# Supplementary material for: Two polymorphs of N,N′-diphenyl-2-[1-(propyl­amino)­ethyl­idene]propanedi­amide
Source: Acta Crystallogr E Crystallogr Commun. 2023 Mar 10;79(Pt 4):308–12. doi: 10.1107/S2056989023002141 (PMC10088299; doi:10.1107/S2056989023002141)
Supplement: Supplementary file 1 [file e-79-00308-sup1.cif]

##############################################################################
#                                                                            #
# This CIF contains the data in a paper accepted for publication in          #
# Acta Crystallographica Section E. It conforms to the requirements of       #
# Notes for Authors for Acta Crystallographica Section E, and has been       #
# peer reviewed under the auspices of the IUCr Commission on Journals.       #
#                                                                            #
# Full details of the Crystallographic Information File format               #
# are given in the paper "The Crystallographic Information File (CIF):       #
# a New Standard Archive File for Crystallography" by S. R. Hall, F. H.      #
# Allen and I. D. Brown [Acta Cryst. (1991), A47, 655-685].                  #
#                                                                            #
# The current version of the core CIF dictionary is obtainable from          #
# ftp://ftp.iucr.org/pub/cif_core.dic.                                       #
#                                                                            #
# Software is freely available for graphical display of the structure(s)     #
# in this CIF. For information consult the CIF software page                 #
# http://www.iucr.org/resources/cif/software.                                #
#                                                                            #
# This file may be used for bona fide research purposes within the           #
# scientific community so long as proper attribution is given to the journal # 
# article from which it was obtained.                                        #
#                                                                            #
##############################################################################
data_I
_audit_creation_method     'SHELXL-2018/3'
_chemical_name_systematic
;
<i>N</i>,<i>N</i>'-Diphenyl-2-[1-(propylamino)ethylidene]propanediamide
;
_chemical_name_common     ?
_chemical_formula_moiety     'C20 H23 N3 O2'
_chemical_formula_sum     'C20 H23 N3 O2'
_chemical_formula_iupac     'C20 H23 N3 O2'
_chemical_formula_weight     337.41
_chemical_melting_point     ?
_space_group_crystal_system     monoclinic
_space_group_name_H-M_alt     'P 21/n'
_space_group_name_Hall     '-P 2yn'
loop_
    _space_group_symop_operation_xyz
    'x, y, z'
    '-x+1/2, y+1/2, -z+1/2'
    '-x, -y, -z'
    'x-1/2, -y-1/2, z-1/2'
_cell_length_a     8.3881(4)
_cell_length_b     24.3653(9)
_cell_length_c     9.2614(5)
_cell_angle_alpha     90
_cell_angle_beta     107.724(4)
_cell_angle_gamma     90
_cell_volume     1802.99(15)
_cell_formula_units_Z     4
_cell_measurement_reflns_used     18377
_cell_measurement_theta_min     2.31
_cell_measurement_theta_max     27.42
_cell_measurement_temperature     193(2)
_exptl_crystal_description     Prism
_exptl_crystal_colour     Colourless
_exptl_crystal_size_max     0.480
_exptl_crystal_size_mid     0.210
_exptl_crystal_size_min     0.180
_exptl_crystal_density_diffrn     1.243
_exptl_crystal_density_meas     ?
_exptl_crystal_density_method     ?
_exptl_crystal_F_000     720
loop_
    _exptl_crystal_face_index_h
    _exptl_crystal_face_index_k
    _exptl_crystal_face_index_l
    _exptl_crystal_face_perp_dist
    2 30 -2 0.1227
    3 -30 -1 0.2541
    2 -5 30 1.4494
    -30 -1 12 0.6521
    -4 -30 2 0.2163
    -30 -1 -2 0.7056
_exptl_absorpt_coefficient_mu     0.082
_exptl_absorpt_correction_type     integration
_exptl_absorpt_process_details
;
(X-RED; Stoe, 2009)
;
_exptl_absorpt_correction_T_min     0.8204
_exptl_absorpt_correction_T_max     0.9801
_diffrn_ambient_temperature     193(2)
_diffrn_source     'sealed X-ray tube, 12 x 0.4 mm long-fine focus'
_diffrn_radiation_type     MoK\a
_diffrn_radiation_wavelength     0.71073
_diffrn_measurement_device_type     'Stoe IPDS 2'
_diffrn_measurement_device     '2-circle goniometer'
_diffrn_measurement_method     'rotation method'
_diffrn_detector     'image plate (34 cm diameter)'
_diffrn_detector_area_resol_mean     6.67
_diffrn_reflns_number     18377
_diffrn_reflns_av_R_equivalents     0.0537
_diffrn_reflns_av_unetI/netI     0.0296
_diffrn_reflns_theta_min     2.455
_diffrn_reflns_theta_max     26.996
_diffrn_reflns_theta_full     25.242
_diffrn_measured_fraction_theta_max     0.987
_diffrn_measured_fraction_theta_full     0.998
_diffrn_reflns_limit_h_min     -10
_diffrn_reflns_limit_h_max     10
_diffrn_reflns_limit_k_min     -30
_diffrn_reflns_limit_k_max     31
_diffrn_reflns_limit_l_min     -11
_diffrn_reflns_limit_l_max     11
_refine_special_details     ?
_reflns_number_total     3882
_reflns_number_gt     2967
_reflns_threshold_expression     'I > 2\s(I)'
_refine_ls_structure_factor_coef     Fsqd
_refine_ls_matrix_type     full
_refine_ls_R_factor_all     0.0742
_refine_ls_R_factor_gt     0.0514
_refine_ls_wR_factor_gt     0.1119
_refine_ls_wR_factor_ref     0.1291
_refine_ls_goodness_of_fit_ref     1.153
_refine_ls_restrained_S_all     1.153
_refine_ls_number_reflns     3882
_refine_ls_number_parameters     240
_refine_ls_number_restraints     0
_refine_ls_hydrogen_treatment     mixed
_refine_ls_weighting_scheme     calc
_refine_ls_weighting_details
              'w=1/[\s^2^(Fo^2^)+(0.0475P)^2^+0.6249P] where P=(Fo^2^+2Fc^2^)/3'
_atom_sites_solution_hydrogens     mixed
_atom_sites_solution_primary     direct
_atom_sites_solution_secondary     ?
_refine_ls_shift/su_max     0.001
_refine_ls_shift/su_mean     0.000
_refine_diff_density_max     0.141
_refine_diff_density_min     -0.227
_refine_ls_extinction_method     none
_refine_ls_extinction_coef     .
loop_
    _atom_type_symbol
    _atom_type_description
    _atom_type_scat_dispersion_real
    _atom_type_scat_dispersion_imag
    _atom_type_scat_source
    'C' 'C' 0.0033 0.0016
                         'International Tables Vol C Tables 4.2.6.8 and 6.1.1.4'
    'H' 'H' 0.0000 0.0000
                         'International Tables Vol C Tables 4.2.6.8 and 6.1.1.4'
    'N' 'N' 0.0061 0.0033
                         'International Tables Vol C Tables 4.2.6.8 and 6.1.1.4'
    'O' 'O' 0.0106 0.0060
                         'International Tables Vol C Tables 4.2.6.8 and 6.1.1.4'
_computing_data_collection
;
X-AREA (Stoe, 2009)
;
_computing_cell_refinement
;
X-AREA (Stoe, 2009)
;
_computing_data_reduction
;
X-RED (Stoe, 2009)
;
_computing_structure_solution
;
<i>SHELXT</i> (Sheldrick, 2015a)
;
_computing_structure_refinement
;
SHELXL2018 (Sheldrick, 2015b)
;
_computing_molecular_graphics
;
ORTEP3 for Windows (Farrugia, 2012)
;
_computing_publication_material
;
SHELXL2018 (Sheldrick, 2015b)
;
loop_
    _atom_site_type_symbol
    _atom_site_label
    _atom_site_fract_x
    _atom_site_fract_y
    _atom_site_fract_z
    _atom_site_U_iso_or_equiv
    _atom_site_adp_type
    _atom_site_calc_flag
    _atom_site_occupancy
    _atom_site_disorder_assembly
    _atom_site_disorder_group
    C C1 0.1490(3) 1.22813(9) 0.6450(3) 0.0565(6) Uani d 1 . .
    H H1A 0.059051 1.234402 0.690216 0.085 Uiso calc 1 . .
    H H1B 0.138400 1.254351 0.562369 0.085 Uiso calc 1 . .
    H H1C 0.257591 1.233135 0.722392 0.085 Uiso calc 1 . .
    C C2 0.1367(3) 1.17012(8) 0.5832(2) 0.0457(5) Uani d 1 . .
    H H2A 0.034581 1.166745 0.495147 0.055 Uiso calc 1 . .
    H H2B 0.234587 1.162517 0.547866 0.055 Uiso calc 1 . .
    C C3 0.1304(2) 1.12830(7) 0.7020(2) 0.0363(4) Uani d 1 . .
    H H3A 0.220902 1.135805 0.797292 0.044 Uiso calc 1 . .
    H H3B 0.021949 1.131048 0.723328 0.044 Uiso calc 1 . .
    N N1 0.15026(19) 1.07318(6) 0.64863(18) 0.0342(3) Uani d 1 . .
    H H1N 0.187(3) 1.0698(10) 0.567(3) 0.050(6) Uiso d 1 . .
    C C4 0.1460(2) 1.02613(7) 0.72048(19) 0.0311(4) Uani d 1 . .
    C C5 0.1863(2) 0.97588(7) 0.66711(19) 0.0297(4) Uani d 1 . .
    C C6 0.1047(2) 1.03163(8) 0.8671(2) 0.0399(4) Uani d 1 . .
    H H6A 0.175144 1.060165 0.929658 0.060 Uiso calc 1 . .
    H H6B 0.125317 0.996585 0.921533 0.060 Uiso calc 1 . .
    H H6C -0.013406 1.041718 0.845375 0.060 Uiso calc 1 . .
    C C7 0.1491(2) 0.92312(7) 0.72906(19) 0.0311(4) Uani d 1 . .
    O O1 0.24257(16) 0.88268(6) 0.75027(15) 0.0413(3) Uani d 1 . .
    N N2 -0.00388(19) 0.92087(6) 0.75185(18) 0.0336(3) Uani d 1 . .
    H H2N -0.073(3) 0.9468(10) 0.708(3) 0.049(6) Uiso d 1 . .
    C C8 -0.0758(2) 0.87725(7) 0.81029(19) 0.0311(4) Uani d 1 . .
    C C9 -0.2493(2) 0.87627(8) 0.7747(2) 0.0362(4) Uani d 1 . .
    H H9 -0.314313 0.903796 0.710646 0.043 Uiso calc 1 . .
    C C10 -0.3278(2) 0.83562(8) 0.8319(2) 0.0416(4) Uani d 1 . .
    H H10 -0.446393 0.835127 0.806474 0.050 Uiso calc 1 . .
    C C11 -0.2340(3) 0.79569(8) 0.9259(2) 0.0448(5) Uani d 1 . .
    H H11 -0.287648 0.767829 0.965915 0.054 Uiso calc 1 . .
    C C12 -0.0622(3) 0.79650(9) 0.9612(2) 0.0452(5) Uani d 1 . .
    H H12 0.002335 0.769047 1.025872 0.054 Uiso calc 1 . .
    C C13 0.0176(2) 0.83696(8) 0.9033(2) 0.0390(4) Uani d 1 . .
    H H13 0.136133 0.836958 0.927613 0.047 Uiso calc 1 . .
    C C14 0.25399(19) 0.97405(7) 0.53946(19) 0.0299(4) Uani d 1 . .
    O O2 0.25269(15) 1.01470(5) 0.45613(14) 0.0342(3) Uani d 1 . .
    N N3 0.3185(2) 0.92538(7) 0.51188(18) 0.0359(4) Uani d 1 . .
    H H3N 0.313(3) 0.8986(9) 0.576(2) 0.041(6) Uiso d 1 . .
    C C15 0.3593(2) 0.90910(8) 0.3819(2) 0.0333(4) Uani d 1 . .
    C C16 0.3682(2) 0.85294(9) 0.3598(2) 0.0425(5) Uani d 1 . .
    H H16 0.347921 0.828183 0.431518 0.051 Uiso calc 1 . .
    C C17 0.4061(3) 0.83256(10) 0.2347(2) 0.0498(5) Uani d 1 . .
    H H17 0.412200 0.794052 0.221270 0.060 Uiso calc 1 . .
    C C18 0.4352(2) 0.86814(10) 0.1293(2) 0.0485(5) Uani d 1 . .
    H H18 0.459997 0.854333 0.042642 0.058 Uiso calc 1 . .
    C C19 0.4277(2) 0.92404(10) 0.1514(2) 0.0465(5) Uani d 1 . .
    H H19 0.447291 0.948603 0.078995 0.056 Uiso calc 1 . .
    C C20 0.3919(2) 0.94502(8) 0.2779(2) 0.0395(4) Uani d 1 . .
    H H20 0.389836 0.983552 0.292900 0.047 Uiso calc 1 . .
loop_
    _atom_site_aniso_label
    _atom_site_aniso_U_11
    _atom_site_aniso_U_22
    _atom_site_aniso_U_33
    _atom_site_aniso_U_12
    _atom_site_aniso_U_13
    _atom_site_aniso_U_23
    C1 0.0671(15) 0.0358(11) 0.0656(15) 0.0032(10) 0.0187(12) 0.0015(10)
    C2 0.0514(12) 0.0372(11) 0.0476(11) 0.0013(9) 0.0140(9) -0.0014(9)
    C3 0.0352(9) 0.0313(9) 0.0425(10) 0.0012(7) 0.0122(8) -0.0075(8)
    N1 0.0357(8) 0.0317(8) 0.0375(8) 0.0006(6) 0.0142(7) -0.0033(6)
    C4 0.0251(8) 0.0352(9) 0.0332(9) -0.0010(7) 0.0094(7) -0.0017(7)
    C5 0.0267(8) 0.0323(9) 0.0310(8) 0.0009(6) 0.0103(7) 0.0006(7)
    C6 0.0433(10) 0.0433(11) 0.0375(10) 0.0001(8) 0.0186(8) -0.0047(8)
    C7 0.0289(8) 0.0357(9) 0.0298(8) 0.0020(7) 0.0106(7) 0.0011(7)
    O1 0.0395(7) 0.0422(8) 0.0472(8) 0.0115(6) 0.0210(6) 0.0118(6)
    N2 0.0292(7) 0.0316(8) 0.0418(8) 0.0020(6) 0.0137(6) 0.0064(7)
    C8 0.0342(9) 0.0313(9) 0.0304(8) -0.0012(7) 0.0137(7) -0.0011(7)
    C9 0.0334(9) 0.0385(10) 0.0389(10) 0.0008(7) 0.0143(8) 0.0017(8)
    C10 0.0353(10) 0.0450(11) 0.0485(11) -0.0043(8) 0.0186(8) -0.0006(9)
    C11 0.0471(11) 0.0396(11) 0.0529(12) -0.0077(9) 0.0228(9) 0.0053(9)
    C12 0.0451(11) 0.0403(11) 0.0505(12) 0.0015(8) 0.0150(9) 0.0117(9)
    C13 0.0329(9) 0.0402(10) 0.0432(10) -0.0001(8) 0.0106(8) 0.0070(8)
    C14 0.0233(7) 0.0337(9) 0.0326(9) 0.0006(6) 0.0080(6) 0.0011(7)
    O2 0.0344(6) 0.0347(7) 0.0373(7) 0.0029(5) 0.0165(5) 0.0046(5)
    N3 0.0414(8) 0.0329(8) 0.0393(8) 0.0073(7) 0.0210(7) 0.0036(7)
    C15 0.0255(8) 0.0406(10) 0.0352(9) 0.0045(7) 0.0115(7) -0.0016(7)
    C16 0.0421(10) 0.0425(11) 0.0459(11) 0.0077(8) 0.0180(9) -0.0017(9)
    C17 0.0481(12) 0.0524(13) 0.0495(12) 0.0083(9) 0.0158(9) -0.0144(10)
    C18 0.0359(10) 0.0712(15) 0.0390(10) 0.0057(10) 0.0124(8) -0.0138(10)
    C19 0.0372(10) 0.0668(14) 0.0397(11) 0.0019(9) 0.0181(8) 0.0006(10)
    C20 0.0354(10) 0.0450(11) 0.0431(10) 0.0026(8) 0.0193(8) -0.0001(8)
_geom_special_details
;
 All esds (except the esd in the dihedral angle between two l.s. planes)
 are estimated using the full covariance matrix.  The cell esds are taken
 into account individually in the estimation of esds in distances, angles
 and torsion angles; correlations between esds in cell parameters are only
 used when they are defined by crystal symmetry.  An approximate (isotropic)
 treatment of cell esds is used for estimating esds involving l.s. planes.
;
loop_
    _geom_bond_atom_site_label_1
    _geom_bond_atom_site_label_2
    _geom_bond_site_symmetry_2
    _geom_bond_distance
    _geom_bond_publ_flag
    C1 C2 . 1.517(3) ?
    C1 H1A . 0.9800 ?
    C1 H1B . 0.9800 ?
    C1 H1C . 0.9800 ?
    C2 C3 . 1.512(3) ?
    C2 H2A . 0.9900 ?
    C2 H2B . 0.9900 ?
    C3 N1 . 1.458(2) ?
    C3 H3A . 0.9900 ?
    C3 H3B . 0.9900 ?
    N1 C4 . 1.331(2) y
    N1 H1N . 0.90(2) ?
    C4 C5 . 1.400(2) y
    C4 C6 . 1.506(2) ?
    C5 C14 . 1.460(2) ?
    C5 C7 . 1.479(2) ?
    C6 H6A . 0.9800 ?
    C6 H6B . 0.9800 ?
    C6 H6C . 0.9800 ?
    C7 O1 . 1.237(2) y
    C7 N2 . 1.364(2) y
    N2 C8 . 1.409(2) ?
    N2 H2N . 0.87(2) ?
    C8 C13 . 1.382(3) ?
    C8 C9 . 1.391(2) ?
    C9 C10 . 1.381(3) ?
    C9 H9 . 0.9500 ?
    C10 C11 . 1.381(3) ?
    C10 H10 . 0.9500 ?
    C11 C12 . 1.377(3) ?
    C11 H11 . 0.9500 ?
    C12 C13 . 1.388(3) ?
    C12 H12 . 0.9500 ?
    C13 H13 . 0.9500 ?
    C14 O2 . 1.254(2) y
    C14 N3 . 1.360(2) y
    N3 C15 . 1.405(2) ?
    N3 H3N . 0.89(2) ?
    C15 C20 . 1.389(3) ?
    C15 C16 . 1.389(3) ?
    C16 C17 . 1.384(3) ?
    C16 H16 . 0.9500 ?
    C17 C18 . 1.381(3) ?
    C17 H17 . 0.9500 ?
    C18 C19 . 1.382(3) ?
    C18 H18 . 0.9500 ?
    C19 C20 . 1.392(3) ?
    C19 H19 . 0.9500 ?
    C20 H20 . 0.9500 ?
loop_
    _geom_angle_atom_site_label_1
    _geom_angle_atom_site_label_2
    _geom_angle_atom_site_label_3
    _geom_angle_site_symmetry_1
    _geom_angle_site_symmetry_3
    _geom_angle
    _geom_angle_publ_flag
    C2 C1 H1A . . 109.5 ?
    C2 C1 H1B . . 109.5 ?
    H1A C1 H1B . . 109.5 ?
    C2 C1 H1C . . 109.5 ?
    H1A C1 H1C . . 109.5 ?
    H1B C1 H1C . . 109.5 ?
    C3 C2 C1 . . 111.53(18) ?
    C3 C2 H2A . . 109.3 ?
    C1 C2 H2A . . 109.3 ?
    C3 C2 H2B . . 109.3 ?
    C1 C2 H2B . . 109.3 ?
    H2A C2 H2B . . 108.0 ?
    N1 C3 C2 . . 109.93(15) ?
    N1 C3 H3A . . 109.7 ?
    C2 C3 H3A . . 109.7 ?
    N1 C3 H3B . . 109.7 ?
    C2 C3 H3B . . 109.7 ?
    H3A C3 H3B . . 108.2 ?
    C4 N1 C3 . . 126.89(16) ?
    C4 N1 H1N . . 114.0(15) ?
    C3 N1 H1N . . 118.2(15) ?
    N1 C4 C5 . . 122.05(16) ?
    N1 C4 C6 . . 114.99(16) ?
    C5 C4 C6 . . 122.87(16) ?
    C4 C5 C14 . . 120.53(15) ?
    C4 C5 C7 . . 121.41(15) ?
    C14 C5 C7 . . 117.88(15) ?
    C4 C6 H6A . . 109.5 ?
    C4 C6 H6B . . 109.5 ?
    H6A C6 H6B . . 109.5 ?
    C4 C6 H6C . . 109.5 ?
    H6A C6 H6C . . 109.5 ?
    H6B C6 H6C . . 109.5 ?
    O1 C7 N2 . . 121.60(16) ?
    O1 C7 C5 . . 123.75(15) ?
    N2 C7 C5 . . 114.50(15) ?
    C7 N2 C8 . . 128.54(16) ?
    C7 N2 H2N . . 115.0(15) ?
    C8 N2 H2N . . 115.2(15) ?
    C13 C8 C9 . . 119.29(17) ?
    C13 C8 N2 . . 123.20(16) ?
    C9 C8 N2 . . 117.48(16) ?
    C10 C9 C8 . . 120.55(18) ?
    C10 C9 H9 . . 119.7 ?
    C8 C9 H9 . . 119.7 ?
    C11 C10 C9 . . 120.02(18) ?
    C11 C10 H10 . . 120.0 ?
    C9 C10 H10 . . 120.0 ?
    C12 C11 C10 . . 119.58(18) ?
    C12 C11 H11 . . 120.2 ?
    C10 C11 H11 . . 120.2 ?
    C11 C12 C13 . . 120.78(19) ?
    C11 C12 H12 . . 119.6 ?
    C13 C12 H12 . . 119.6 ?
    C8 C13 C12 . . 119.77(18) ?
    C8 C13 H13 . . 120.1 ?
    C12 C13 H13 . . 120.1 ?
    O2 C14 N3 . . 120.18(15) ?
    O2 C14 C5 . . 122.81(16) ?
    N3 C14 C5 . . 117.00(15) ?
    C14 N3 C15 . . 128.45(16) ?
    C14 N3 H3N . . 114.1(14) ?
    C15 N3 H3N . . 116.0(14) ?
    C20 C15 C16 . . 119.20(17) ?
    C20 C15 N3 . . 124.55(17) ?
    C16 C15 N3 . . 116.25(17) ?
    C17 C16 C15 . . 120.9(2) ?
    C17 C16 H16 . . 119.6 ?
    C15 C16 H16 . . 119.6 ?
    C18 C17 C16 . . 120.1(2) ?
    C18 C17 H17 . . 119.9 ?
    C16 C17 H17 . . 119.9 ?
    C17 C18 C19 . . 119.21(19) ?
    C17 C18 H18 . . 120.4 ?
    C19 C18 H18 . . 120.4 ?
    C18 C19 C20 . . 121.2(2) ?
    C18 C19 H19 . . 119.4 ?
    C20 C19 H19 . . 119.4 ?
    C15 C20 C19 . . 119.38(19) ?
    C15 C20 H20 . . 120.3 ?
    C19 C20 H20 . . 120.3 ?
loop_
    _geom_torsion_atom_site_label_1
    _geom_torsion_atom_site_label_2
    _geom_torsion_atom_site_label_3
    _geom_torsion_atom_site_label_4
    _geom_torsion_site_symmetry_1
    _geom_torsion_site_symmetry_2
    _geom_torsion_site_symmetry_3
    _geom_torsion_site_symmetry_4
    _geom_torsion
    _geom_torsion_publ_flag
    C1 C2 C3 N1 . . . . -169.39(17) y
    C2 C3 N1 C4 . . . . -177.75(17) ?
    C3 N1 C4 C5 . . . . -172.23(16) ?
    C3 N1 C4 C6 . . . . 4.4(3) ?
    N1 C4 C5 C14 . . . . 7.3(3) ?
    C6 C4 C5 C14 . . . . -169.03(16) ?
    N1 C4 C5 C7 . . . . -167.58(16) ?
    C6 C4 C5 C7 . . . . 16.1(2) ?
    C4 C5 C7 O1 . . . . -142.19(18) ?
    C14 C5 C7 O1 . . . . 42.8(2) ?
    C4 C5 C7 N2 . . . . 42.2(2) ?
    C14 C5 C7 N2 . . . . -132.82(16) ?
    O1 C7 N2 C8 . . . . 5.0(3) ?
    C5 C7 N2 C8 . . . . -179.29(16) ?
    C7 N2 C8 C13 . . . . 24.0(3) ?
    C7 N2 C8 C9 . . . . -157.83(18) ?
    C13 C8 C9 C10 . . . . 0.1(3) ?
    N2 C8 C9 C10 . . . . -178.08(17) ?
    C8 C9 C10 C11 . . . . 0.4(3) ?
    C9 C10 C11 C12 . . . . -0.5(3) ?
    C10 C11 C12 C13 . . . . 0.0(3) ?
    C9 C8 C13 C12 . . . . -0.6(3) ?
    N2 C8 C13 C12 . . . . 177.48(18) ?
    C11 C12 C13 C8 . . . . 0.6(3) ?
    C4 C5 C14 O2 . . . . -12.5(3) ?
    C7 C5 C14 O2 . . . . 162.54(15) ?
    C4 C5 C14 N3 . . . . 168.22(15) ?
    C7 C5 C14 N3 . . . . -16.7(2) ?
    O2 C14 N3 C15 . . . . -13.5(3) ?
    C5 C14 N3 C15 . . . . 165.78(17) ?
    C14 N3 C15 C20 . . . . 22.0(3) ?
    C14 N3 C15 C16 . . . . -158.64(18) ?
    C20 C15 C16 C17 . . . . -1.1(3) ?
    N3 C15 C16 C17 . . . . 179.48(18) ?
    C15 C16 C17 C18 . . . . -0.3(3) ?
    C16 C17 C18 C19 . . . . 0.7(3) ?
    C17 C18 C19 C20 . . . . 0.2(3) ?
    C16 C15 C20 C19 . . . . 2.0(3) ?
    N3 C15 C20 C19 . . . . -178.67(17) ?
    C18 C19 C20 C15 . . . . -1.5(3) ?
loop_
    _geom_hbond_atom_site_label_D
    _geom_hbond_atom_site_label_H
    _geom_hbond_atom_site_label_A
    _geom_hbond_site_symmetry_A
    _geom_hbond_distance_DH
    _geom_hbond_distance_HA
    _geom_hbond_distance_DA
    _geom_hbond_angle_DHA
    _geom_hbond_publ_flag
    N1 H1N O2 . 0.90(2) 1.87(2) 2.623(2) 139(2) yes
    N3 H3N O1 . 0.89(2) 1.92(2) 2.687(2) 142.9(19) yes
    C6 H6B N2 . 0.98 2.45 2.943(3) 110.6 yes
    C13 H13 O1 . 0.95 2.37 2.905(2) 115.0 yes
    C20 H20 O2 . 0.95 2.29 2.854(2) 117.4 yes
    N2 H2N O2 3_576 0.87(2) 2.02(2) 2.843(2) 158(2) yes
    C10 H10 O1 1_455 0.95 2.76 3.635(2) 154.3 yes
    C13 H13 Cg2 1_556 0.95 3.40 4.011(2) 123.8 yes
_shelx_space_group_comment
;
The symmetry employed for this shelxl refinement is uniquely defined
by the following loop, which should always be used as a source of
symmetry information in preference to the above space-group names.
They are only intended as comments.
;
_shelx_estimated_absorpt_T_min     0.962
_shelx_estimated_absorpt_T_max     0.985
_shelx_hkl_file
;
   2   0   0 3682.56   14.36   0
  -2   0   0 3718.11   14.69   0
   4   0   0  405.64    6.53   0
  -4   0   0  386.05    5.72   0
   4   0   0  410.51    5.79   0
   6   0   0   46.87    4.14   0
  -6   0   0   48.88    4.20   0
   6   0   0   45.87    5.25   0
  -8   0   0  407.07    4.54   0
   8   0   0  447.77    4.94   0
   8   0   0  389.56    6.46   0
  10   0   0  193.33    4.36   0
 -10   0   0  179.34    4.19   0
  10   0   0  175.37    6.25   0
  10   0   0  177.04    6.93   0
  -1   1   0 1836.88   15.31   0
  -1  -1   0 1826.37   15.14   0
   1  -1   0 1919.29   15.53   0
  -1  -1   0 1964.51   20.55   0
   1   1   0 1839.92   15.08   0
   1   1   0 1890.75   20.25   0
   3   1   0   38.16    6.63   0
   3  -1   0   41.69    5.60   0
   3   1   0   45.20    5.34   0
  -3  -1   0   28.18    5.70   0
  -3   1   0   36.68    5.68   0
  -4   1   0  489.35    5.96   0
   4   1   0  477.86    7.44   0
   4   1   0  511.59    6.10   0
  -4  -1   0  480.69    5.94   0
   4  -1   0  504.90    6.01   0
   5  -1   0  228.58    5.97   0
   5  -1   0  254.74    4.93   0
  -5   1   0  220.15    4.75   0
  -5  -1   0  233.63    4.94   0
   5   1   0  243.80    4.97   0
   5   1   0  228.29    6.31   0
  -6   1   0  163.60    4.44   0
   6   1   0  179.77    4.26   0
   6   1   0  165.14    5.73   0
   6  -1   0  162.94    5.45   0
  -6  -1   0  156.13    4.32   0
   6  -1   0  178.20    4.43   0
   7   1   0  371.67    4.96   0
  -7   1   0  314.19    4.63   0
   7  -1   0  332.95    4.77   0
  -7  -1   0  332.58    4.57   0
   7  -1   0  326.28    6.25   0
   7   1   0  304.45    6.53   0
   8   1   0   -0.09    5.09   0
   8  -1   0    7.11    4.82   0
   8   1   0    6.92    3.73   0
   8  -1   0    3.56    4.64   0
  -8  -1   0   10.61    3.65   0
   8  -1   0   11.36    3.62   0
  -8   1   0   14.68    3.67   0
   9  -1   0   -2.68    5.17   0
   9   1   0    5.75    5.13   0
   9  -1   0    2.95    3.61   0
   9  -1   0    6.53    4.68   0
   9   1   0   -4.57    5.15   0
   9   1   0   -3.99    3.62   0
  -9   1   0    5.55    3.63   0
  -9  -1   0    1.70    3.47   0
  10  -1   0   -2.13    4.97   0
  10  -1   0   10.48    3.63   0
  10   1   0   -1.26    5.43   0
  10   1   0    0.37    5.64   0
  10  -1   0   -1.02    5.37   0
 -10   1   0  -17.44    3.73   0
  10   1   0    1.62    3.62   0
 -10  -1   0   -1.89    3.64   0
   1  -2   0   21.74    8.08   0
  -1  -2   0   23.74    8.82   0
   1  -2   0   20.89    8.54   0
  -1  -2   0   24.74    9.75   0
   1   2   0   24.25    8.54   0
   1   2   0   19.12    9.42   0
  -1   2   0   19.96    9.46   0
  -2  -2   0 1586.40   10.74   0
   2   2   0 1681.41   14.75   0
  -2   2   0 1722.35   11.29   0
   2   2   0 1761.70   10.89   0
   2  -2   0 1805.39   11.26   0
  -2  -2   0 1783.33   14.82   0
   3   2   0  194.08    7.43   0
   3   2   0  213.06    6.01   0
   3  -2   0  212.04    5.92   0
  -3  -2   0  195.11    6.04   0
  -3   2   0  196.50    6.14   0
   4   2   0   10.58    4.90   0
  -4  -2   0    3.29    4.82   0
  -4   2   0    5.99    4.80   0
   4   2   0   15.53    5.53   0
   4  -2   0   -7.11    4.78   0
   5  -2   0   20.60    4.55   0
   5   2   0   27.99    5.65   0
   5   2   0   31.86    4.46   0
  -5  -2   0   32.40    4.46   0
  -5   2   0   31.64    4.59   0
   6  -2   0    0.97    4.78   0
   6  -2   0   -4.79    4.29   0
   6   2   0    4.08    3.82   0
   6   2   0    9.05    5.02   0
  -6  -2   0   -4.00    3.85   0
  -6   2   0    0.11    4.19   0
   7  -2   0    1.99    3.87   0
   7  -2   0    2.18    4.84   0
   7   2   0    2.47    5.33   0
  -7  -2   0    3.73    3.74   0
   7   2   0    1.69    3.70   0
  -7   2   0   -1.96    4.12   0
   8   2   0   87.25    3.89   0
   8  -2   0   87.70    3.86   0
   8  -2   0   80.86    5.16   0
  -8   2   0   80.66    4.15   0
  -8  -2   0   75.70    3.73   0
   8   2   0   76.58    5.31   0
   8  -2   0   74.76    4.93   0
   9   2   0    2.09    5.19   0
   9  -2   0    9.11    4.68   0
  -9   2   0   -7.88    3.77   0
   9   2   0   -0.39    3.55   0
   9  -2   0  -16.49    3.79   0
   9  -2   0    5.73    4.63   0
   9   2   0    4.38    5.54   0
  -9  -2   0   -0.37    3.60   0
  10  -2   0    6.37    5.30   0
 -10   2   0   27.29    3.57   0
  10   2   0    5.65    5.60   0
 -10  -2   0   -6.51    3.46   0
  10   2   0    7.52    5.87   0
  10  -2   0    3.40    3.53   0
  10   2   0   -0.85    3.80   0
  10  -2   0    6.02    4.84   0
   1   3   0   16.78    7.81   0
   1  -3   0   10.42    8.94   0
  -1  -3   0   21.78    8.00   0
  -1   3   0   19.58    8.80   0
   1   3   0   17.54    8.75   0
  -1  -3   0   18.34    8.97   0
   1  -3   0   16.99    8.96   0
   2  -3   0 6131.58   18.15   0
  -2  -3   0 6034.22   22.68   0
   2   3   0 5803.47   16.64   0
  -2  -3   0 5465.06   16.26   0
  -2   3   0 6012.10   18.25   0
   2   3   0 5741.20   22.34   0
   3   3   0 1184.38   10.77   0
  -3  -3   0 1185.05   10.74   0
   3   3   0 1221.41    8.04   0
  -3   3   0 1140.97    8.18   0
   3  -3   0 1239.87    8.16   0
  -3  -3   0 1140.30    7.88   0
   4   3   0  154.96    6.23   0
   4  -3   0  162.15    5.12   0
  -4  -3   0  143.83    5.17   0
  -4   3   0  157.11    5.26   0
   4   3   0  162.51    5.23   0
   5  -3   0   29.11    4.52   0
   5   3   0   38.19    4.45   0
  -5  -3   0   32.31    4.17   0
  -5   3   0   24.91    4.58   0
   5   3   0   29.44    5.29   0
   6  -3   0  125.62    4.49   0
  -6  -3   0  112.02    3.87   0
   6   3   0  120.46    4.08   0
   6   3   0  113.87    5.53   0
  -6   3   0  110.03    4.54   0
   7  -3   0   -3.29    5.30   0
   7   3   0   12.96    5.49   0
   7  -3   0    6.75    4.85   0
   7  -3   0   17.87    3.80   0
  -7  -3   0   10.31    3.53   0
  -7   3   0   18.85    3.85   0
   7   3   0    8.74    3.69   0
  -8  -3   0    5.42    3.55   0
  -8   3   0   -2.62    3.82   0
   8  -3   0   -7.39    4.55   0
   8  -3   0    4.11    4.52   0
   8   3   0   -1.02    3.97   0
   8  -3   0   -2.42    3.70   0
   9  -3   0   33.33    4.67   0
   9  -3   0   48.85    5.08   0
  -9   3   0   62.95    3.67   0
   9   3   0   47.42    3.91   0
   9  -3   0   32.19    3.76   0
  -9  -3   0   38.23    3.97   0
   9   3   0   39.65    5.61   0
  10   3   0    5.87    5.84   0
 -10  -3   0   -4.05    3.49   0
 -10   3   0   -0.19    3.40   0
  10  -3   0    3.56    5.29   0
  10   3   0    8.20    5.72   0
  10  -3   0    4.54    4.58   0
  10  -3   0    7.55    3.45   0
  10   3   0   10.74    3.45   0
   0  -4   0 6606.53   23.22   0
   1   4   0 5192.05   20.51   0
   1  -4   0 6091.98   24.30   0
  -1   4   0 5606.68   23.67   0
  -1  -4   0 5390.13   20.72   0
  -1   4   0 4763.13   17.78   0
  -1  -4   0 5077.60   20.04   0
   1  -4   0 5135.44   18.42   0
   1   4   0 5205.85   21.05   0
   2   4   0  923.17    8.54   0
  -2  -4   0  870.52    9.20   0
   2   4   0  863.33   10.90   0
   2  -4   0  984.22    9.00   0
   2  -4   0  836.69    9.18   0
  -2   4   0  909.29    8.98   0
  -2  -4   0  922.19   11.10   0
   3   4   0  101.95    7.10   0
  -3  -4   0  107.97    7.02   0
  -3   4   0  103.61    5.60   0
   3   4   0  107.33    5.54   0
  -3  -4   0  105.36    5.53   0
   3  -4   0  105.71    5.63   0
   4   4   0   91.08    5.01   0
   4   4   0   90.77    6.51   0
   4  -4   0  100.65    4.94   0
  -4   4   0   88.96    4.98   0
  -4  -4   0   84.65    5.07   0
  -5  -4   0   -7.35    4.33   0
   5   4   0   -0.71    5.13   0
  -5   4   0   10.49    4.54   0
   5   4   0    1.25    4.28   0
   5  -4   0   -4.11    4.42   0
  -6   4   0    2.49    4.68   0
   6  -4   0    9.13    4.30   0
   6   4   0    9.54    3.82   0
  -6  -4   0    0.15    3.75   0
   6  -4   0    8.04    4.79   0
   6   4   0    1.67    5.12   0
   7  -4   0   19.18    4.56   0
   7  -4   0   19.30    3.83   0
  -7  -4   0    7.08    3.63   0
  -7   4   0   10.69    3.73   0
   7   4   0   14.92    3.07   0
   7   4   0   17.85    5.27   0
   8  -4   0    6.36    4.38   0
  -8   4   0  -13.86    3.62   0
   8  -4   0   16.49    3.97   0
  -8  -4   0   -4.43    3.55   0
   8  -4   0  -11.30    4.59   0
   8   4   0   15.33    3.66   0
   9  -4   0   14.66    4.40   0
  -9   4   0   14.70    3.50   0
  -9  -4   0    0.16    3.61   0
   9  -4   0   18.27    4.98   0
   9   4   0    1.15    5.61   0
   9   4   0  -13.49    3.74   0
   9  -4   0   18.13    3.62   0
  10  -4   0   14.76    3.32   0
 -10  -4   0   17.12    3.23   0
 -10   4   0    2.94    3.30   0
  10   4   0   -0.04    5.91   0
  10   4   0   -1.20    3.62   0
  10  -4   0    7.36    4.53   0
  10  -4   0    9.73    5.31   0
  10   4   0    3.87    5.84   0
  -1  -5   0  938.68   11.17   0
  -1   5   0  912.91   12.58   0
   1  -5   0  871.28    9.71   0
   1   5   0  860.55   10.91   0
   1   5   0  840.77   10.13   0
  -1   5   0  833.09    9.62   0
  -1  -5   0  834.73   10.97   0
   2   5   0  508.41    7.18   0
   2  -5   0  519.88    8.05   0
  -2   5   0  502.37    8.17   0
   2   5   0  482.92    8.36   0
  -2  -5   0  479.17    7.34   0
  -2  -5   0  506.96    9.03   0
   2  -5   0  467.51    7.18   0
  -3   5   0  397.31    6.55   0
   3   5   0  406.92    6.19   0
  -3  -5   0  388.90    6.23   0
   3  -5   0  468.52    6.61   0
   3  -5   0  376.50    6.10   0
   3   5   0  392.10    7.97   0
  -3  -5   0  418.88    7.81   0
   4   5   0  172.51    6.34   0
   4  -5   0  178.15    5.93   0
  -4  -5   0  181.20    5.16   0
   4  -5   0  168.80    5.07   0
   4   5   0  188.14    5.21   0
  -4  -5   0  194.43    6.63   0
  -4   5   0  183.50    5.73   0
   5  -5   0    2.15    4.86   0
   5  -5   0   -7.37    5.15   0
   5   5   0    4.11    5.69   0
  -5  -5   0    4.96    4.32   0
  -5   5   0   13.45    4.50   0
   5   5   0   10.92    4.35   0
  -6  -5   0    9.74    3.86   0
   6   5   0   12.88    5.74   0
  -6   5   0   -0.55    4.24   0
   6   5   0    4.18    3.93   0
   6  -5   0    1.33    4.95   0
   6  -5   0    6.22    4.64   0
   7  -5   0   24.09    3.75   0
   7   5   0   17.90    5.67   0
  -7   5   0   19.08    3.84   0
   7  -5   0   22.96    4.64   0
  -7  -5   0   26.37    3.64   0
   7   5   0   42.83    3.65   0
   8  -5   0   25.29    4.65   0
   8  -5   0   26.60    3.95   0
   8  -5   0   34.12    3.70   0
   8   5   0   16.83    3.79   0
  -8  -5   0   28.55    3.69   0
  -8   5   0   22.70    3.65   0
   9   5   0   20.12    5.88   0
  -9   5   0   24.92    3.46   0
  -9  -5   0   37.82    3.66   0
   9   5   0   18.92    3.74   0
   9  -5   0   21.84    4.92   0
   9  -5   0   16.46    4.23   0
   9  -5   0   17.21    3.60   0
 -10   5   0    9.72    3.36   0
  10  -5   0    1.11    4.42   0
 -10  -5   0    8.40    3.56   0
  10   5   0    2.20    6.15   0
  10  -5   0    9.45    4.88   0
  10   5   0   -0.30    6.24   0
   1   6   0  771.05    9.23   0
  -1   6   0  896.52   11.98   0
  -1   6   0  775.04    8.78   0
   1  -6   0  842.79    9.19   0
  -1  -6   0  837.67   10.12   0
   1   6   0  817.07   10.11   0
  -1  -6   0  784.90   10.18   0
   2   6   0  146.94    6.74   0
   2  -6   0  159.56    6.72   0
  -2  -6   0  152.26    6.77   0
  -2   6   0  158.39    6.76   0
  -2  -6   0  157.88    6.12   0
   2   6   0  158.02    5.87   0
  -3   6   0    1.04    5.22   0
   3  -6   0   -0.81    5.05   0
  -3  -6   0    6.24    5.55   0
   3   6   0    3.52    4.98   0
   3   6   0   -1.69    5.66   0
  -4  -6   0  136.68    6.17   0
   4   6   0  140.62    6.44   0
   4   6   0  131.47    5.51   0
  -4  -6   0  124.24    4.79   0
  -4   6   0  136.87    4.93   0
   5  -6   0   29.56    4.87   0
   5  -6   0   29.68    4.36   0
  -5  -6   0   12.96    4.33   0
   5   6   0   26.07    5.92   0
  -5   6   0   23.24    4.53   0
   5   6   0   32.74    4.21   0
   6   6   0  299.76    6.94   0
   6  -6   0  273.47    5.42   0
   6   6   0  301.90    4.53   0
  -6  -6   0  291.18    4.53   0
  -6   6   0  275.59    4.89   0
   6  -6   0  303.59    5.27   0
  -7  -6   0   -2.34    3.68   0
   7   6   0   -0.57    5.37   0
   7  -6   0    2.56    3.80   0
  -7   6   0   -0.44    4.28   0
   7   6   0    3.29    3.79   0
   7  -6   0    8.84    4.95   0
   8  -6   0   10.41    4.02   0
   8   6   0   11.33    3.75   0
   8   6   0   15.33    5.66   0
  -8  -6   0   -8.76    3.61   0
  -8   6   0   15.39    3.71   0
   8  -6   0   10.65    4.64   0
   9  -6   0   38.63    4.72   0
   9   6   0   43.18    6.03   0
   9  -6   0   39.84    4.49   0
  -9   6   0   37.28    3.99   0
  -9  -6   0   32.42    3.81   0
   9  -6   0   41.89    3.68   0
   9   6   0   41.34    4.01   0
 -10  -6   0   -2.59    3.20   0
  -1  -7   0  214.83    7.52   0
   1   7   0  212.34    7.45   0
   1  -7   0  226.27    5.95   0
  -1  -7   0  214.33    6.68   0
  -1   7   0  213.13    6.76   0
  -1   7   0  246.46    9.04   0
   2  -7   0   34.49    6.07   0
  -2  -7   0   32.65    6.01   0
  -2  -7   0   25.54    6.11   0
  -2   7   0   31.87    6.90   0
   2   7   0   36.52    5.28   0
   2   7   0   29.75    6.05   0
   3   7   0   61.14    5.96   0
   3  -7   0   75.01    5.17   0
   3   7   0   73.99    5.11   0
  -3   7   0   72.36    6.04   0
  -3  -7   0   64.10    5.86   0
  -4   7   0   84.37    5.01   0
  -4  -7   0   81.16    4.76   0
   4   7   0   89.47    5.32   0
  -4  -7   0   89.64    5.89   0
   4   7   0   92.87    6.00   0
   5   7   0   45.99    4.34   0
   5  -7   0   43.38    5.01   0
  -5  -7   0   34.18    5.36   0
   5  -7   0   38.33    5.03   0
   5   7   0   40.98    5.46   0
  -5  -7   0   38.96    4.37   0
  -5   7   0   28.46    4.46   0
   6   7   0  209.53    4.46   0
   6  -7   0  221.47    4.71   0
  -6  -7   0  185.92    4.23   0
  -6   7   0  195.86    4.81   0
   6  -7   0  187.09    5.25   0
  -7  -7   0   44.24    3.72   0
  -7   7   0   39.60    4.11   0
   7  -7   0   40.90    4.81   0
   7  -7   0   48.30    3.96   0
   7   7   0   49.64    4.08   0
  -8   7   0   56.67    3.96   0
   8   7   0   71.89    3.90   0
  -8  -7   0   48.05    3.73   0
   8  -7   0   63.55    3.94   0
   8  -7   0   60.80    4.98   0
   8   7   0   56.92    5.86   0
   9  -7   0    4.62    3.51   0
   9   7   0    0.65    5.81   0
   9  -7   0   -1.23    4.38   0
   9   7   0   -1.21    3.78   0
  -9   7   0   14.23    3.46   0
   9  -7   0    1.15    3.93   0
  -9  -7   0    1.26    3.61   0
  -1  -8   0   70.32    6.72   0
   1   8   0   66.49    6.94   0
  -1   8   0   63.87    7.42   0
  -1  -8   0   67.64    6.39   0
  -1   8   0   68.26    6.27   0
  -1   8   0   84.13    8.17   0
  -2  -8   0 1683.09   10.15   0
   2   8   0 1601.35    9.65   0
  -2   8   0 1741.04   11.47   0
   3  -8   0   12.69    5.79   0
   3   8   0   23.97    5.84   0
   3   8   0   22.78    4.94   0
  -3   8   0   19.92    5.76   0
  -3  -8   0   20.14    5.78   0
   4   8   0  792.73    6.37   0
  -4   8   0  814.27    6.80   0
  -4  -8   0  774.27    6.31   0
  -4  -8   0  825.38    7.83   0
   4   8   0  815.47    8.18   0
   4  -8   0  836.67    6.69   0
  -5  -8   0  299.05    5.33   0
  -5   8   0  343.02    5.72   0
  -5  -8   0  334.35    6.51   0
   5  -8   0  345.13    5.13   0
   5   8   0  327.58    5.22   0
   5  -8   0  305.65    5.17   0
   6  -8   0  671.01    6.56   0
  -6   8   0  706.65    5.90   0
  -6  -8   0  696.28    5.42   0
   6  -8   0  747.09    5.91   0
   6   8   0  751.62    5.61   0
  -7  -8   0    1.64    3.68   0
   7   8   0   -7.40    3.78   0
   7  -8   0    1.13    3.89   0
   7  -8   0   -7.17    4.57   0
  -7   8   0    0.90    4.08   0
   8   8   0   23.89    3.78   0
  -8   8   0   33.13    3.97   0
   8   8   0   40.65    5.46   0
  -8  -8   0   38.22    3.44   0
   8  -8   0   23.22    4.75   0
   8  -8   0   17.38    3.90   0
   9  -8   0    7.85    3.98   0
   9  -8   0    8.24    4.04   0
  -9   8   0    1.94    3.67   0
   9   8   0   16.79    3.64   0
   9   8   0    0.20    5.99   0
   9  -8   0   11.93    5.08   0
  -9  -8   0   -4.41    3.51   0
   1   9   0  457.89    7.58   0
  -1   9   0  495.35    6.89   0
  -1   9   0  495.67    9.18   0
  -1  -9   0  477.87    6.73   0
   2   9   0   40.65    4.99   0
  -2   9   0   40.15    6.58   0
  -2  -9   0   31.81    5.92   0
  -2   9   0   39.68    5.27   0
  -3   9   0  475.54    7.04   0
   3   9   0  477.29    6.50   0
   3   9   0  444.83    7.05   0
   3  -9   0  520.49    7.05   0
  -3  -9   0  448.07    5.88   0
  -3  -9   0  492.05    7.11   0
   4  -9   0  339.49    6.14   0
  -4  -9   0  283.89    5.39   0
   4   9   0  329.64    5.40   0
  -4   9   0  341.47    6.18   0
  -4  -9   0  324.79    6.18   0
   5   9   0  143.53    4.72   0
  -5   9   0  127.41    5.17   0
   5  -9   0  137.50    4.63   0
  -5  -9   0  123.85    4.79   0
  -5  -9   0  137.64    5.64   0
   5  -9   0  134.95    4.69   0
   6   9   0  367.09    4.94   0
  -6   9   0  384.20    5.84   0
  -6  -9   0  360.23    4.82   0
   6  -9   0  375.59    5.62   0
   6  -9   0  356.60    5.72   0
   7   9   0  160.11    4.16   0
   7  -9   0  144.80    5.14   0
  -7  -9   0  124.72    3.83   0
  -7   9   0  136.41    4.40   0
   7   9   0  143.82    5.93   0
   7  -9   0  158.11    4.63   0
  -8  -9   0   12.01    3.55   0
   8  -9   0   -3.90    3.65   0
   8   9   0    2.15    5.60   0
   8   9   0   -3.93    3.73   0
  -8   9   0    5.25    3.83   0
   8  -9   0   -2.16    4.90   0
   9  -9   0    3.02    4.52   0
   9   9   0   -0.53    5.73   0
   9  -9   0   10.29    3.60   0
   9   9   0    6.73    3.82   0
  -9   9   0    3.22    4.13   0
  -9  -9   0   -6.77    3.42   0
   1  10   0 1123.21    9.94   0
  -1  10   0 1197.95   11.03   0
  -1  10   0 1117.77    7.83   0
  -1 -10   0 1141.59    8.07   0
  -2 -10   0  792.92    7.78   0
   2  10   0  784.30    7.89   0
  -2  10   0  732.70    6.70   0
  -2  10   0  828.03    8.82   0
   3  10   0 1029.61    7.14   0
  -3 -10   0 1062.22    8.22   0
  -3  10   0 1080.47    8.54   0
  -3 -10   0  971.77    7.10   0
   4 -10   0  880.69    6.74   0
  -4  10   0  853.79    7.32   0
   4  10   0  823.17    6.77   0
  -4 -10   0  780.74    6.28   0
  -4 -10   0  830.12    7.40   0
   5 -10   0   26.17    4.20   0
   5  10   0   11.85    4.39   0
  -5 -10   0   23.33    4.85   0
  -5  10   0   15.91    4.85   0
   5 -10   0    6.41    4.40   0
  -5 -10   0   15.70    5.03   0
  -6 -10   0   97.24    4.21   0
   6 -10   0  104.94    4.32   0
   6  10   0  106.54    4.22   0
   6 -10   0   87.70    5.09   0
  -6  10   0   93.15    4.55   0
  -6 -10   0   98.93    5.53   0
  -7 -10   0   88.91    3.83   0
   7 -10   0   81.20    4.62   0
   7  10   0   67.38    5.56   0
  -7  10   0   82.75    4.26   0
   7  10   0   86.66    3.97   0
   7 -10   0   95.72    4.12   0
   8  10   0    4.03    3.66   0
   8  10   0   -0.78    5.30   0
  -8 -10   0   -2.96    3.73   0
   8 -10   0    6.41    4.46   0
  -8  10   0    3.92    3.83   0
   8 -10   0   12.60    4.11   0
   9  10   0   10.89    3.79   0
  -9 -10   0   -3.35    3.33   0
   9 -10   0   -7.84    3.55   0
   9  10   0    4.69    5.80   0
  -9  10   0   20.10    4.02   0
   9 -10   0    0.12    4.62   0
  -1  11   0    9.72    5.28   0
  -1 -11   0   23.82    5.34   0
   1  11   0   21.69    6.22   0
  -1  11   0   30.83    6.24   0
   2  11   0   27.06    5.02   0
  -2  11   0   30.92    4.97   0
  -2  11   0   31.81    5.98   0
  -2 -11   0   23.80    6.08   0
  -3  11   0  545.47    7.39   0
  -3 -11   0  541.17    6.79   0
   3  11   0  530.92    6.67   0
   4  11   0  224.60    5.01   0
  -4 -11   0  233.51    6.11   0
   4 -11   0  270.19    5.78   0
  -4  11   0  246.77    5.70   0
   5 -11   0    3.19    4.28   0
   5  11   0    2.93    4.22   0
  -5 -11   0   10.43    4.56   0
  -5 -11   0    4.66    4.62   0
  -5  11   0    4.56    4.91   0
   5 -11   0   -1.50    4.25   0
   6 -11   0    6.44    4.95   0
  -6 -11   0    5.98    3.89   0
  -6  11   0   -0.41    4.91   0
  -6 -11   0    5.31    5.35   0
   6 -11   0   -2.34    4.80   0
   6  11   0   -4.14    3.90   0
  -7 -11   0   18.54    3.90   0
   7 -11   0   11.43    4.62   0
  -7  11   0   22.58    4.08   0
   7  11   0   28.18    3.86   0
   7  11   0   18.17    5.31   0
   7 -11   0   12.72    3.94   0
   8  11   0   11.81    3.59   0
  -8 -11   0   17.25    3.63   0
   8 -11   0   23.26    4.34   0
  -8  11   0   23.17    4.18   0
   8  11   0    9.13    5.20   0
   8 -11   0   15.40    3.97   0
   9  11   0    2.30    5.61   0
   9 -11   0   -5.48    4.58   0
  -9  11   0    5.52    3.86   0
  -9 -11   0   -5.89    3.64   0
   9 -11   0   -1.80    3.46   0
   9  11   0    3.59    3.81   0
   0 -12   0  264.67    5.72   0
  -1  12   0   11.94    5.04   0
  -1 -12   0   13.88    5.20   0
   1  12   0    8.65    5.74   0
  -2 -12   0  181.41    6.36   0
   2  12   0  168.42    5.76   0
  -2  12   0  182.57    5.13   0
  -2  12   0  187.35    6.91   0
   3  12   0  547.39    6.62   0
  -3  12   0  589.09    7.13   0
  -3 -12   0  569.85    6.12   0
  -4  12   0  223.38    5.59   0
   4  12   0  204.05    4.74   0
  -4 -12   0  220.27    5.47   0
  -5 -12   0   14.72    5.38   0
  -5  12   0   27.11    4.94   0
   5  12   0   12.47    4.54   0
  -5 -12   0   15.78    4.58   0
   5 -12   0    5.09    4.51   0
  -6  12   0 1268.28    7.60   0
   6 -12   0 1362.80    7.09   0
   6  12   0 1162.78    8.79   0
  -6 -12   0 1251.63    8.86   0
  -6 -12   0 1262.77    6.31   0
   6  12   0 1257.12    6.58   0
   6 -12   0 1196.09    7.22   0
   7  12   0   24.80    4.96   0
   7  12   0   29.89    3.70   0
  -7 -12   0   30.07    3.70   0
   7 -12   0   31.28    4.42   0
  -7  12   0   18.28    4.38   0
   7 -12   0   27.56    5.07   0
   8 -12   0    2.00    4.59   0
   8  12   0   -1.82    3.49   0
   8  12   0    5.15    5.27   0
  -8  12   0   -8.50    4.14   0
   8 -12   0   -5.51    3.91   0
  -8 -12   0    9.05    3.40   0
  -9 -12   0    7.69    3.59   0
  -9  12   0   -1.11    3.83   0
   9  12   0    1.72    5.71   0
   9 -12   0   -2.65    4.60   0
   9  12   0   -2.76    3.68   0
   9 -12   0   -8.80    3.74   0
   1  13   0   71.07    5.85   0
  -1 -13   0   72.68    5.07   0
  -1  13   0   67.01    4.01   0
  -2  13   0  360.06    5.57   0
  -2  13   0  377.07    6.69   0
  -2 -13   0  403.30    5.98   0
   2  13   0  373.78    6.62   0
  -2  13   0  403.64    7.67   0
  -3 -13   0  382.06    6.16   0
  -3  13   0  385.15    6.99   0
   3  13   0  365.21    5.42   0
  -4 -13   0   20.81    5.41   0
   4  13   0   20.87    4.71   0
  -4  13   0   19.41    4.87   0
   4 -13   0   14.85    4.95   0
   5  13   0  147.47    4.59   0
  -5  13   0  166.06    5.25   0
  -5 -13   0  134.59    5.50   0
   5 -13   0  154.59    5.59   0
  -5 -13   0  126.85    4.92   0
   6 -13   0  159.89    4.92   0
   6  13   0  148.13    4.28   0
  -6 -13   0  144.04    5.76   0
   6 -13   0  171.56    4.53   0
  -6 -13   0  160.37    4.24   0
  -6  13   0  157.11    5.23   0
   6  13   0  144.41    5.84   0
   7 -13   0  277.30    4.58   0
   7  13   0  227.95    5.90   0
  -7 -13   0  236.46    4.13   0
   7 -13   0  260.87    5.40   0
   7  13   0  264.03    4.32   0
  -7 -13   0  232.93    6.06   0
  -7  13   0  229.48    4.92   0
  -8 -13   0   19.29    3.50   0
  -8  13   0   -4.03    3.95   0
   8  13   0    4.46    3.47   0
   8 -13   0   -2.67    3.48   0
   8 -13   0  -12.59    4.65   0
   8  13   0    0.98    5.18   0
  -9 -13   0   16.26    3.48   0
   9 -13   0    0.87    3.73   0
   9 -13   0   23.81    4.36   0
  -9  13   0   13.49    3.95   0
   9  13   0   46.65    3.60   0
   9  13   0    7.14    5.89   0
   0  14   0  571.08    8.13   0
   0 -14   0  597.98    8.46   0
   0  14   0  610.00    6.12   0
   1  14   0   15.93    5.53   0
  -1 -14   0   24.34    4.64   0
  -1  14   0   10.65    4.57   0
  -2  14   0   94.87    4.77   0
  -2 -14   0  103.92    5.95   0
   2  14   0  101.10    5.22   0
  -2  14   0  102.54    5.88   0
  -2  14   0  112.66    6.44   0
   3  14   0  101.39    5.13   0
  -3 -14   0  125.88    5.35   0
  -3  14   0  113.82    5.87   0
  -4  14   0   32.89    5.22   0
   4  14   0   32.34    4.76   0
  -4 -14   0   29.72    4.89   0
   4 -14   0   24.69    4.95   0
   5 -14   0   29.13    4.62   0
  -5 -14   0   26.55    4.65   0
   5  14   0   32.22    4.09   0
  -5 -14   0   45.22    3.99   0
  -5  14   0   21.87    4.71   0
  -6  14   0  101.61    4.97   0
   6  14   0   87.95    5.41   0
   6 -14   0   90.42    4.96   0
  -6 -14   0   90.75    4.57   0
  -6 -14   0   91.65    5.24   0
   6  14   0   89.47    4.13   0
  -7  14   0   -8.81    4.09   0
   7  14   0    1.68    3.58   0
   7 -14   0    7.13    4.57   0
   7  14   0    4.20    4.57   0
  -7 -14   0  -13.42    3.57   0
  -7 -14   0    2.69    4.60   0
   8 -14   0    2.97    3.99   0
  -8  14   0    2.87    4.04   0
   8  14   0   15.67    3.45   0
  -8 -14   0    1.81    3.26   0
   8  14   0    5.56    5.21   0
  -9 -14   0    6.26    3.22   0
  -9  14   0   14.64    3.89   0
   9 -14   0   -8.36    4.45   0
  -1  15   0   -2.47    4.50   0
   1  15   0    8.55    5.42   0
   1 -15   0   15.72    4.65   0
  -1 -15   0    6.34    5.48   0
  -2  15   0   34.54    5.94   0
  -2 -15   0   55.19    5.37   0
  -2  15   0   36.34    4.68   0
   2  15   0   30.28    4.70   0
  -3  15   0   23.39    5.23   0
   3  15   0   19.93    4.84   0
  -3 -15   0   12.85    5.23   0
  -4  15   0   41.97    5.22   0
   4 -15   0   53.37    5.38   0
   4  15   0   44.64    4.95   0
  -4 -15   0   38.57    5.00   0
   4  15   0   35.84    4.70   0
   5 -15   0    6.96    4.40   0
  -5 -15   0   -2.37    4.52   0
   5  15   0  -10.30    4.65   0
  -5 -15   0   -0.60    3.80   0
  -5  15   0   -1.53    4.52   0
   5  15   0   -0.11    3.84   0
   6  15   0    0.95    4.36   0
   6  15   0    2.13    3.93   0
  -6  15   0    6.09    4.76   0
  -6 -15   0    3.55    4.73   0
   6 -15   0    5.22    4.30   0
  -6 -15   0   10.00    4.34   0
   7 -15   0    0.25    4.45   0
  -7 -15   0   12.73    4.76   0
   7  15   0   -4.37    4.77   0
   7  15   0    3.79    3.75   0
  -7 -15   0   -3.00    3.62   0
  -7  15   0    6.22    3.75   0
   8  15   0    6.35    3.74   0
   8  15   0    4.96    5.21   0
  -8  15   0    6.95    3.67   0
   8 -15   0    5.41    4.53   0
  -8 -15   0    4.30    3.61   0
   0  16   0   29.60    5.74   0
   0  16   0   38.11    4.40   0
   0 -16   0   29.40    5.98   0
   1 -16   0    5.52    4.61   0
  -1  16   0   -3.46    4.47   0
  -1 -16   0   -1.22    4.68   0
   1  16   0    3.40    5.17   0
   1  16   0    7.20    4.55   0
  -2  16   0   -6.26    4.25   0
   2 -16   0   -2.36    4.37   0
  -2 -16   0   -3.51    4.75   0
   2  16   0    3.76    5.00   0
  -2  16   0    4.14    5.71   0
   3 -16   0  132.90    4.77   0
  -3 -16   0  159.78    5.48   0
   3  16   0  154.65    5.20   0
  -3  16   0  147.46    5.75   0
   4  16   0   59.52    4.96   0
   4  16   0   42.08    4.14   0
  -4  16   0   61.40    4.92   0
   4 -16   0   44.51    4.56   0
  -4 -16   0   48.51    4.78   0
   5  16   0  360.26    6.37   0
  -5  16   0  374.02    5.81   0
  -5 -16   0  334.08    4.85   0
   5  16   0  378.28    5.52   0
  -5 -16   0  361.86    5.74   0
   5 -16   0  379.54    5.23   0
   6 -16   0  206.47    4.88   0
   6  16   0  210.24    5.63   0
   6  16   0  210.84    4.90   0
  -6  16   0  211.06    5.38   0
  -6 -16   0  211.14    5.30   0
  -6 -16   0  173.32    4.76   0
  -7 -16   0  105.51    3.93   0
  -7 -16   0   92.41    4.91   0
   7 -16   0  108.33    4.35   0
   7  16   0  107.58    3.96   0
   7  16   0   85.18    5.22   0
  -7  16   0   88.56    4.61   0
   8  16   0    4.32    3.47   0
   8  16   0    8.77    5.46   0
  -8 -16   0    3.09    3.36   0
   8 -16   0    9.82    4.47   0
  -8  16   0   -2.24    4.32   0
   1 -17   0   24.00    4.29   0
  -1 -17   0   12.03    5.23   0
   1  17   0    4.90    5.06   0
  -1  17   0   20.61    4.21   0
  -2 -17   0  126.97    5.45   0
   2  17   0  150.83    5.41   0
   2  17   0  145.10    5.30   0
  -2  17   0  143.00    4.32   0
  -2  17   0  153.68    6.89   0
  -3  17   0   26.12    5.55   0
   3 -17   0   12.44    4.27   0
  -3 -17   0   25.73    4.59   0
   3  17   0   28.79    4.53   0
   3  17   0   12.70    5.29   0
   4  17   0    7.66    5.16   0
   4 -17   0   21.97    4.52   0
  -4  17   0   18.53    5.13   0
   4  17   0    7.06    4.48   0
  -4 -17   0    8.30    4.69   0
  -5 -17   0    7.68    4.25   0
  -5  17   0   10.27    4.91   0
   5  17   0   11.63    4.96   0
  -5 -17   0   11.89    5.06   0
   5  17   0   11.47    4.31   0
   5 -17   0    1.94    4.33   0
   6  17   0   29.64    4.91   0
   6  17   0   27.58    4.34   0
  -6 -17   0   33.50    4.34   0
  -6  17   0   44.39    4.62   0
   6 -17   0   35.88    4.33   0
  -6 -17   0   42.08    4.67   0
  -7 -17   0   -0.01    4.70   0
   7  17   0   13.71    3.77   0
  -7  17   0    6.93    4.14   0
   7  17   0    8.07    5.06   0
  -7 -17   0    4.24    3.97   0
   7 -17   0   -8.66    4.36   0
  -8  17   0   17.25    4.28   0
  -8 -17   0   19.90    3.75   0
   8  17   0   14.33    5.44   0
   8 -17   0    8.17    4.09   0
   8  17   0   15.26    3.74   0
   0  18   0  276.68    6.87   0
   0 -18   0  279.95    5.20   0
  -1 -18   0  103.29    4.97   0
  -1  18   0  109.55    4.25   0
   1  18   0   95.65    5.80   0
   1 -18   0  107.59    4.31   0
   2  18   0   19.60    4.78   0
  -2  18   0    9.36    3.92   0
  -2  18   0   15.91    6.12   0
   2  18   0   16.67    4.37   0
  -2 -18   0   15.78    5.29   0
  -3 -18   0   11.41    4.51   0
   3  18   0   12.44    4.51   0
  -3  18   0    7.00    5.47   0
   3 -18   0    3.45    4.18   0
  -4 -18   0   -2.74    4.67   0
   4  18   0    3.22    4.84   0
   4  18   0   -8.60    4.69   0
   4 -18   0    7.83    4.00   0
  -4 -18   0   -0.90    4.42   0
  -4  18   0    8.02    5.45   0
  -5 -18   0   64.91    4.91   0
   5  18   0   58.02    5.27   0
  -5  18   0   60.48    4.82   0
   5 -18   0   46.53    4.21   0
  -5 -18   0   42.91    4.12   0
   5  18   0   66.67    3.90   0
   6 -18   0   25.90    4.17   0
   6  18   0   22.14    3.68   0
  -6  18   0   30.41    4.56   0
   6  18   0   17.58    4.72   0
  -6 -18   0   17.82    4.74   0
  -6 -18   0   33.01    4.19   0
   7 -18   0   31.05    4.28   0
  -7  18   0   50.27    4.05   0
   7  18   0   34.33    3.81   0
  -7 -18   0   37.89    4.02   0
   7  18   0   41.38    4.99   0
  -7 -18   0   42.30    4.68   0
  -8 -18   0    5.18    3.54   0
  -8 -18   0   -4.63    4.61   0
  -8  18   0    4.70    3.83   0
   8 -18   0    6.73    3.72   0
   8  18   0   23.83    3.64   0
   8  18   0   -3.52    5.22   0
  -1  19   0  297.89    4.64   0
  -1 -19   0  331.85    5.34   0
   1  19   0  296.98    6.29   0
   2 -19   0   26.92    4.16   0
  -2 -19   0   29.46    5.08   0
   2  19   0   16.42    4.41   0
   2  19   0   18.40    5.20   0
  -2  19   0   29.80    6.21   0
  -2  19   0   39.66    3.90   0
  -3 -19   0  377.82    5.86   0
  -3  19   0  393.64    7.15   0
   3  19   0  374.35    5.63   0
   3 -19   0  367.15    5.01   0
  -4  19   0   10.56    4.94   0
  -4 -19   0    0.04    4.20   0
   4  19   0   11.05    4.23   0
  -4 -19   0    7.44    4.45   0
   4  19   0    0.53    4.04   0
   4 -19   0    3.33    3.99   0
   5  19   0   14.07    4.20   0
  -5  19   0   18.83    4.54   0
  -5 -19   0   23.89    3.58   0
   5  19   0    0.42    4.82   0
  -5 -19   0   -5.83    4.67   0
   5 -19   0    4.87    4.05   0
  -6 -19   0   14.41    3.96   0
   6 -19   0    8.05    4.27   0
   6  19   0   26.71    3.67   0
  -6 -19   0   19.89    4.34   0
  -6  19   0   20.49    4.35   0
   6  19   0   29.54    4.91   0
  -7  19   0  199.22    5.00   0
   7  19   0  197.86    5.86   0
   7  19   0  230.20    4.16   0
  -7 -19   0  177.79    5.44   0
  -7 -19   0  173.03    4.32   0
   7 -19   0  202.36    4.34   0
  -8  19   0    9.45    3.95   0
   0  20   0 2814.56    8.76   0
   1  20   0   73.81    5.91   0
  -1  20   0   75.67    7.28   0
  -1 -20   0   82.91    4.66   0
   1  20   0   72.35    4.44   0
  -1  20   0   59.63    4.32   0
  -2 -20   0  204.52    4.84   0
   2  20   0  168.91    5.78   0
   2 -20   0  184.24    4.42   0
  -2  20   0  183.61    4.37   0
  -2  20   0  194.20    7.44   0
   2  20   0  205.49    5.01   0
   3  20   0   16.84    4.52   0
  -3  20   0   30.49    5.69   0
   3 -20   0   15.99    4.17   0
   3  20   0   15.94    4.57   0
  -3 -20   0   12.36    4.89   0
   4  20   0   26.42    4.37   0
   4 -20   0    4.53    3.85   0
  -4 -20   0   23.69    4.29   0
  -4 -20   0    8.02    4.36   0
  -4  20   0    8.40    4.81   0
   4  20   0   28.06    4.66   0
  -5 -20   0    1.49    4.14   0
   5  20   0    4.15    3.85   0
  -5  20   0    8.63    4.48   0
   5  20   0  -14.08    4.76   0
   5 -20   0   -8.21    3.77   0
  -5 -20   0   -5.78    4.47   0
   6 -20   0   26.31    3.82   0
   6  20   0   38.27    4.97   0
  -6  20   0   21.98    4.68   0
  -6 -20   0   27.39    4.47   0
   6  20   0   27.74    4.20   0
  -6 -20   0   35.08    3.93   0
   7 -20   0    3.50    3.59   0
  -7  20   0    6.78    4.12   0
   7  20   0   -9.74    3.47   0
   7  20   0   -6.13    4.67   0
  -7 -20   0    3.61    4.43   0
  -7 -20   0    6.67    3.53   0
   1  21   0  401.31    4.91   0
  -1 -21   0  426.75    5.20   0
  -1  21   0  416.31    4.96   0
  -1  21   0  469.90    9.08   0
   1  21   0  422.18    6.96   0
  -2  21   0  138.42    4.02   0
  -2  21   0  137.33    7.34   0
   2  21   0  120.38    4.42   0
  -2 -21   0  149.85    5.02   0
   2 -21   0  131.52    4.14   0
   2  21   0  135.15    5.57   0
   3 -21   0   94.41    4.15   0
   3  21   0  110.30    5.16   0
  -3  21   0  116.47    6.10   0
  -3 -21   0  129.59    5.01   0
   3  21   0  105.62    4.73   0
   4 -21   0  -11.20    3.78   0
  -4 -21   0    2.44    3.83   0
  -4  21   0   -1.80    5.02   0
   4  21   0    1.21    4.40   0
   4  21   0    1.49    4.36   0
   5  21   0    0.47    4.68   0
  -5 -21   0    2.77    3.88   0
   5  21   0    3.27    4.02   0
  -5 -21   0   15.26    4.71   0
  -5  21   0   -6.41    4.84   0
   5 -21   0   -0.44    3.77   0
   6  21   0   10.81    3.43   0
   6  21   0   22.66    4.45   0
  -6 -21   0    1.60    3.42   0
  -6  21   0   16.20    4.46   0
  -6 -21   0    4.51    4.21   0
   6 -21   0   22.94    3.66   0
  -7  21   0   86.12    4.47   0
   7  21   0   98.58    4.13   0
   7 -21   0   88.23    4.37   0
   7  21   0   79.38    4.61   0
  -7 -21   0   77.93    3.94   0
  -7 -21   0   73.44    4.92   0
   0 -22   0  957.44    5.86   0
   0  22   0  974.93    9.77   0
   0  22   0  943.45    5.78   0
  -1  22   0   15.99    6.78   0
  -1 -22   0   19.83    4.14   0
  -1  22   0   21.03    7.04   0
   1 -22   0   28.56    3.85   0
   1  22   0   13.88    3.85   0
   1  22   0   21.36    5.20   0
  -1  22   0    3.34    3.93   0
   2 -22   0  194.91    4.12   0
   2  22   0  191.54    4.43   0
   2  22   0  166.45    5.72   0
  -2  22   0  185.95    7.53   0
  -2 -22   0  202.33    4.54   0
   3  22   0  186.96    5.25   0
   3 -22   0  195.26    4.30   0
   3  22   0  197.13    4.54   0
  -3 -22   0  205.48    4.96   0
  -3  22   0  187.95    6.74   0
   4  22   0  100.69    4.55   0
   4  22   0  104.01    4.31   0
  -4  22   0  111.47    5.84   0
  -4 -22   0  131.80    4.81   0
   4 -22   0   86.56    4.15   0
  -5 -22   0  122.94    4.28   0
  -5  22   0  125.22    5.55   0
   5  22   0  112.24    4.65   0
  -5 -22   0  130.80    4.68   0
   5  22   0  115.17    4.39   0
   5 -22   0  120.14    4.08   0
   6  22   0   10.98    4.06   0
  -6  22   0   11.18    4.29   0
  -6 -22   0    7.87    3.54   0
   6 -22   0   16.15    3.90   0
  -6 -22   0    7.07    4.11   0
   6  22   0   -4.18    4.20   0
  -7  22   0    1.58    4.02   0
  -7 -22   0   20.16    3.65   0
   7 -22   0    0.08    3.69   0
   7  22   0   11.88    3.49   0
   7  22   0    6.35    4.36   0
  -7 -22   0    9.09    4.27   0
   1  23   0   -0.97    5.01   0
  -1  23   0    2.23    6.47   0
   1  23   0    3.94    3.71   0
  -1 -23   0    2.03    5.44   0
   1 -23   0    3.07    3.63   0
  -1  23   0    6.32    3.60   0
  -1  23   0   -1.16    6.78   0
  -1 -23   0   -8.16    4.21   0
   2 -23   0   34.33    3.74   0
  -2  23   0   33.25    6.68   0
   2  23   0   14.02    4.50   0
   2  23   0   29.47    4.70   0
  -2 -23   0   36.35    4.26   0
  -3 -23   0    3.55    4.07   0
   3 -23   0    9.13    3.71   0
  -3  23   0    1.57    6.26   0
   3  23   0    4.08    4.32   0
   3  23   0   -0.05    4.00   0
  -3 -23   0    4.24    3.83   0
  -4 -23   0   42.02    4.33   0
  -4  23   0   33.10    5.42   0
   4  23   0   44.56    4.22   0
   4  23   0   46.56    4.46   0
   4 -23   0   32.58    3.97   0
   5  23   0    1.40    3.90   0
  -5 -23   0    2.94    3.96   0
   5 -23   0   -5.10    3.62   0
   5  23   0    3.18    3.73   0
  -5  23   0   -2.92    4.88   0
  -5 -23   0    2.78    4.09   0
  -6  23   0   -4.37    4.59   0
  -6 -23   0    4.18    4.14   0
   6 -23   0   21.20    3.87   0
   6  23   0   22.27    4.08   0
  -6 -23   0    2.97    3.70   0
   6  23   0    6.49    4.14   0
   0  24   0  295.74    7.71   0
   0  24   0  309.55    4.39   0
   0 -24   0  308.34    4.76   0
  -1  24   0   35.17    3.57   0
   1  24   0   28.57    5.44   0
  -1  24   0   27.16    6.91   0
  -1  24   0   34.44    7.11   0
  -1 -24   0   23.53    5.69   0
   1 -24   0   35.36    3.72   0
  -1 -24   0   28.55    3.93   0
   1  24   0   40.97    3.73   0
   2  24   0   71.32    4.11   0
   2  24   0   79.73    4.96   0
  -2  24   0   79.97    7.41   0
   2 -24   0   83.14    3.95   0
  -2 -24   0  101.56    4.31   0
   3 -24   0  212.65    4.28   0
  -3 -24   0  201.89    4.48   0
  -3 -24   0  181.26    4.96   0
   3  24   0  193.73    4.38   0
   3  24   0  209.89    5.13   0
  -3  24   0  202.38    7.38   0
  -4 -24   0   11.01    4.15   0
   4 -24   0   -0.97    3.75   0
   4  24   0    2.16    3.54   0
   4  24   0    0.79    4.04   0
  -4  24   0    0.76    5.68   0
  -4 -24   0    1.05    4.02   0
  -5  24   0   24.89    5.22   0
   5  24   0   23.60    4.28   0
  -5 -24   0   27.64    4.27   0
  -5 -24   0   23.23    3.77   0
   5 -24   0   15.57    3.72   0
   5  24   0    1.87    4.04   0
   6  24   0   25.35    3.86   0
   6  24   0    1.71    4.24   0
   6 -24   0    1.49    3.42   0
  -6  24   0   -2.21    4.56   0
  -6 -24   0   11.63    3.86   0
  -6 -24   0   -4.12    4.07   0
   1  25   0  136.54    3.98   0
  -1  25   0  121.74    7.89   0
   1 -25   0  138.64    4.02   0
  -1 -25   0  137.05    4.02   0
   1  25   0  126.29    5.94   0
  -1  25   0  128.62    8.34   0
  -1  25   0  112.55    3.90   0
   2  25   0    7.99    4.81   0
  -2  25   0   -0.66    7.25   0
  -2 -25   0   13.79    3.78   0
   2  25   0  -12.85    3.83   0
  -2 -25   0   11.78    4.77   0
  -2  25   0   -1.96    7.37   0
   2 -25   0  -16.17    3.98   0
  -3 -25   0   36.92    4.36   0
   3 -25   0   26.82    3.75   0
   3  25   0   29.70    4.45   0
   3  25   0   34.76    3.84   0
  -3  25   0   38.00    7.07   0
  -3 -25   0   20.88    4.21   0
   4  25   0   34.98    4.08   0
  -4 -25   0   34.65    4.19   0
  -4  25   0   32.22    5.81   0
   4  25   0   31.95    3.95   0
  -4 -25   0   35.29    4.05   0
   4 -25   0   31.25    3.80   0
   5  25   0    4.36    3.69   0
  -5 -25   0    2.19    3.94   0
  -5  25   0   -4.68    5.07   0
  -5 -25   0    6.49    4.22   0
   5  25   0   11.79    4.06   0
   5 -25   0    2.32    3.65   0
  -6  25   0    0.54    4.56   0
   0  26   0  -15.13    3.88   0
   0 -26   0    6.21    4.05   0
   0  26   0   16.81    6.63   0
   1 -26   0  102.08    4.13   0
  -1  26   0  122.66    8.89   0
  -1 -26   0  114.23    4.16   0
  -1  26   0  114.50    8.65   0
  -1  26   0  116.21    3.98   0
   1  26   0  112.71    6.05   0
   1  26   0  116.35    4.00   0
   2  26   0   10.28    3.59   0
   2  26   0   10.26    5.06   0
  -2 -26   0   14.58    3.78   0
   2 -26   0   21.66    3.88   0
  -3  26   0   60.55    7.43   0
   3  26   0   55.73    4.30   0
   3 -26   0   65.13    4.09   0
  -3 -26   0   65.40    4.07   0
   3  26   0   72.70    4.61   0
  -4 -26   0    5.30    4.36   0
   4 -26   0   19.84    3.67   0
  -4  26   0   -1.17    5.67   0
  -4 -26   0   -6.58    3.97   0
   4  26   0   -5.63    4.02   0
   4  26   0   -2.30    4.35   0
   5 -26   0   63.44    3.90   0
   5  26   0   43.06    4.21   0
   5  26   0   50.39    4.47   0
  -5 -26   0   49.76    4.47   0
  -5 -26   0   37.71    4.07   0
  -5  26   0   44.43    5.72   0
  -1 -27   0   -5.05    3.86   0
   1  27   0   -4.37    5.65   0
   1  27   0    2.29    3.55   0
   1 -27   0   20.12    3.74   0
   2 -27   0   19.91    3.81   0
   2  27   0    2.92    3.56   0
  -2 -27   0    4.73    3.39   0
   2  27   0   -4.31    4.92   0
   3 -27   0    5.41    3.71   0
   3  27   0    2.83    4.20   0
   3  27   0   -3.32    3.38   0
  -3 -27   0   -0.40    3.83   0
  -4  27   0    8.18    6.36   0
   4  27   0    1.13    4.16   0
   4  27   0    1.74    3.50   0
  -4 -27   0    0.57    4.32   0
  -4 -27   0   -1.24    3.52   0
   4 -27   0  -19.98    3.81   0
   0  28   0  140.15    3.84   0
   0  28   0  128.13    8.44   0
   0  28   0  122.22    8.65   0
   0 -28   0  134.14    4.21   0
   1 -28   0   39.19    3.76   0
   1  28   0   21.89    5.79   0
   1  28   0   21.72    3.42   0
  -1 -28   0   23.75    3.89   0
  -2 -28   0   -1.28    5.08   0
   2  28   0    2.44    4.00   0
   2  28   0    4.89    5.02   0
  -2 -28   0   -3.54    3.68   0
   2 -28   0   -1.02    3.76   0
  -3 -28   0    4.67    3.62   0
  -3 -28   0    1.79    4.47   0
   3 -28   0   12.98    3.69   0
   3  28   0    7.12    4.63   0
   3  28   0   -0.64    3.52   0
  -4 -28   0   -4.82    4.15   0
   4  28   0   16.16    4.15   0
   4 -28   0    0.54    3.64   0
   4  28   0   15.05    3.87   0
  -4 -28   0   24.68    4.01   0
   1  29   0   -9.23    3.41   0
   1  29   0    0.23    5.70   0
   1 -29   0   -3.06    3.71   0
  -1 -29   0    3.64    3.44   0
   2 -29   0   22.33    3.72   0
  -2 -29   0   17.88    5.35   0
  -2 -29   0   33.95    3.73   0
   2  29   0   21.78    3.73   0
   2  29   0   21.25    5.38   0
  -3 -29   0   22.45    3.90   0
  -3 -29   0    6.77    4.82   0
   3  29   0    1.20    4.64   0
   3  29   0    6.62    3.66   0
   3 -29   0   21.07    3.61   0
   0 -30   0    3.49    3.57   0
   1 -30   0  -10.78    3.69   0
  -1 -30   0   -4.42    3.47   0
   1  30   0   -4.06    3.45   0
   1  30   0    1.92    6.46   0
  -2 -30   0    5.02    4.08   0
   2  30   0    0.10    3.59   0
   2 -30   0    0.12    3.52   0
   2  30   0    7.54    5.32   0
  -9   0   1   24.92    3.66   0
   9   0  -1   21.37    6.90   0
   9   0  -1   20.71    5.98   0
   9   0  -1   20.67    3.82   0
   7   0  -1  124.16    6.54   0
   7   0  -1  128.76    6.93   0
   7   0  -1  154.61    4.15   0
  -7   0   1  124.49    4.20   0
   5   0  -1 2321.71    8.71   0
   5   0  -1 2168.49   13.20   0
   5   0  -1 2213.48   13.47   0
  -5   0   1 2159.10    8.35   0
  -3   0   1 2589.46   10.69   0
   3   0  -1 2540.20   18.97   0
   3   0  -1 2619.51   10.60   0
   1   0  -1  102.46   11.92   0
  -1   0   1  101.82   12.78   0
  -1   0   1  107.91    7.71   0
  -1   0  -1 1130.06   11.30   0
   1   0   1 1145.27   10.88   0
   1   0   1 1171.14   12.26   0
  -3   0  -1  588.17    6.75   0
   3   0   1  644.36    6.74   0
   3   0   1  596.81    7.46   0
   5   0   1  866.84    6.17   0
  -5   0  -1  799.36    6.11   0
   5   0   1  821.51    7.03   0
   7   0   1   14.13    3.57   0
  -7   0  -1   29.71    3.72   0
   7   0   1   20.76    4.74   0
   9   0   1  259.58    4.44   0
   9   0   1  196.93    5.34   0
  -9   0  -1  253.62    4.30   0
  10  -1  -1   29.48    3.62   0
 -10  -1   1   18.42    3.53   0
 -10   1   1   11.47    3.75   0
  10  -1  -1   14.96    6.02   0
  10   1  -1   23.99    3.68   0
  10  -1  -1   13.87    6.46   0
   9  -1  -1   42.03    6.65   0
   9  -1  -1   42.34    5.92   0
   9   1  -1   41.63    7.16   0
   9   1  -1   37.21    3.87   0
  -9  -1   1   28.79    3.77   0
   9   1  -1   36.77    6.61   0
  -9   1   1   39.98    3.69   0
   9  -1  -1   38.79    4.00   0
   8  -1  -1  320.09    6.99   0
   8  -1  -1  327.79    7.49   0
  -8  -1   1  307.16    4.42   0
   8  -1  -1  359.54    4.47   0
   8   1  -1  337.61    4.86   0
  -8   1   1  343.82    4.74   0
   8   1  -1  322.90    8.37   0
   8   1  -1  309.31    7.72   0
  -7   1   1   86.50    4.07   0
   7   1  -1   69.91    4.35   0
   7  -1  -1   77.84    4.07   0
   7  -1  -1   83.29    6.11   0
   7   1  -1   73.12    6.98   0
  -7  -1   1   74.86    3.99   0
   7   1  -1   77.54    6.81   0
   7  -1  -1   73.20    6.56   0
  -6   1   1  151.62    4.47   0
   6   1  -1  142.55    7.23   0
   6  -1  -1  148.46    6.14   0
   6   1  -1  135.02    6.93   0
  -6  -1   1  144.35    4.39   0
   6  -1  -1  195.58    4.46   0
   6  -1  -1  152.69    6.55   0
   6   1  -1  162.34    4.44   0
   5  -1  -1  181.78    4.82   0
  -5   1   1  169.03    4.88   0
   5   1  -1  169.92    6.99   0
   5  -1  -1  155.31    6.76   0
   5   1  -1  172.56    4.82   0
  -5  -1   1  173.73    4.70   0
   4   1  -1  432.75    5.91   0
   4  -1  -1  435.60    5.89   0
  -4  -1   1  412.88    5.84   0
   4   1  -1  404.14    9.28   0
  -4   1   1  381.46    5.90   0
   4  -1  -1  388.83    8.21   0
   3   1  -1 2605.46   22.26   0
   3  -1  -1 2728.89   10.71   0
  -3   1   1 2680.69   10.59   0
   3   1  -1 2729.08   10.76   0
  -3  -1   1 2583.08   10.76   0
   3  -1  -1 2509.66   17.20   0
  -2   1   1 2521.65   12.55   0
   2  -1  -1 2483.35   20.09   0
   2  -1  -1 2654.15   12.67   0
   2   1  -1 2665.75   12.78   0
  -2  -1   1 2559.74   12.79   0
  -2   1   1 2392.60   19.47   0
  -1  -1   1  560.30   10.80   0
  -1   1   1  526.19   12.78   0
  -1  -1   1  499.42   16.21   0
   1   1  -1  586.97   11.81   0
   1  -1  -1  528.64   13.08   0
   0  -1  -1 3888.56   19.80   0
   0   1   1 3935.88   20.34   0
   0  -1  -1 3907.65   20.33   0
   0   1  -1 4083.95   24.45   0
   0  -1   1 4188.26   24.81   0
   0   1   1 3861.70   19.91   0
  -1   1  -1 3823.93   17.52   0
  -1  -1  -1 3817.28   16.51   0
   1   1   1 3750.89   16.24   0
   1  -1   1 3555.28   16.85   0
   1   1   1 3783.99   16.51   0
  -1  -1  -1 3697.48   15.54   0
   3   1   1   89.48    5.45   0
  -3  -1  -1   76.09    5.49   0
  -3   1  -1   80.75    5.48   0
   3  -1   1   93.37    5.40   0
   3   1   1   80.53    5.80   0
  -4   1  -1  263.27    5.64   0
   4   1   1  298.69    5.80   0
   4  -1   1  295.25    6.39   0
   4   1   1  306.63    6.54   0
  -4  -1  -1  303.95    5.83   0
   4  -1   1  309.90    5.69   0
   5  -1   1    8.73    4.74   0
  -5  -1  -1   17.41    4.39   0
   5  -1   1    1.10    4.37   0
  -5   1  -1    2.18    4.40   0
   5   1   1   20.07    4.70   0
   5   1   1    8.83    4.41   0
   6  -1   1  605.76    5.43   0
  -6  -1  -1  572.21    5.25   0
   6  -1   1  557.96    6.05   0
   6   1   1  565.79    6.11   0
   6   1   1  606.35    5.15   0
  -6   1  -1  582.34    5.44   0
  -7  -1  -1   95.49    3.83   0
   7   1   1   93.95    4.08   0
   7  -1   1   92.92    5.06   0
   7  -1   1   84.97    3.90   0
  -7   1  -1  103.44    3.85   0
   7   1   1   91.19    5.27   0
   8  -1   1    9.27    4.29   0
  -8  -1  -1   18.93    3.64   0
   8   1   1    6.10    4.59   0
  -8   1  -1    6.09    3.74   0
   8  -1   1    5.41    3.86   0
   8   1   1   -1.01    3.65   0
   9  -1   1    1.43    4.17   0
  -9   1  -1    0.06    3.61   0
   9   1   1    3.02    4.47   0
  -9  -1  -1   14.58    3.79   0
   9   1   1   -6.00    3.54   0
   9  -1   1   -2.19    4.09   0
  10  -2  -1   18.08    5.81   0
  10   2  -1   12.68    3.72   0
  10  -2  -1   19.15    3.82   0
 -10  -2   1   -3.67    3.56   0
 -10   2   1   15.56    3.70   0
  10  -2  -1   18.98    6.20   0
  -9  -2   1    8.06    3.58   0
  -9   2   1   13.71    3.67   0
   9   2  -1    8.44    3.80   0
   9  -2  -1    1.17    6.15   0
   9  -2  -1    3.55    5.21   0
   9   2  -1    6.23    7.48   0
   9  -2  -1   -1.26    3.76   0
   9   2  -1    3.44    6.88   0
   8  -2  -1  178.32    6.47   0
   8   2  -1  163.81    7.52   0
   8  -2  -1  179.90    4.13   0
   8   2  -1  159.11    8.02   0
   8  -2  -1  162.66    5.88   0
  -8  -2   1  163.28    4.00   0
  -8   2   1  167.62    4.01   0
   8   2  -1  195.02    4.09   0
  -7  -2   1   -3.48    3.76   0
   7  -2  -1    1.29    3.69   0
   7   2  -1    2.07    6.98   0
   7   2  -1   -2.54    3.84   0
  -7   2   1   -0.80    3.88   0
   7  -2  -1   -0.18    5.87   0
   7   2  -1    4.24    6.88   0
   7  -2  -1   -1.86    5.40   0
   6   2  -1  219.51    7.74   0
   6   2  -1  246.48    4.49   0
   6  -2  -1  240.21    4.87   0
  -6   2   1  222.71    4.67   0
   6  -2  -1  205.03    6.97   0
  -6  -2   1  217.33    4.42   0
   5  -2  -1  130.59    6.53   0
   5  -2  -1  123.21    4.62   0
  -5   2   1  124.45    4.66   0
   5   2  -1  122.22    4.77   0
   5   2  -1  119.25    7.41   0
  -5  -2   1  120.17    4.72   0
   4   2  -1 1585.07    8.08   0
  -4   2   1 1503.35    7.92   0
   4  -2  -1 1576.23    8.02   0
   4  -2  -1 1424.37   11.25   0
  -4  -2   1 1515.48    8.01   0
   4   2  -1 1525.55   14.84   0
   3  -2  -1  426.25    9.72   0
   3  -2  -1  442.93    6.59   0
   3   2  -1  417.77   14.39   0
   3   2  -1  429.15    6.67   0
  -3   2   1  418.50    6.71   0
  -3  -2   1  398.82    6.75   0
  -2   2   1    2.26    9.40   0
  -2   2   1    4.46    6.82   0
   2  -2  -1   -7.04    6.87   0
   2   2  -1    0.85    6.98   0
  -2  -2   1    6.46    6.84   0
   2  -2  -1   -2.69    9.69   0
  -1   2   1 1414.79   14.69   0
   1   2  -1 1567.18   13.79   0
  -1  -2   1 1504.55   14.57   0
   1  -2  -1 1476.67   14.42   0
   0   2   1   35.87    8.67   0
   0   2  -1   28.78   10.50   0
   0  -2  -1   26.52    8.64   0
   0  -2  -1   31.54    8.45   0
   0   2   1   19.79    8.50   0
  -1  -2  -1 1246.99   10.96   0
   1   2   1 1209.78   10.96   0
  -1  -2  -1 1206.30   10.88   0
   1   2   1 1191.92   10.79   0
   1  -2   1 1221.24   12.65   0
  -1   2  -1 1215.76   12.00   0
  -2  -2  -1 4647.30   15.81   0
  -2   2  -1 4434.94   15.53   0
   2   2   1 4648.07   14.27   0
   2   2   1 4395.16   15.44   0
   2  -2   1 4717.38   15.27   0
   3   2   1  626.11    7.50   0
  -3  -2  -1  603.74    6.64   0
  -3   2  -1  630.73    6.87   0
   3   2   1  655.39    6.59   0
   3  -2   1  650.50    7.31   0
   4  -2   1 9999.99   16.72   0
  -4   2  -1 9575.15   16.50   0
   4   2   1 9960.60   16.36   0
   4   2   1 9763.90   19.54   0
  -4  -2  -1 9293.38   16.12   0
  -5   2  -1  270.90    5.58   0
  -5  -2  -1  257.01    5.04   0
   5   2   1  272.38    6.07   0
   5   2   1  280.20    5.07   0
   5  -2   1  283.35    5.57   0
   5  -2   1  279.13    5.18   0
   6   2   1  147.75    5.51   0
   6  -2   1  149.06    4.49   0
   6  -2   1  144.77    5.28   0
   6   2   1  148.21    4.31   0
  -6   2  -1  158.81    4.55   0
  -6  -2  -1  143.76    4.28   0
   7   2   1   62.45    5.01   0
  -7   2  -1   66.76    3.90   0
   7   2   1   67.67    3.98   0
   7  -2   1   55.30    4.64   0
  -7  -2  -1   40.56    3.78   0
   7  -2   1   48.19    3.97   0
  -8  -2  -1  104.61    3.94   0
   8  -2   1   84.44    4.67   0
   8   2   1   91.23    4.63   0
   8   2   1   93.29    3.90   0
   8  -2   1   75.37    3.91   0
  -8   2  -1   73.80    3.94   0
   9  -2   1   -5.82    3.76   0
   9  -2   1   17.51    4.28   0
   9   2   1   -4.55    3.50   0
  -9   2  -1    9.85    3.67   0
   9  -2   1   -3.06    4.21   0
  -9  -2  -1    7.11    3.58   0
  10   3  -1   75.66    3.64   0
  10  -3  -1   54.06    5.85   0
  10  -3  -1   69.97    6.24   0
 -10  -3   1   70.57    3.43   0
 -10   3   1   75.42    3.85   0
  10  -3  -1   69.28    4.00   0
   9  -3  -1   -7.02    3.72   0
  -9  -3   1   -7.01    3.96   0
  -9   3   1   -2.82    3.66   0
   9   3  -1   -1.46    3.79   0
   9  -3  -1    3.50    5.98   0
   9   3  -1    1.93    7.92   0
   9  -3  -1    1.63    4.98   0
   9   3  -1    2.06    8.47   0
   8   3  -1    5.49    3.77   0
   8   3  -1   17.02    7.49   0
   8  -3  -1   26.21    5.02   0
  -8  -3   1    8.63    3.59   0
   8  -3  -1    6.27    3.73   0
   8  -3  -1   12.26    5.68   0
  -8   3   1   21.28    3.64   0
   8   3  -1   10.13    7.14   0
   7   3  -1   -0.36    3.91   0
   7  -3  -1    5.79    5.36   0
   7  -3  -1   -1.87    3.87   0
  -7   3   1   11.65    3.79   0
  -7  -3   1   10.47    3.63   0
   7   3  -1    5.37    7.29   0
   6   3  -1  189.84    8.01   0
   6  -3  -1  186.07    6.09   0
  -6  -3   1  199.70    4.46   0
   6   3  -1  193.30    4.49   0
  -6   3   1  218.08    4.99   0
   6  -3  -1  197.28    4.81   0
   5  -3  -1  389.62    7.04   0
   5   3  -1  407.29    9.14   0
   5   3  -1  428.80    5.36   0
  -5   3   1  408.01    5.47   0
  -5  -3   1  398.63    5.34   0
   5  -3  -1  402.15    5.39   0
   4  -3  -1 2265.42    9.22   0
  -4   3   1 2165.24    9.09   0
   4   3  -1 2210.85   17.59   0
  -4  -3   1 2177.34    8.75   0
   4  -3  -1 2164.12   12.22   0
   4   3  -1 2300.58    9.10   0
  -3  -3   1  272.27    6.29   0
   3  -3  -1  279.76    8.75   0
   3   3  -1  257.49   12.55   0
   3  -3  -1  282.54    6.18   0
  -3   3   1  263.55    6.22   0
   3   3  -1  273.76    6.22   0
  -2  -3   1 2087.22   22.42   0
  -2   3   1 1860.83   13.80   0
   2   3  -1 2014.78   23.02   0
   2   3  -1 2067.59   11.61   0
  -2  -3   1 1949.59   11.38   0
   2  -3  -1 2142.26   11.50   0
   2  -3  -1 2054.37   14.86   0
  -2   3   1 2036.33   11.32   0
   1  -3  -1 1664.59   12.94   0
  -1   3   1 1641.12   13.87   0
  -1  -3   1 1611.85   16.06   0
  -1  -3   1 1717.93   15.01   0
   1   3  -1 1788.23   15.00   0
   0  -3  -1 5304.89   20.56   0
   0   3   1 5290.73   20.29   0
   0   3   1 5101.61   19.32   0
   0  -3  -1 5282.60   18.88   0
  -1   3  -1 6195.38   23.65   0
  -1  -3  -1 6168.76   18.79   0
   1   3   1 5729.02   17.98   0
  -1  -3  -1 6245.15   19.13   0
   1  -3   1 6411.57   23.49   0
   1   3   1 6289.56   19.82   0
  -2  -3  -1   56.82    5.80   0
   2   3   1   58.51    5.78   0
  -2   3  -1   57.44    5.98   0
   2  -3   1   54.46    6.05   0
  -2  -3  -1   52.43    6.57   0
   2   3   1   52.68    6.70   0
  -3   3  -1   28.23    5.95   0
  -3  -3  -1   25.03    5.46   0
   3   3   1   18.12    5.16   0
   3   3   1   25.48    5.53   0
  -3  -3  -1   23.85    5.19   0
   3  -3   1   30.58    5.99   0
   4   3   1 1977.07    8.40   0
  -4  -3  -1 1860.62    8.37   0
  -4   3  -1 1917.56    8.94   0
   4   3   1 1886.14   10.07   0
   4  -3   1 1914.33    8.56   0
  -5   3  -1  370.42    5.76   0
   5   3   1  368.66    6.25   0
  -5  -3  -1  344.28    4.96   0
   5   3   1  365.84    5.21   0
   5  -3   1  376.35    5.28   0
   6  -3   1  168.18    4.91   0
   6   3   1  176.34    4.31   0
  -6   3  -1  157.71    4.67   0
  -6  -3  -1  162.32    4.31   0
   6   3   1  173.42    5.26   0
   6  -3   1  182.74    4.63   0
  -7  -3  -1   -4.54    3.63   0
   7  -3   1    0.22    3.97   0
   7   3   1   -4.52    4.89   0
  -7   3  -1   -4.32    3.77   0
   7  -3   1    1.28    4.50   0
   7   3   1   14.07    3.83   0
   8   3   1   11.00    3.72   0
   8   3   1    6.73    4.41   0
   8  -3   1    0.66    4.09   0
  -8   3  -1   -0.87    3.66   0
  -8  -3  -1    3.40    3.56   0
   8  -3   1    4.76    3.98   0
   9  -3   1    4.59    3.47   0
  -9   3  -1   -4.74    3.48   0
   9   3   1    2.44    3.70   0
   9  -3   1   -7.00    4.28   0
  -9  -3  -1    3.03    3.51   0
   9  -3   1   -6.33    4.37   0
  10  -4  -1   -3.09    5.72   0
  10  -4  -1   11.38    5.15   0
  10  -4  -1   -3.38    3.55   0
 -10   4   1  -11.61    3.46   0
 -10  -4   1    9.05    3.31   0
  10   4  -1    1.04    3.53   0
   9  -4  -1   68.21    3.66   0
   9   4  -1   54.21    3.88   0
   9  -4  -1   48.38    5.02   0
  -9  -4   1   27.39    3.99   0
  -9   4   1   39.75    3.63   0
   9  -4  -1   38.52    5.80   0
   8   4  -1    2.57    3.66   0
  -8  -4   1    8.84    3.62   0
   8   4  -1    2.48    7.72   0
   8   4  -1    5.73    7.85   0
  -8   4   1    5.38    3.70   0
   8  -4  -1   15.76    3.65   0
   8  -4  -1   13.47    5.27   0
   8  -4  -1   11.65    4.48   0
  -7  -4   1  177.52    4.15   0
   7   4  -1  188.08    8.62   0
   7  -4  -1  187.42    4.07   0
  -7   4   1  182.18    4.25   0
   7  -4  -1  178.89    6.16   0
   7   4  -1  189.34    4.31   0
   6  -4  -1   70.06    5.54   0
  -6  -4   1   69.61    4.11   0
  -6   4   1   67.38    4.77   0
   6   4  -1   78.63    7.62   0
   6  -4  -1   65.08    4.44   0
   6   4  -1   91.87    4.08   0
   5   4  -1  -10.15    4.42   0
   5   4  -1    1.17    7.52   0
   5  -4  -1    4.04    4.51   0
  -5  -4   1    3.96    4.33   0
   5  -4  -1    5.34    5.13   0
  -5   4   1    2.96    4.53   0
  -4  -4   1  102.52    4.98   0
   4  -4  -1   90.80    6.81   0
   4   4  -1   97.65    5.13   0
   4   4  -1   98.07    8.77   0
   4  -4  -1  101.24    4.95   0
  -4   4   1   98.12    4.97   0
  -3   4   1  552.82    7.33   0
  -3  -4   1  513.12    6.66   0
   3  -4  -1  579.97    6.73   0
   3  -4  -1  555.20    9.20   0
   3   4  -1  549.06    6.78   0
  -3  -4   1  546.24   11.75   0
   3   4  -1  523.74   11.85   0
  -2  -4   1   22.96   10.18   0
   2   4  -1   21.47    6.21   0
  -2  -4   1   14.21    6.21   0
   2  -4  -1   12.11    8.00   0
   2   4  -1   13.44   10.19   0
  -2   4   1   15.66    7.91   0
  -2   4   1   22.18    6.24   0
   1  -4  -1  750.71    9.83   0
   1   4  -1  820.51   12.58   0
  -1   4   1  757.57   10.02   0
  -1  -4   1  772.95   11.72   0
  -1  -4   1  753.83   11.52   0
   0  -4  -1   35.64    6.20   0
   0   4   1   43.37    7.89   0
   0  -4  -1   37.67    7.65   0
  -1  -4  -1 1425.11   10.75   0
  -1  -4  -1 1463.91   10.78   0
   1  -4   1 1455.46   14.07   0
   1   4   1 1382.76   10.72   0
   1   4   1 1449.43   10.55   0
  -1   4  -1 1413.65   14.32   0
   2   4   1   -0.55    6.12   0
  -2  -4  -1    6.17    6.09   0
   2   4   1    1.99    5.52   0
  -2   4  -1    1.77    5.50   0
  -2  -4  -1    5.32    5.55   0
   2  -4   1   -1.24    5.37   0
   3   4   1 1956.75    8.91   0
   3  -4   1 1952.47    9.45   0
  -3  -4  -1 1809.77    8.61   0
  -3  -4  -1 1996.41   10.33   0
  -3   4  -1 1896.08    9.73   0
   3   4   1 1924.35   10.43   0
   4   4   1  519.18    5.90   0
  -4  -4  -1  485.88    5.68   0
  -4   4  -1  534.40    6.06   0
   4   4   1  500.13    6.88   0
   4  -4   1  534.20    5.93   0
   5   4   1  143.00    4.74   0
  -5  -4  -1  134.26    4.68   0
  -5   4  -1  123.10    5.47   0
   5  -4   1  150.44    4.72   0
   5   4   1  137.64    5.62   0
  -6  -4  -1    5.01    3.70   0
  -6   4  -1   -8.14    4.74   0
   6   4   1   -4.64    3.83   0
   6   4   1   -7.16    5.06   0
   6  -4   1    7.18    4.11   0
  -7  -4  -1   -5.69    4.02   0
   7   4   1    1.36    3.63   0
   7   4   1   14.63    4.80   0
   7  -4   1   -0.90    4.46   0
  -7   4  -1   24.70    3.90   0
   7  -4   1    7.39    3.84   0
   8   4   1    4.63    4.65   0
   8  -4   1    4.49    3.69   0
   8  -4   1   16.66    4.64   0
   8  -4   1    5.48    4.50   0
  -8  -4  -1   -6.54    3.88   0
  -8   4  -1    6.09    3.66   0
   8   4   1   17.38    3.88   0
   9   4   1   16.46    3.92   0
   9  -4   1    3.91    4.54   0
   9  -4   1   17.10    4.37   0
  -9  -4  -1   17.36    3.76   0
  -9   4  -1   14.81    3.50   0
   9  -4   1   19.22    3.42   0
 -10  -5   1   40.18    3.43   0
  10  -5  -1    6.35    3.67   0
 -10   5   1   41.94    3.48   0
  10   5  -1   38.10    3.68   0
  10  -5  -1   29.74    4.83   0
  10  -5  -1   22.53    5.49   0
   9  -5  -1    0.55    5.40   0
  -9   5   1   -2.25    3.66   0
   9  -5  -1    0.54    4.84   0
   9  -5  -1   17.27    3.60   0
  -9  -5   1   -3.55    3.52   0
   9   5  -1    3.06    3.59   0
   8   5  -1    2.22    8.16   0
   8   5  -1   -1.66    3.68   0
   8   5  -1    4.94    7.92   0
  -8   5   1   -3.61    3.52   0
   8  -5  -1    1.85    5.25   0
  -8  -5   1   -2.88    3.48   0
   8  -5  -1    4.96    3.70   0
  -7  -5   1    8.57    3.81   0
   7   5  -1   17.57    4.11   0
   7  -5  -1    6.38    5.54   0
   7   5  -1    7.81    7.70   0
  -7   5   1    3.69    3.77   0
   7  -5  -1    2.48    3.81   0
  -6  -5   1  187.20    4.42   0
  -6   5   1  177.13    5.06   0
   6   5  -1  187.68    4.45   0
   6  -5  -1  207.58    4.77   0
   6   5  -1  178.17    7.98   0
   6  -5  -1  175.41    5.53   0
   5   5  -1   41.29    7.55   0
   5  -5  -1   54.23    4.48   0
   5   5  -1   42.18    4.52   0
  -5  -5   1   41.97    4.48   0
   5  -5  -1   38.34    5.30   0
  -5   5   1   42.20    4.60   0
   4   5  -1  408.05    9.60   0
  -4  -5   1  401.04    5.65   0
   4  -5  -1  424.09    5.78   0
  -4   5   1  420.24    5.84   0
   4   5  -1  431.61    5.84   0
   4  -5  -1  448.51    7.50   0
  -4  -5   1  424.69    9.29   0
   3   5  -1   19.70    5.25   0
   3  -5  -1   19.81    5.25   0
  -3  -5   1   16.17    5.17   0
   3   5  -1    8.44    7.87   0
  -3  -5   1   11.64    7.69   0
   3  -5  -1    2.36    6.52   0
  -3   5   1    9.75    5.86   0
  -2   5   1  137.80    6.36   0
  -2  -5   1  120.89    6.15   0
   2   5  -1  122.29    8.35   0
   2   5  -1  135.62    6.37   0
  -2   5   1  119.15    6.75   0
   2  -5  -1  128.04    7.57   0
  -2  -5   1  125.51    8.18   0
  -1  -5   1  587.82   10.49   0
  -1   5   1  571.75    8.96   0
   1   5  -1  561.16   10.04   0
   1  -5  -1  601.63    9.16   0
  -1   5   1  595.38    8.58   0
  -1  -5   1  587.56   10.65   0
   1   5  -1  622.79   11.55   0
   0  -5   1  241.01    7.86   0
   0  -5  -1  259.04    8.13   0
   0  -5  -1  254.88    7.88   0
   0   5   1  258.40    8.30   0
  -1  -5  -1   35.16    6.72   0
  -1   5  -1   33.97    9.20   0
   1   5   1   29.01    6.66   0
   1  -5   1   31.99    8.35   0
   1   5   1   33.46    6.50   0
   2  -5   1  244.52    6.85   0
   2   5   1  236.29    6.97   0
  -2  -5  -1  225.88    6.26   0
  -2  -5  -1  226.72    6.74   0
   2   5   1  235.92    6.20   0
  -2   5  -1  226.83    7.07   0
  -3   5  -1    7.12    6.17   0
   3   5   1   14.47    5.01   0
   3  -5   1    6.58    5.87   0
  -3  -5  -1   17.20    5.65   0
  -3  -5  -1   11.03    5.01   0
   3   5   1    7.63    5.80   0
  -4  -5  -1  186.28    6.15   0
  -4  -5  -1  202.68    5.09   0
  -4   5  -1  210.75    5.49   0
   4  -5   1  198.31    5.13   0
   4   5   1  207.48    5.06   0
   4   5   1  203.26    5.81   0
   5  -5   1  172.54    4.72   0
   5   5   1  164.72    5.63   0
  -5   5  -1  158.76    4.88   0
  -5  -5  -1  163.06    4.49   0
   5   5   1  158.44    4.66   0
   6  -5   1  279.91    4.79   0
  -6   5  -1  261.21    4.77   0
  -6  -5  -1  273.18    4.41   0
   6   5   1  293.31    4.40   0
   6   5   1  262.91    6.16   0
  -7  -5  -1   13.61    3.57   0
   7  -5   1   15.72    4.22   0
  -7   5  -1   20.25    3.87   0
   7   5   1   18.33    3.74   0
   7   5   1    7.25    4.93   0
   7  -5   1   17.64    3.90   0
  -8  -5  -1   19.38    3.86   0
   8  -5   1   21.97    4.47   0
   8  -5   1   15.31    3.98   0
  -8   5  -1   18.58    3.82   0
   8  -5   1   19.54    4.37   0
   8   5   1   10.38    3.88   0
   9  -5   1   -0.60    4.42   0
  -9   5  -1    2.55    3.66   0
   9   5   1    4.36    3.55   0
  -9  -5  -1   -4.58    3.63   0
   9  -5   1    9.53    4.42   0
   9  -5   1    5.03    3.42   0
  10   6  -1   -4.33    3.59   0
  10  -6  -1    2.95    4.83   0
  10  -6  -1    5.75    4.66   0
 -10  -6   1   -3.35    3.52   0
 -10   6   1    3.92    3.40   0
  10  -6  -1  -16.45    3.66   0
   9   6  -1   22.42    3.76   0
   9  -6  -1   26.25    3.49   0
   9  -6  -1   21.29    4.64   0
  -9  -6   1   33.50    3.68   0
   9  -6  -1   18.74    5.04   0
  -9   6   1   16.57    3.48   0
   8   6  -1   17.96    8.33   0
   8  -6  -1   22.45    5.14   0
  -8  -6   1   28.20    3.65   0
  -8   6   1   21.21    3.68   0
   8  -6  -1   17.64    3.66   0
   8   6  -1   10.54    3.79   0
  -7   6   1   -1.03    3.86   0
   7   6  -1    3.98    3.88   0
  -7  -6   1   -3.72    3.52   0
   7  -6  -1   -6.10    5.73   0
   7   6  -1   -2.02    7.93   0
   7  -6  -1    9.39    3.80   0
   6  -6  -1  206.36    4.75   0
  -6   6   1  190.36    4.76   0
   6  -6  -1  191.59    5.56   0
  -6  -6   1  192.19    4.54   0
   6   6  -1  192.19    8.41   0
   6   6  -1  205.51    4.55   0
   5   6  -1  228.72    4.87   0
   5  -6  -1  248.10    5.02   0
   5   6  -1  205.56    8.33   0
  -5   6   1  218.04    4.99   0
   5  -6  -1  232.00    6.17   0
  -5  -6   1  208.77    4.89   0
   4  -6  -1    1.21    6.04   0
   4   6  -1    5.23    4.53   0
   4   6  -1   -0.31    6.85   0
  -4  -6   1    1.07    4.48   0
  -4  -6   1    3.09    7.07   0
  -4   6   1   -3.71    4.53   0
   3  -6  -1  170.66    6.26   0
  -3   6   1  123.30    6.07   0
  -3  -6   1  148.81    7.59   0
   3   6  -1  159.52    5.60   0
  -3  -6   1  138.40    6.12   0
   3   6  -1  150.83    7.75   0
   3  -6  -1  162.07    6.12   0
  -3   6   1  158.85    6.37   0
  -2  -6   1   30.52    6.66   0
   2   6  -1   33.88    7.36   0
   2   6  -1   38.70    6.38   0
   2  -6  -1   39.47    6.01   0
  -2  -6   1   33.17    5.60   0
  -2   6   1   36.80    5.73   0
  -2   6   1   26.74    6.93   0
   1  -6  -1 1123.13    9.59   0
   1   6  -1 1181.14   12.94   0
  -1  -6   1 1071.20   13.12   0
   1   6  -1 1037.73   10.63   0
  -1   6   1 1083.88   10.16   0
   0  -6  -1 1893.97   11.00   0
   0  -6  -1 1830.67   11.77   0
   0  -6   1 1729.05   10.81   0
   0   6   1 1773.70   10.93   0
   1   6   1  341.27    7.13   0
  -1  -6  -1  322.79    6.83   0
  -1   6  -1  324.49    9.93   0
   1  -6   1  344.23   10.37   0
   1   6   1  326.81    6.77   0
   2   6   1  410.61    6.58   0
  -2  -6  -1  408.16    6.55   0
  -2  -6  -1  423.53    6.57   0
  -2   6  -1  415.81    7.79   0
   2  -6   1  434.88    7.78   0
   2   6   1  435.30    6.48   0
   3   6   1  674.37    6.37   0
   3   6   1  686.01    7.58   0
  -3  -6  -1  658.01    6.44   0
   3  -6   1  704.32    7.48   0
  -3  -6  -1  667.75    6.98   0
  -3   6  -1  675.80    7.88   0
  -4  -6  -1    1.67    5.06   0
  -4   6  -1  -11.40    4.99   0
   4  -6   1    6.76    4.66   0
   4   6   1   -1.74    5.24   0
  -4  -6  -1    8.32    4.36   0
   4   6   1   -9.77    4.44   0
   5   6   1    7.98    4.76   0
   5   6   1    8.52    4.29   0
   5  -6   1    9.93    4.25   0
  -5  -6  -1    4.13    4.02   0
  -5   6  -1   -2.61    4.40   0
   6   6   1  146.96    5.96   0
   6   6   1  166.45    4.37   0
  -6  -6  -1  155.84    4.34   0
   6  -6   1  172.73    4.54   0
  -6   6  -1  156.09    4.76   0
  -7  -6  -1    1.16    3.52   0
   7  -6   1   -6.41    4.42   0
   7   6   1    5.05    3.58   0
  -7   6  -1    1.85    4.08   0
   7  -6   1  -12.15    4.40   0
   7   6   1    6.56    4.84   0
  -8  -6  -1   27.48    4.15   0
   8  -6   1   46.70    3.86   0
  -8   6  -1   55.24    4.03   0
   8   6   1   52.14    4.13   0
   8  -6   1   58.19    4.30   0
   8  -6   1   42.54    4.51   0
   9  -6   1    2.34    4.46   0
   9  -6   1   18.97    3.65   0
  -9  -6  -1   -1.48    3.52   0
  -9   6  -1  -13.40    3.72   0
   9   6   1    3.63    3.72   0
   9  -6   1    7.63    4.31   0
  10  -7  -1  -12.39    3.47   0
  10   7  -1  -14.25    3.56   0
  10  -7  -1   12.85    4.39   0
 -10  -7   1    3.18    3.43   0
  10  -7  -1   -9.25    4.93   0
  -9  -7   1   46.96    3.90   0
  -9   7   1   54.51    3.98   0
   9   7  -1   56.40    3.83   0
   9  -7  -1   56.06    5.23   0
   9  -7  -1   61.75    3.60   0
  -8   7   1   32.72    4.09   0
   8   7  -1   26.24    8.29   0
   8  -7  -1   36.46    4.77   0
   8  -7  -1   28.03    3.73   0
  -8  -7   1   38.35    3.48   0
   8   7  -1   17.87    3.58   0
   7  -7  -1    8.80    3.81   0
   7   7  -1    6.09    7.51   0
  -7   7   1   -0.73    3.97   0
   7   7  -1    8.11    3.91   0
   7  -7  -1    1.01    5.67   0
  -7  -7   1    3.62    3.79   0
  -6   7   1  193.46    4.60   0
   6   7  -1  188.07    8.10   0
   6  -7  -1  203.14    6.22   0
   6   7  -1  217.21    5.02   0
   6  -7  -1  191.37    4.72   0
  -6  -7   1  206.84    4.56   0
   5   7  -1   13.57    4.55   0
   5  -7  -1    9.77    4.55   0
   5   7  -1   12.18    6.55   0
  -5  -7   1    9.38    6.31   0
  -5   7   1   20.66    4.54   0
  -5  -7   1    7.54    4.38   0
   5  -7  -1    5.19    5.44   0
   4   7  -1  491.88    8.58   0
   4  -7  -1  525.48    7.64   0
  -4  -7   1  519.32    8.26   0
   4   7  -1  545.57    5.87   0
  -4   7   1  553.80    6.49   0
   3   7  -1   -2.11    5.05   0
  -3  -7   1   -5.49    5.01   0
  -3  -7   1   -5.76    6.70   0
   3   7  -1    3.58    6.42   0
  -3   7   1   -1.06    5.21   0
  -3   7   1    4.84    5.06   0
   3  -7  -1   -2.55    6.38   0
  -2  -7   1  329.04    7.60   0
   2   7  -1  309.93    7.71   0
  -2   7   1  305.68    6.36   0
  -2  -7   1  291.72    7.04   0
  -2   7   1  333.67    6.41   0
   2  -7  -1  326.15    6.45   0
   2   7  -1  318.48    7.15   0
  -1   7   1  183.85    6.80   0
   1   7  -1  170.77    7.42   0
   1   7  -1  197.68    8.29   0
  -1  -7   1  177.54    8.22   0
   1  -7  -1  181.55    6.41   0
   0  -7  -1    3.35    6.01   0
   0   7   1    9.98    6.17   0
   0  -7   1   11.08    6.04   0
   0  -7  -1    4.65    5.88   0
   1   7   1    4.92    5.64   0
   1   7   1   -5.08    6.37   0
   1  -7   1   -0.33    5.29   0
  -1  -7  -1   11.27    5.52   0
  -1   7  -1    1.26    8.38   0
   1  -7   1    0.79    8.28   0
   2  -7   1  132.48    6.41   0
  -2   7  -1  135.99    7.34   0
   2  -7   1  116.14    5.25   0
   2   7   1  126.45    5.64   0
  -2  -7  -1  138.78    5.60   0
   2   7   1  134.11    5.40   0
   3   7   1   13.79    5.70   0
   3   7   1    8.23    4.67   0
  -3   7  -1   12.95    5.74   0
  -3  -7  -1    9.98    4.75   0
   3  -7   1   25.10    5.61   0
  -3  -7  -1   16.94    4.90   0
   4   7   1  498.23    5.62   0
  -4   7  -1  510.47    6.23   0
  -4  -7  -1  495.57    6.39   0
   4  -7   1  501.17    5.86   0
  -4  -7  -1  501.39    5.51   0
   4   7   1  479.08    6.54   0
  -5  -7  -1   18.32    4.06   0
  -5  -7  -1   20.36    4.58   0
  -5   7  -1    9.07    4.93   0
   5  -7   1    8.91    4.16   0
   5   7   1   10.22    4.80   0
   5   7   1    1.74    4.19   0
  -6   7  -1  717.46    5.95   0
   6  -7   1  794.95    5.87   0
  -6  -7  -1  668.81    5.37   0
   6   7   1  736.30    5.60   0
   6   7   1  707.22    7.44   0
   6  -7   1  653.98    5.81   0
   7  -7   1   16.11    4.30   0
   7   7   1   27.60    3.65   0
  -7  -7  -1    9.44    3.69   0
   7  -7   1   13.00    3.83   0
  -7   7  -1   12.83    4.55   0
  -8  -7  -1   26.82    4.06   0
  -8   7  -1   50.08    4.04   0
   8   7   1   44.86    3.83   0
   8  -7   1   61.31    3.83   0
   8  -7   1   59.77    4.39   0
   8  -7   1   49.21    4.38   0
   9  -7   1   -0.94    4.06   0
   9  -7   1   -2.65    3.66   0
   9  -7   1   -6.23    4.10   0
  -9   7  -1    0.83    3.73   0
   9   7   1    6.10    3.70   0
  -9  -7  -1   -3.09    3.35   0
 -10  -8   1   14.79    3.31   0
  10  -8  -1    1.46    4.44   0
 -10   8   1    0.27    3.58   0
  10  -8  -1    4.22    3.53   0
   9  -8  -1   18.10    3.54   0
   9   8  -1   -7.87    3.71   0
   9  -8  -1    4.25    4.81   0
  -9  -8   1   -2.36    3.58   0
  -9   8   1    7.84    3.63   0
   8  -8  -1  126.78    4.01   0
   8   8  -1   95.18    8.93   0
   8  -8  -1   98.79    4.90   0
  -8  -8   1  105.53    3.70   0
   8   8  -1  115.32    3.86   0
  -8   8   1  101.30    4.11   0
   7   8  -1   79.84    7.55   0
  -7  -8   1   93.93    3.71   0
   7  -8  -1   99.47    5.46   0
   7  -8  -1   87.74    4.59   0
  -7   8   1   80.52    4.58   0
   7   8  -1   99.75    3.93   0
  -6  -8   1  151.89    4.40   0
  -6   8   1  145.41    4.54   0
   6  -8  -1  166.87    5.68   0
   6  -8  -1  166.57    4.58   0
   6   8  -1  140.09    7.39   0
   6   8  -1  162.68    4.56   0
   5   8  -1  110.90    4.76   0
   5  -8  -1  108.42    5.92   0
  -5  -8   1  102.29    6.72   0
   5   8  -1  101.03    6.81   0
   5  -8  -1  116.62    4.57   0
  -5  -8   1   99.59    4.58   0
  -5   8   1  101.31    4.69   0
   4   8  -1  523.47    5.83   0
   4   8  -1  487.25    8.10   0
  -4  -8   1  513.23    7.67   0
  -4   8   1  505.25    6.58   0
   4  -8  -1  565.86    7.30   0
  -3   8   1    1.20    5.56   0
   3  -8  -1    0.98    5.20   0
  -3  -8   1   -8.49    5.83   0
   3   8  -1    3.70    5.88   0
  -3  -8   1   -1.75    6.07   0
   3   8  -1    2.27    6.51   0
  -3   8   1   -7.55    5.18   0
  -2  -8   1  254.37    6.76   0
  -2   8   1  242.77    6.31   0
  -2  -8   1  268.37    7.00   0
  -2   8   1  280.61    7.00   0
   2   8  -1  269.31    6.92   0
   2  -8  -1  253.74    6.32   0
   2   8  -1  262.31    6.99   0
  -1  -8   1  565.72    9.81   0
   1   8  -1  565.25    8.08   0
  -1   8   1  582.11    7.77   0
   1  -8  -1  598.20    7.32   0
   1   8  -1  622.58   10.58   0
   0  -8   1  836.70    7.68   0
   0   8   1  805.22    7.63   0
   0  -8  -1  866.79    7.59   0
   1  -8   1   29.98    5.49   0
   1   8   1   43.17    5.86   0
  -1   8  -1   44.27    9.18   0
   1   8   1   32.76    5.58   0
  -1  -8  -1   34.79    5.60   0
   2  -8   1  120.01    5.25   0
   2   8   1  149.43    5.52   0
   2  -8   1  152.08    6.78   0
   2   8   1  138.84    5.29   0
  -2  -8  -1  156.90    5.54   0
  -2   8  -1  148.72    7.20   0
   3  -8   1   -2.38    4.44   0
  -3  -8  -1    5.69    5.55   0
   3  -8   1    1.49    5.72   0
   3   8   1    5.76    5.67   0
   3   8   1    3.85    4.97   0
  -3   8  -1    4.56    5.53   0
  -3  -8  -1    2.52    4.54   0
   4   8   1   11.73    4.52   0
   4   8   1   11.90    5.09   0
   4  -8   1   25.44    4.50   0
  -4  -8  -1   20.04    4.47   0
  -4  -8  -1    8.91    4.98   0
  -4   8  -1   20.92    5.36   0
   5   8   1   20.90    4.79   0
  -5  -8  -1   18.78    4.27   0
   5  -8   1   19.76    4.13   0
   5  -8   1   23.74    4.22   0
  -5   8  -1   29.27    4.37   0
  -5  -8  -1   22.93    4.96   0
   5   8   1   22.52    4.13   0
  -6   8  -1   25.44    4.64   0
   6  -8   1   31.55    4.79   0
   6   8   1   29.71    3.84   0
   6  -8   1   20.82    4.58   0
  -6  -8  -1   17.32    4.02   0
   7  -8   1    9.42    3.74   0
  -7  -8  -1    0.37    3.59   0
  -7   8  -1   -4.02    3.99   0
   7   8   1    5.08    3.66   0
   7  -8   1   -6.22    3.83   0
  -8  -8  -1   90.20    4.02   0
   8   8   1  104.17    4.07   0
  -8   8  -1   93.55    4.23   0
   8  -8   1  100.52    4.30   0
   8  -8   1   83.30    4.55   0
   9   8   1    0.68    4.88   0
   9  -8   1   -6.21    3.93   0
  -9  -8  -1    1.66    3.22   0
   9  -8   1   -4.47    3.62   0
  -9   8  -1    0.25    4.08   0
   9   8   1    2.04    3.69   0
   9  -8   1    0.93    4.27   0
   9   9  -1   -5.47    3.87   0
   9  -9  -1  -10.08    3.79   0
   9  -9  -1    8.71    4.61   0
  -9  -9   1   -8.04    3.53   0
  -9   9   1    6.48    3.68   0
   8   9  -1   41.32    3.87   0
   8   9  -1   30.01    8.69   0
  -8  -9   1   18.41    3.66   0
   8  -9  -1   20.88    4.81   0
  -8   9   1   48.22    3.94   0
   8  -9  -1   32.84    3.78   0
   7  -9  -1  122.49    5.53   0
   7   9  -1  100.41    7.64   0
  -7  -9   1  123.08    4.01   0
  -7   9   1  106.18    4.18   0
   7  -9  -1   98.81    4.59   0
   7   9  -1  107.80    4.06   0
  -6   9   1   32.13    4.35   0
   6  -9  -1   32.48    4.39   0
  -6  -9   1   19.60    4.29   0
   6   9  -1   26.71    4.29   0
   6  -9  -1   16.05    5.60   0
   6   9  -1   31.92    6.49   0
  -5  -9   1   85.23    6.62   0
   5  -9  -1   82.99    5.12   0
   5   9  -1   82.64    4.67   0
  -5   9   1   91.18    5.20   0
  -5  -9   1   85.45    5.03   0
   5   9  -1   84.14    6.73   0
   4   9  -1    2.93    6.24   0
   4  -9  -1   20.98    5.76   0
  -4  -9   1   13.64    4.41   0
  -4   9   1    6.34    5.44   0
  -4  -9   1    9.06    6.19   0
   4   9  -1   10.10    4.50   0
   3   9  -1   54.69    6.64   0
  -3   9   1   49.09    5.77   0
  -3   9   1   43.85    6.04   0
   3  -9  -1   44.38    5.22   0
  -3  -9   1   46.05    5.61   0
   3   9  -1   48.43    5.88   0
  -3  -9   1   46.43    5.14   0
   2   9  -1 1302.32   10.09   0
   2   9  -1 1180.91    9.18   0
  -2   9   1 1462.58    9.65   0
  -2   9   1 1191.23    8.10   0
  -2  -9   1 1262.81    8.93   0
   2  -9  -1 1340.36    8.30   0
  -2  -9   1 1208.17    9.49   0
   1   9  -1  172.69    6.06   0
  -1  -9   1  174.11    8.43   0
   1  -9  -1  178.82    6.04   0
   1   9  -1  185.90    8.56   0
   0  -9   1    1.06    5.66   0
   0   9  -1   10.89    5.57   0
   0  -9  -1    7.71    5.63   0
  -1   9  -1 1744.17   17.69   0
  -1  -9  -1 1758.04    8.98   0
   1   9   1 1733.46    9.03   0
   1   9   1 1708.97    9.87   0
  -2   9  -1  984.78    9.72   0
   2  -9   1 1033.66    9.84   0
   2  -9   1  972.53    6.86   0
  -2  -9  -1  982.57    7.61   0
   2   9   1  957.34    7.88   0
   2   9   1  936.12    7.44   0
   3  -9   1    6.27    4.28   0
   3   9   1    7.46    4.43   0
  -3  -9  -1    8.33    5.01   0
   3   9   1    9.29    4.81   0
   3  -9   1   13.48    5.29   0
  -3   9  -1   11.38    5.48   0
  -3  -9  -1   14.43    5.38   0
   4   9   1  393.93    6.07   0
  -4  -9  -1  399.95    5.31   0
  -4   9  -1  403.57    6.17   0
   4   9   1  432.60    5.44   0
  -4  -9  -1  416.68    6.07   0
   5   9   1    2.92    4.60   0
  -5  -9  -1    0.09    4.83   0
   5   9   1   -4.15    4.14   0
  -5  -9  -1    6.56    4.13   0
   5  -9   1    2.43    4.14   0
  -5   9  -1   -2.11    4.92   0
  -6  -9  -1   -5.44    3.89   0
   6   9   1    9.40    3.95   0
   6  -9   1   13.58    4.53   0
   6  -9   1   -0.93    4.07   0
  -6   9  -1    2.80    4.20   0
  -7   9  -1  311.19    5.21   0
   7  -9   1  281.49    4.74   0
   7   9   1  302.77    4.29   0
   7  -9   1  322.64    5.01   0
  -7  -9  -1  302.93    4.29   0
   8   9   1   16.22    3.39   0
   8  -9   1   21.44    4.41   0
  -8   9  -1   14.11    4.18   0
   8  -9   1   -1.59    3.62   0
  -8  -9  -1   -3.03    3.74   0
  -9   9  -1   27.44    3.98   0
   9  -9   1   37.33    4.28   0
   9   9   1   24.89    4.71   0
   9  -9   1   12.58    3.57   0
  -9  -9  -1   14.36    3.43   0
   9   9   1   26.31    3.45   0
   9  -9   1   31.39    3.81   0
   9 -10  -1    0.81    4.28   0
   9  10  -1   -5.04    3.70   0
  -9  10   1   -0.17    3.79   0
   9 -10  -1    7.60    3.72   0
  -9 -10   1   -5.42    3.81   0
   8 -10  -1   51.97    4.30   0
  -8 -10   1   56.76    3.61   0
   8  10  -1   55.66    8.61   0
   8  10  -1   26.12    3.97   0
   8 -10  -1   52.09    5.05   0
  -8  10   1   66.41    4.44   0
  -7 -10   1   17.09    3.64   0
   7 -10  -1    8.32    4.89   0
   7  10  -1    3.19    6.79   0
   7 -10  -1    4.56    4.46   0
  -7  10   1   -1.04    4.47   0
   7  10  -1    7.45    4.05   0
  -6 -10   1 1199.10    6.63   0
   6 -10  -1 1361.54    6.99   0
  -6 -10   1 1292.10   10.66   0
   6  10  -1 1207.23   10.81   0
  -6  10   1 1265.68    6.95   0
   6  10  -1 1330.82    6.72   0
   6 -10  -1 1275.44    8.27   0
  -5 -10   1   -5.45    6.28   0
   5 -10  -1   -4.95    5.44   0
  -5  10   1   -2.00    4.19   0
   5  10  -1    7.73    4.16   0
  -5 -10   1   -8.66    4.13   0
   5  10  -1    6.95    6.01   0
   4  10  -1  731.16    6.77   0
   4  10  -1  711.26    8.38   0
  -4 -10   1  750.08    8.10   0
   4 -10  -1  740.02    6.88   0
  -4  10   1  754.13    6.84   0
  -3 -10   1  268.75    6.42   0
  -3  10   1  260.74    6.39   0
   3  10  -1  250.00    6.26   0
   3 -10  -1  245.49    5.60   0
  -3 -10   1  223.52    6.21   0
   3  10  -1  267.83    6.79   0
  -3  10   1  228.00    5.50   0
  -2  10   1 6067.90   16.25   0
   2 -10  -1 5996.77   14.10   0
   2  10  -1 6056.37   17.76   0
  -2  10   1 5784.05   13.81   0
  -2 -10   1 5857.85   17.10   0
   2  10  -1 5740.35   16.10   0
  -2  10   1 7027.38   17.58   0
   1  10  -1   99.43    7.80   0
   1 -10  -1   98.11    5.62   0
  -1 -10   1   92.92    7.27   0
   1  10  -1   98.17    5.76   0
   0 -10  -1   37.16    5.22   0
   0  10  -1   25.13    5.40   0
  -1 -10  -1  227.17    5.64   0
  -1  10  -1  205.92    9.75   0
   1  10   1  199.10    5.74   0
  -1  10  -1  214.09   10.42   0
   2  10   1    1.52    5.42   0
   2 -10   1    8.84    6.42   0
   2 -10   1    6.99    4.73   0
   2  10   1    9.53    4.90   0
  -2 -10  -1   -5.26    5.64   0
  -2  10  -1   14.61    6.29   0
  -3 -10  -1    7.13    4.33   0
   3 -10   1   -3.79    4.52   0
   3  10   1    7.30    5.21   0
  -3 -10  -1    3.47    5.31   0
   3  10   1    6.13    4.28   0
  -3  10  -1   12.31    5.28   0
   3 -10   1    8.43    5.60   0
   4  10   1   35.59    4.98   0
  -4 -10  -1   32.33    4.49   0
   4  10   1   27.66    4.46   0
  -4  10  -1   35.99    5.02   0
  -4 -10  -1   36.38    4.93   0
   4 -10   1   26.77    4.89   0
  -5  10  -1   13.00    4.38   0
  -5 -10  -1   -0.68    3.88   0
  -5 -10  -1    9.51    4.49   0
   5  10   1   -3.46    4.65   0
   5  10   1   -6.28    3.99   0
   5 -10   1    9.52    4.32   0
  -6 -10  -1  460.93    4.89   0
  -6 -10  -1  509.21    6.46   0
   6  10   1  477.77    4.83   0
   6 -10   1  474.08    5.18   0
  -6  10  -1  485.28    5.80   0
   6 -10   1  515.79    5.68   0
  -7  10  -1   54.48    4.64   0
   7 -10   1   52.43    4.60   0
   7  10   1   59.15    3.71   0
  -7 -10  -1   29.92    3.65   0
   7 -10   1   59.91    3.97   0
  -8 -10  -1   15.83    3.29   0
  -8  10  -1    2.55    4.38   0
   8  10   1    4.84    3.74   0
   8 -10   1  -10.59    3.71   0
   8 -10   1    0.30    4.31   0
  -9  10  -1   32.81    4.01   0
   9 -10   1   30.89    3.99   0
   9  10   1   26.10    4.81   0
   9 -10   1   32.24    4.09   0
   9  10   1   33.17    3.64   0
  -9 -10  -1   30.43    3.51   0
   9 -10   1   39.22    3.54   0
   9 -11  -1   82.18    4.62   0
  -9  11   1   78.71    4.30   0
   9  11  -1   79.87    3.84   0
  -9 -11   1   69.45    3.59   0
   9 -11  -1   70.13    3.96   0
   8 -11  -1   -5.56    4.75   0
  -8 -11   1   -0.97    3.63   0
   8  11  -1    3.13    3.76   0
   8 -11  -1   14.27    4.23   0
  -8  11   1   -1.14    3.84   0
   8  11  -1    2.77    8.05   0
  -7  11   1   98.18    4.56   0
   7  11  -1   99.65    6.96   0
  -7 -11   1   89.12    4.11   0
   7 -11  -1   99.50    4.27   0
   7  11  -1   94.95    3.98   0
   7 -11  -1  110.12    4.95   0
  -6 -11   1    3.85    4.36   0
   6  11  -1   -7.46    6.54   0
   6  11  -1  -15.71    4.14   0
   6 -11  -1   -6.82    5.10   0
  -6 -11   1   -5.18    6.27   0
  -6  11   1   -3.67    4.15   0
   5  11  -1   -1.91    5.93   0
  -5  11   1    9.62    4.70   0
   5  11  -1   11.71    4.69   0
  -5 -11   1    2.15    5.68   0
  -5 -11   1    5.38    4.21   0
   5 -11  -1   -2.50    5.17   0
   4 -11  -1   -6.16    4.94   0
  -4  11   1   -0.83    4.91   0
  -4 -11   1   -6.97    5.72   0
   4  11  -1    1.09    6.06   0
   4  11  -1    1.22    4.31   0
   3 -11  -1  702.30    6.48   0
   3  11  -1  712.46    6.70   0
  -3 -11   1  707.89    7.95   0
  -3  11   1  739.73    7.24   0
   3  11  -1  685.50    8.10   0
  -3  11   1  671.37    6.37   0
  -2 -11   1  169.63    6.83   0
  -2  11   1  183.15    5.99   0
   2  11  -1  162.56    7.00   0
   2 -11  -1  160.15    5.66   0
  -2  11   1  182.95    6.67   0
  -2  11   1  151.22    5.62   0
   2  11  -1  143.08    6.22   0
   1  11  -1 1395.91    8.47   0
   1 -11  -1 1494.28    8.33   0
  -1 -11   1 1415.07    8.45   0
   1  11  -1 1445.63   12.18   0
   0 -11  -1  657.88    6.61   0
   0  11  -1  621.20    6.73   0
   0  11  -1  606.01   16.62   0
  -1 -11  -1   83.52    5.14   0
   1  11   1   64.02    6.05   0
  -1  11  -1   77.52   10.07   0
  -1  11  -1   77.97    8.97   0
  -2 -11  -1    9.09    5.27   0
   2  11   1    3.98    5.51   0
  -2  11  -1    3.21    6.08   0
   3  11   1    2.44    5.14   0
  -3 -11  -1    8.49    5.16   0
   3  11   1    9.94    4.57   0
   3 -11   1    0.13    5.63   0
  -3  11  -1    0.35    5.72   0
  -4 -11  -1    7.79    4.87   0
  -4  11  -1    3.55    5.27   0
   4 -11   1   11.54    4.69   0
   4  11   1    5.04    4.31   0
  -4 -11  -1    2.66    4.31   0
   4  11   1   12.99    4.77   0
  -5 -11  -1  481.94    5.19   0
  -5 -11  -1  485.11    6.29   0
  -5  11  -1  517.81    6.23   0
   5  11   1  533.59    5.22   0
   5 -11   1  548.37    5.75   0
  -6 -11  -1   10.54    3.88   0
  -6  11  -1    3.11    4.47   0
  -6 -11  -1   14.62    4.63   0
   6 -11   1   12.20    3.84   0
   6 -11   1    1.25    4.16   0
   6  11   1    4.31    3.86   0
  -7 -11  -1  199.25    3.98   0
  -7  11  -1  184.56    4.91   0
   7 -11   1  177.94    4.67   0
   7 -11   1  178.02    4.40   0
   7  11   1  192.88    4.00   0
   8 -11   1   -2.28    4.30   0
   8  11   1    6.63    3.65   0
   8  11   1    0.38    4.72   0
  -8  11  -1    7.14    4.12   0
   8 -11   1    6.21    3.47   0
  -8 -11  -1   18.30    3.49   0
  -9  11  -1   35.84    3.96   0
   9  11   1   15.84    5.32   0
   9 -11   1   15.31    3.52   0
   9 -11   1   32.29    4.24   0
   9  11   1   32.73    3.61   0
  -9 -11  -1    8.75    3.68   0
  -9  12   1    5.69    4.09   0
   9 -12  -1   -1.75    4.27   0
   9  12  -1   13.37    3.60   0
  -9 -12   1    4.30    3.44   0
  -8  12   1   15.06    3.88   0
   8  12  -1    5.61    6.91   0
   8 -12  -1    4.32    4.25   0
   8  12  -1    9.04    3.56   0
  -8 -12   1    1.11    3.43   0
   7 -12  -1    7.51    4.79   0
  -7  12   1   13.18    3.96   0
   7  12  -1   15.22    3.82   0
  -7 -12   1    9.90    3.77   0
   7  12  -1   19.20    6.58   0
  -6 -12   1   98.88    6.11   0
   6 -12  -1  112.98    5.31   0
   6  12  -1  104.08    6.63   0
  -6 -12   1   94.00    4.72   0
   6  12  -1  108.47    4.26   0
  -6  12   1  122.16    5.10   0
  -5 -12   1    9.05    5.54   0
   5  12  -1    4.13    4.17   0
   5 -12  -1   13.90    4.61   0
  -5  12   1    3.17    4.31   0
   5  12  -1   11.38    5.99   0
   4  12  -1  195.43    6.42   0
   4 -12  -1  188.56    5.83   0
  -4 -12   1  206.22    6.07   0
  -4  12   1  205.78    5.52   0
   4  12  -1  197.48    5.47   0
   3 -12  -1    7.40    4.82   0
   3  12  -1    1.30    5.12   0
  -3  12   1   -4.58    4.76   0
   3  12  -1   -6.06    5.37   0
  -3  12   1   -4.32    5.17   0
  -3 -12   1    2.89    5.91   0
  -2  12   1 1619.92    9.41   0
  -2  12   1 1476.27    7.90   0
   2 -12  -1 1596.50    8.07   0
  -2 -12   1 1645.50    9.27   0
   2  12  -1 1484.21    8.89   0
   2  12  -1 1627.97   10.20   0
   1  12  -1  -14.77    5.06   0
   1  12  -1   -3.94    6.21   0
   1 -12  -1   -6.67    5.02   0
   0  12  -1 1394.90    7.90   0
   0 -12  -1 1387.92    7.90   0
   0  12  -1 1366.02   19.42   0
  -1  12  -1  218.21   10.89   0
   1  12   1  219.80    6.15   0
  -1 -12  -1  208.68    5.29   0
  -2 -12  -1   -0.48    4.55   0
  -2  12  -1   -0.80    6.54   0
   2  12   1   -4.99    5.42   0
   3 -12   1   50.20    5.65   0
   3  12   1   42.81    5.34   0
  -3  12  -1   49.43    5.77   0
  -3 -12  -1   41.44    5.26   0
   4 -12   1   23.99    4.64   0
   4  12   1   25.72    4.88   0
  -4  12  -1   31.47    4.74   0
  -4 -12  -1   29.43    4.89   0
  -4 -12  -1   12.89    4.78   0
   5  12   1  181.15    4.43   0
  -5  12  -1  167.44    5.16   0
  -5 -12  -1  179.96    4.38   0
  -5 -12  -1  180.83    5.14   0
   6 -12   1   79.05    4.19   0
   6  12   1   79.67    4.04   0
   6 -12   1   88.30    4.71   0
  -6  12  -1   94.00    4.74   0
  -6 -12  -1   88.98    3.89   0
  -6 -12  -1   99.43    4.73   0
  -7  12  -1   33.25    4.45   0
   7  12   1   50.29    3.57   0
  -7 -12  -1   40.34    3.81   0
   7 -12   1   54.28    4.00   0
   7 -12   1   49.37    4.25   0
   8 -12   1  -15.29    3.81   0
   8  12   1   -5.48    3.64   0
   8  12   1   13.98    4.74   0
   8 -12   1   12.69    3.94   0
  -8 -12  -1   -9.70    3.56   0
  -8  12  -1  -12.78    4.26   0
  -9 -12  -1    1.40    3.44   0
   9  12   1    2.86    3.55   0
   9 -12   1    5.10    4.05   0
   9  12   1   -0.58    4.79   0
  -9  12  -1  -19.41    4.13   0
   9 -13  -1    5.95    4.30   0
  -9 -13   1   -0.24    3.44   0
  -9  13   1   10.60    3.84   0
   9  13  -1   15.22    3.73   0
   8  13  -1   46.27    4.00   0
  -8  13   1   32.17    3.80   0
   8 -13  -1   43.78    4.31   0
   8  13  -1   33.06    6.61   0
  -8 -13   1   35.29    3.51   0
   7 -13  -1   11.67    4.51   0
  -7 -13   1   -5.79    3.79   0
  -7 -13   1   12.04    5.71   0
   7  13  -1   16.68    3.85   0
   7  13  -1    1.34    6.24   0
  -7  13   1   -3.23    3.91   0
   6  13  -1    7.32    3.91   0
  -6 -13   1    7.05    4.40   0
  -6  13   1   22.60    4.62   0
   6  13  -1    6.80    6.06   0
  -6 -13   1    9.05    5.45   0
   6 -13  -1    9.15    4.23   0
   5 -13  -1  309.06    5.29   0
   5  13  -1  331.60    4.97   0
   5  13  -1  307.79    6.98   0
  -5  13   1  346.83    5.79   0
  -5 -13   1  309.91    6.53   0
   4 -13  -1  100.71    4.81   0
  -4  13   1  128.14    5.22   0
  -4 -13   1  109.69    5.31   0
   4  13  -1  121.03    5.07   0
   4  13  -1  109.37    5.55   0
   3 -13  -1    1.92    5.44   0
  -3  13   1    1.55    4.71   0
  -3 -13   1    1.29    5.31   0
   3  13  -1    2.87    5.15   0
   3  13  -1    3.93    4.91   0
  -3  13   1    3.08    5.50   0
   2  13  -1  215.89    6.52   0
  -2  13   1  214.15    5.67   0
  -2  13   1  195.07    5.32   0
  -2 -13   1  232.31    5.62   0
   2  13  -1  193.41    6.23   0
   1  13  -1    4.92    6.34   0
  -1  13   1    6.62    4.98   0
   1 -13  -1    6.06    4.86   0
   1  13  -1    7.53    4.57   0
   0  13  -1  990.72    7.05   0
   0 -13  -1 1025.15    7.32   0
   0  13  -1 1003.37   16.66   0
   1  13   1  242.12    6.02   0
  -1  13  -1  272.03   11.66   0
  -1 -13  -1  277.91    5.34   0
   2  13   1 1518.70    8.08   0
  -2 -13  -1 1592.08    8.32   0
  -2  13  -1 1595.62   12.56   0
  -3  13  -1   61.47    6.00   0
  -3 -13  -1   81.61    5.21   0
   3  13   1   56.89    5.08   0
  -4 -13  -1  132.88    4.87   0
   4  13   1  114.96    4.96   0
   4 -13   1  134.21    5.58   0
  -4 -13  -1  133.49    5.31   0
  -4  13  -1  118.17    5.01   0
   5  13   1    6.54    3.98   0
   5 -13   1   13.04    3.99   0
  -5  13  -1   -1.76    4.49   0
  -5 -13  -1   11.90    3.95   0
  -5 -13  -1   15.85    4.52   0
   6 -13   1    8.06    4.55   0
   6 -13   1   29.30    4.01   0
  -6 -13  -1    7.18    4.35   0
  -6  13  -1   15.17    4.60   0
  -6 -13  -1   16.74    3.80   0
   6  13   1   24.96    3.68   0
   7 -13   1   63.98    4.49   0
  -7 -13  -1   71.95    3.74   0
   7 -13   1   70.68    4.35   0
   7  13   1   64.72    3.70   0
  -7  13  -1   63.04    4.24   0
  -7 -13  -1   63.97    4.84   0
  -8 -13  -1   23.84    3.37   0
   8  13   1   30.86    4.70   0
  -8  13  -1   34.43    4.18   0
   8  13   1   21.11    3.43   0
   8 -13   1   12.76    4.39   0
   8 -13   1   23.50    4.30   0
   9  14  -1    6.94    3.65   0
   9 -14  -1   -1.31    4.37   0
  -9 -14   1    1.67    3.25   0
  -9  14   1   -2.54    3.76   0
   8  14  -1    2.23    6.24   0
  -8 -14   1   14.14    3.30   0
   8 -14  -1   12.82    4.15   0
  -8  14   1    5.16    3.51   0
   8  14  -1    2.58    3.73   0
  -7 -14   1   36.01    3.82   0
   7 -14  -1   36.74    4.64   0
   7  14  -1   28.11    5.67   0
  -7 -14   1   31.67    5.56   0
   7  14  -1   23.87    4.31   0
  -7  14   1   52.28    3.78   0
  -6  14   1  362.89    5.46   0
   6  14  -1  337.20    7.17   0
  -6 -14   1  340.85    4.68   0
   6 -14  -1  322.76    5.12   0
  -6 -14   1  330.51    6.70   0
   6  14  -1  323.83    4.75   0
  -5  14   1  424.31    5.88   0
   5  14  -1  414.06    5.11   0
  -5 -14   1  393.33    7.14   0
   5 -14  -1  418.94    6.09   0
   5  14  -1  398.06    7.10   0
   4  14  -1   19.50    4.21   0
  -4  14   1   10.64    4.83   0
   4 -14  -1    7.14    4.60   0
   4  14  -1   14.99    5.31   0
  -4 -14   1   15.13    5.35   0
   3  14  -1  103.68    5.32   0
   3  14  -1  108.57    4.92   0
  -3  14   1  102.22    4.78   0
   3 -14  -1  103.14    5.47   0
  -3 -14   1  108.12    5.44   0
  -3  14   1  107.27    5.15   0
   2  14  -1 1424.64    8.32   0
   2  14  -1 1537.89    9.97   0
  -2 -14   1 1544.37    8.61   0
  -2  14   1 1504.12    8.97   0
  -2  14   1 1462.92    7.30   0
   1 -14  -1  105.62    4.98   0
   1  14  -1   97.24    6.79   0
   1  14  -1   89.91    4.75   0
   0  14  -1   85.55   10.05   0
   0 -14  -1   82.27    5.20   0
   0  14  -1   72.92    4.89   0
   0  14   1   96.69    5.29   0
  -1  14  -1   89.82   10.96   0
  -1 -14  -1  103.24    5.46   0
   1  14   1   87.22    5.31   0
  -2  14  -1   76.46    7.29   0
  -2  14  -1   71.03    6.74   0
  -2 -14  -1   82.64    5.04   0
   2  14   1   64.42    5.20   0
  -3  14  -1   43.90    6.07   0
  -3 -14  -1   49.34    4.53   0
   3  14   1   45.50    4.81   0
  -4 -14  -1   14.61    4.90   0
  -4 -14  -1    8.78    4.11   0
  -4  14  -1   12.22    5.26   0
   4  14   1   13.28    4.73   0
   5  14   1   38.27    3.93   0
  -5  14  -1   29.95    4.99   0
   5 -14   1   16.07    4.08   0
  -5 -14  -1   29.41    4.57   0
  -5 -14  -1   25.86    3.84   0
  -6 -14  -1  134.59    5.02   0
   6 -14   1  122.63    4.35   0
   6  14   1  136.44    4.09   0
  -6  14  -1  136.92    4.86   0
  -6 -14  -1  139.90    4.12   0
  -7 -14  -1    7.86    4.43   0
   7  14   1   17.44    4.58   0
  -7  14  -1   22.64    4.01   0
   7  14   1    7.83    3.56   0
   7 -14   1   16.22    4.15   0
  -7 -14  -1   18.73    3.51   0
   7 -14   1   13.03    3.91   0
   8  14   1   46.38    4.77   0
   8  14   1   38.54    3.88   0
  -8 -14  -1   33.59    3.60   0
  -8  14  -1   37.02    3.93   0
   8 -14   1   35.19    4.12   0
   8 -14   1   47.84    4.09   0
  -9 -15   1    2.48    3.27   0
  -9  15   1    5.96    3.80   0
   9 -15  -1    1.12    4.40   0
   9  15  -1    4.99    3.74   0
  -8  15   1  -11.31    4.02   0
   8 -15  -1   -0.91    3.72   0
  -8 -15   1    8.52    3.83   0
   8  15  -1   -5.19    3.86   0
   8  15  -1   -3.54    5.82   0
   7 -15  -1   17.55    4.29   0
  -7 -15   1    9.60    3.65   0
   7  15  -1   25.33    5.46   0
  -7 -15   1    6.37    5.50   0
   7  15  -1    6.02    4.33   0
  -7  15   1   21.74    3.86   0
  -6 -15   1  103.15    5.65   0
  -6 -15   1  109.03    4.04   0
   6  15  -1   95.29    5.74   0
   6  15  -1   94.52    4.18   0
  -6  15   1   99.13    4.65   0
   6 -15  -1   84.45    4.29   0
   5  15  -1  277.76    6.36   0
  -5 -15   1  305.31    6.28   0
   5 -15  -1  275.77    5.42   0
   5  15  -1  304.74    4.92   0
  -5 -15   1  255.51    4.69   0
  -5  15   1  309.20    5.46   0
   4  15  -1    7.35    4.68   0
   4  15  -1   -3.56    4.28   0
  -4  15   1    3.38    4.98   0
  -4 -15   1    2.24    4.86   0
   4 -15  -1    5.34    4.49   0
  -3 -15   1    7.06    5.27   0
   3  15  -1   -0.84    4.86   0
   3  15  -1    1.20    4.61   0
   3 -15  -1    1.44    4.94   0
  -3  15   1    5.79    5.17   0
  -3  15   1    4.97    4.47   0
  -2 -15   1   56.85    5.52   0
   2  15  -1   44.75    4.86   0
   2  15  -1   53.95    5.78   0
  -2  15   1   35.97    4.75   0
   1 -15  -1   30.74    4.61   0
  -1 -15   1   17.85    4.74   0
   1  15  -1   14.03    6.58   0
   1  15  -1   18.34    4.57   0
   0  15   1  120.71    5.67   0
   0  15  -1  124.38   10.31   0
   0 -15  -1  131.94    5.06   0
   0  15  -1  111.48    5.01   0
   1  15   1  181.49    5.43   0
  -1  15  -1  199.94   12.50   0
  -1 -15  -1  204.16    5.31   0
  -2  15  -1  225.05    7.65   0
  -2  15  -1  217.43    8.40   0
  -2 -15  -1  219.59    5.83   0
   2  15   1  208.63    5.38   0
  -3  15  -1   38.88    6.28   0
   3  15   1   46.73    4.20   0
  -3 -15  -1   42.17    4.08   0
  -3 -15  -1   36.09    4.54   0
  -4 -15  -1   49.30    4.86   0
  -4 -15  -1   19.82    4.09   0
  -4  15  -1   42.88    5.36   0
   4  15   1   43.30    4.67   0
  -5 -15  -1    0.95    4.15   0
  -5 -15  -1    3.09    4.67   0
  -5  15  -1    8.72    5.07   0
   5  15   1   -4.07    3.80   0
   5 -15   1   -2.99    3.96   0
   6 -15   1  101.40    4.83   0
  -6 -15  -1  123.57    4.19   0
  -6 -15  -1  125.45    5.02   0
  -6  15  -1  127.99    4.85   0
   6  15   1  127.54    4.15   0
   7  15   1   82.37    4.93   0
  -7 -15  -1   88.42    3.72   0
  -7 -15  -1   87.77    4.59   0
  -7  15  -1   73.15    4.48   0
   7 -15   1   96.02    4.12   0
   7  15   1   81.53    3.63   0
   7 -15   1   90.06    4.02   0
  -8 -15  -1   14.32    3.32   0
   8 -15   1   -2.22    3.98   0
   8  15   1    9.31    4.68   0
   8  15   1   17.18    3.62   0
  -8  15  -1    2.00    4.10   0
   8 -15   1   -5.58    4.30   0
   8  16  -1   23.31    4.07   0
   8 -16  -1   13.99    3.93   0
  -8 -16   1   19.47    3.59   0
   8  16  -1   10.37    5.61   0
  -8  16   1    5.62    4.41   0
  -7 -16   1   17.17    5.22   0
   7  16  -1   40.12    4.11   0
   7 -16  -1   26.54    4.21   0
   7  16  -1   10.19    5.52   0
  -7  16   1   13.15    4.38   0
  -7 -16   1   15.39    3.71   0
  -6 -16   1    2.15    4.86   0
  -6 -16   1    7.16    3.68   0
  -6  16   1   11.03    4.38   0
   6  16  -1   11.24    3.89   0
   6  16  -1    3.13    4.71   0
   6 -16  -1    9.96    4.46   0
  -5 -16   1  127.99    4.91   0
  -5 -16   1  155.56    5.72   0
   5  16  -1  166.66    4.36   0
   5 -16  -1  136.77    4.59   0
  -5  16   1  158.97    4.94   0
   5  16  -1  131.68    5.63   0
  -4  16   1   23.72    4.69   0
  -4 -16   1   30.59    4.89   0
   4 -16  -1   22.33    4.38   0
   4  16  -1   21.69    4.82   0
   4  16  -1   32.12    4.64   0
   3  16  -1    5.85    4.34   0
  -3  16   1   -9.77    4.45   0
  -3 -16   1   22.91    5.36   0
  -3  16   1   15.97    5.20   0
   3  16  -1   23.95    4.42   0
   3 -16  -1    5.75    4.98   0
   2  16  -1    4.29    5.54   0
   2  16  -1    8.45    4.41   0
   2 -16  -1    5.02    4.56   0
  -2  16   1   -0.11    5.35   0
  -2  16   1   11.10    4.30   0
  -2 -16   1   13.24    4.55   0
   1  16  -1   28.23    6.36   0
  -1 -16   1   34.92    4.65   0
   1  16  -1   26.61    4.52   0
   1 -16  -1   25.06    4.54   0
   0 -16  -1   10.07    4.83   0
   0  16  -1    9.22    9.42   0
   0 -16  -1   10.13    5.29   0
   0  16   1   13.60    5.24   0
   0  16  -1   15.92    4.39   0
   0 -16   1   17.52    4.53   0
   1 -16   1  114.19    4.89   0
   1  16   1  112.66    4.98   0
  -1 -16  -1  121.41    4.98   0
  -2 -16  -1  106.08    4.95   0
  -2  16  -1  121.83    7.92   0
   2  16   1  109.05    5.13   0
  -3  16  -1   56.33    6.15   0
   3  16   1   52.40    4.77   0
  -3 -16  -1   49.43    4.94   0
  -3 -16  -1   51.99    4.89   0
   4 -16   1  122.50    4.50   0
  -4 -16  -1  132.79    4.22   0
   4  16   1  124.62    4.26   0
  -4  16  -1  125.48    5.52   0
  -4 -16  -1  124.69    4.93   0
  -5 -16  -1   29.28    4.72   0
   5 -16   1   29.18    4.15   0
  -5 -16  -1   38.74    4.38   0
   5  16   1   43.31    3.99   0
  -5  16  -1   30.46    4.94   0
  -6 -16  -1   63.99    4.58   0
  -6  16  -1   75.23    4.69   0
   6  16   1   86.99    4.05   0
   6 -16   1   67.15    4.32   0
  -6 -16  -1   56.84    4.15   0
  -7  16  -1    0.64    4.06   0
   7  16   1   -1.51    3.64   0
   7  16   1    0.51    4.49   0
  -7 -16  -1   -7.68    3.33   0
  -7 -16  -1   -1.63    4.29   0
   7 -16   1   12.86    4.36   0
   8  16   1   12.74    3.59   0
   8  16   1    4.65    4.39   0
  -8 -16  -1   -1.30    3.17   0
  -8  16  -1  -17.45    4.19   0
   8 -16   1    1.91    3.94   0
  -8 -17   1   31.39    3.57   0
  -8  17   1   22.18    4.17   0
   8 -17  -1   16.24    3.95   0
   8  17  -1   31.75    4.11   0
   8  17  -1   20.56    5.55   0
   7  17  -1   59.15    5.56   0
  -7 -17   1   66.42    5.52   0
   7 -17  -1   80.39    4.08   0
  -7 -17   1   58.64    3.83   0
  -7  17   1   76.45    4.41   0
   7  17  -1   70.47    3.87   0
  -6 -17   1    0.92    4.60   0
   6  17  -1    3.04    4.83   0
  -6  17   1   -6.03    4.47   0
   6  17  -1   -6.77    3.78   0
  -6 -17   1    6.51    3.92   0
   6 -17  -1    4.75    4.55   0
   5 -17  -1   58.08    4.33   0
  -5  17   1   67.67    5.18   0
  -5 -17   1   60.88    3.88   0
   5  17  -1   54.79    4.35   0
  -5 -17   1   88.06    4.84   0
   5  17  -1   54.97    5.30   0
   4 -17  -1   -6.77    4.33   0
   4  17  -1   13.13    4.45   0
  -4  17   1    0.96    4.54   0
  -4 -17   1    2.71    4.92   0
   4  17  -1   -2.64    4.58   0
  -3 -17   1    7.77    5.23   0
   3  17  -1    2.44    4.25   0
  -3  17   1  -11.27    4.18   0
  -3  17   1   -2.24    5.09   0
   3  17  -1   -2.00    4.21   0
   2  17  -1   -2.64    5.09   0
  -2  17   1  -15.03    4.13   0
   2 -17  -1  -12.34    4.22   0
   2  17  -1    8.00    4.20   0
  -2 -17   1    6.23    4.95   0
  -2  17   1    8.65    5.16   0
   1  17  -1   91.21    4.64   0
   1 -17  -1  102.72    4.55   0
  -1 -17   1   88.29    4.85   0
   1  17  -1   92.63    6.59   0
   0 -17   1   -5.78    4.43   0
   0  17  -1    2.94    9.46   0
   0 -17  -1   -1.22    4.52   0
   0  17  -1    3.06    4.50   0
   0  17   1   -6.32    4.90   0
   0 -17  -1   -2.44    5.07   0
   1  17   1   36.87    4.59   0
  -1 -17  -1   48.85    5.02   0
   1  17   1   48.80    4.93   0
  -2 -17  -1  212.88    5.53   0
   2 -17   1  203.62    4.77   0
   2  17   1  193.58    5.23   0
  -2  17  -1  187.97    8.59   0
  -3 -17  -1   12.00    4.66   0
  -3 -17  -1    6.41    4.24   0
  -3  17  -1    5.95    5.93   0
   3 -17   1    2.76    4.36   0
   3  17   1    7.40    4.18   0
  -4  17  -1   15.03    5.33   0
   4  17   1   20.36    4.46   0
  -4 -17  -1   16.26    4.03   0
  -4 -17  -1   20.14    4.17   0
  -5 -17  -1   17.67    4.52   0
   5 -17   1    4.43    4.07   0
   5  17   1   11.28    4.36   0
  -5  17  -1   13.66    4.59   0
  -5 -17  -1   30.63    4.32   0
   6  17   1   33.23    3.94   0
  -6 -17  -1   41.23    4.16   0
   6 -17   1   29.42    4.26   0
   6  17   1   22.74    4.67   0
  -6  17  -1   32.59    4.44   0
  -6 -17  -1   24.87    4.89   0
  -7 -17  -1    4.31    4.30   0
   7 -17   1    0.88    3.88   0
   7  17   1    4.55    4.20   0
  -7  17  -1   -7.40    4.48   0
   7  17   1   -4.71    3.45   0
  -7 -17  -1    5.31    3.69   0
   8 -17   1    9.18    4.32   0
   8  17   1    1.86    3.43   0
   8  17   1   -0.44    4.40   0
  -8 -17  -1    3.49    3.31   0
  -8  17  -1    3.66    3.83   0
   8  18  -1    7.67    5.50   0
  -8 -18   1   22.23    5.47   0
  -8  18   1    0.30    4.14   0
   8 -18  -1    3.63    3.78   0
  -8 -18   1    5.25    3.34   0
   8  18  -1   20.78    3.59   0
  -7 -18   1    9.44    5.00   0
   7 -18  -1    3.66    3.92   0
   7  18  -1    3.93    3.78   0
  -7 -18   1   -8.58    3.61   0
  -7  18   1   -3.69    4.04   0
   7  18  -1   -4.41    4.69   0
   6 -18  -1   35.05    4.48   0
   6  18  -1   27.21    4.25   0
  -6  18   1   38.61    4.58   0
  -6 -18   1   30.73    4.21   0
   6  18  -1   30.47    4.75   0
  -6 -18   1   30.83    4.81   0
  -5 -18   1  103.48    4.50   0
  -5 -18   1   99.72    5.09   0
   5  18  -1  102.76    4.62   0
   5  18  -1   95.15    4.97   0
  -5  18   1   97.72    4.94   0
   5 -18  -1  111.72    4.42   0
  -4 -18   1   34.44    4.74   0
   4  18  -1   19.89    4.61   0
   4  18  -1   30.58    4.43   0
  -4  18   1   27.86    5.06   0
   4 -18  -1   15.35    4.09   0
   3  18  -1  368.12    6.11   0
  -3  18   1  398.63    6.49   0
  -3  18   1  364.26    4.74   0
  -3 -18   1  379.26    5.49   0
   3  18  -1  342.82    5.23   0
   2  18  -1   -0.14    5.40   0
  -2  18   1    5.02    5.20   0
  -2  18   1   -0.23    3.89   0
   2  18  -1    3.69    4.68   0
   2 -18  -1   -4.88    4.00   0
  -2 -18   1    3.56    4.42   0
  -1 -18   1   69.79    4.72   0
   1 -18  -1   70.61    4.31   0
   1  18  -1   61.14    4.51   0
   1  18  -1   59.48    6.68   0
   0  18   1   49.25    5.00   0
   0 -18  -1   57.49    4.70   0
   0  18  -1   55.86   10.21   0
   0  18  -1   53.59    4.42   0
   0  18   1   68.31    4.58   0
   0 -18  -1   62.84    5.14   0
  -1 -18  -1  223.85    5.12   0
   1  18   1  183.38    5.42   0
  -2  18  -1  147.09    9.32   0
   2  18   1  150.50    4.97   0
  -2 -18  -1  166.71    4.83   0
  -3 -18  -1    5.90    3.94   0
  -3  18  -1    0.13    6.10   0
   3  18   1   -3.15    4.48   0
  -3 -18  -1    6.53    4.07   0
  -4 -18  -1  231.64    5.04   0
   4  18   1  231.57    4.98   0
  -4  18  -1  239.00    6.17   0
  -5 -18  -1  187.29    4.69   0
   5  18   1  167.92    4.37   0
  -5  18  -1  179.15    5.34   0
  -5 -18  -1  181.09    4.79   0
   5 -18   1  182.48    4.56   0
  -6 -18  -1   34.29    3.68   0
  -6  18  -1   35.05    4.74   0
   6  18   1   24.38    4.20   0
   6 -18   1   38.39    4.07   0
   6  18   1   29.62    4.50   0
  -6 -18  -1   39.94    4.37   0
  -7 -18  -1    4.64    3.50   0
   7  18   1   -7.22    3.63   0
   7  18   1   -2.88    4.57   0
  -7  18  -1   -6.54    4.43   0
   7 -18   1   -1.49    3.96   0
  -7 -18  -1    0.56    4.41   0
  -8 -19   1   14.49    5.36   0
   8 -19  -1   23.29    3.86   0
   8  19  -1   21.86    5.28   0
  -8  19   1   34.00    4.03   0
   8  19  -1   32.19    3.61   0
  -8 -19   1   41.05    3.36   0
   7 -19  -1  221.52    4.37   0
  -7  19   1  229.66    5.03   0
  -7 -19   1  207.41    4.12   0
   7  19  -1  234.21    4.65   0
   7  19  -1  197.41    5.86   0
  -7 -19   1  219.88    5.68   0
  -6  19   1   -1.20    4.40   0
  -6 -19   1   11.91    3.61   0
   6 -19  -1    6.03    3.85   0
  -6 -19   1    2.22    4.22   0
   6  19  -1   -9.16    4.55   0
   6  19  -1    1.12    4.04   0
  -5  19   1    2.52    4.61   0
  -5 -19   1    6.88    4.48   0
   5  19  -1   -8.63    3.93   0
   5  19  -1   -8.65    4.88   0
   5 -19  -1   -4.90    4.05   0
  -4  19   1   10.52    4.61   0
  -4 -19   1   12.11    4.74   0
   4  19  -1   15.15    4.52   0
   4  19  -1    1.10    4.58   0
   4 -19  -1   16.81    3.78   0
   3  19  -1  195.62    5.84   0
  -3  19   1  167.05    4.44   0
  -3 -19   1  200.98    5.34   0
   3 -19  -1  196.32    4.91   0
   3  19  -1  176.15    4.71   0
  -3  19   1  200.30    5.74   0
   2  19  -1   12.60    5.41   0
   2  19  -1   10.65    4.82   0
  -2  19   1   15.86    5.28   0
  -2  19   1   10.09    3.83   0
  -2 -19   1   12.39    4.51   0
   2 -19  -1   27.23    4.02   0
  -1 -19   1  327.05    5.28   0
   1 -19  -1  308.02    4.78   0
  -1  19   1  301.92    4.75   0
   1  19  -1  321.02    5.38   0
   1  19  -1  313.23    8.11   0
   0 -19  -1  518.47    5.40   0
   0  19  -1  458.21    5.29   0
   0 -19  -1  501.91    6.93   0
  -1 -19  -1  307.07    5.26   0
   1  19   1  274.95    5.54   0
   2  19   1  861.04    6.83   0
  -2  19  -1  871.46   14.85   0
  -2 -19  -1  959.21    6.33   0
  -2 -19  -1  855.50    6.96   0
   2  19   1  888.28    6.46   0
   3  19   1   63.81    4.50   0
  -3 -19  -1   51.83    4.88   0
  -3 -19  -1   63.83    4.67   0
  -3  19  -1   49.51    6.61   0
   4 -19   1  191.09    4.50   0
  -4  19  -1  178.50    5.97   0
   4  19   1  197.22    4.63   0
  -4 -19  -1  190.06    4.31   0
   5  19   1    4.28    4.25   0
  -5 -19  -1    2.33    4.52   0
  -5  19  -1    5.48    4.55   0
  -5 -19  -1    5.05    4.27   0
   5 -19   1   -0.06    3.98   0
  -6  19  -1   68.49    4.81   0
  -6 -19  -1   67.48    4.38   0
  -6 -19  -1   57.06    3.81   0
   6  19   1   69.94    3.84   0
   6 -19   1   68.06    4.09   0
   6  19   1   58.52    4.28   0
   7  19   1    5.37    3.61   0
  -7 -19  -1   16.58    3.57   0
   7 -19   1   17.03    3.97   0
  -7  19  -1   18.84    4.33   0
  -7 -19  -1   15.31    4.46   0
   7  19   1   22.18    4.66   0
  -7 -20   1   19.35    3.51   0
  -7  20   1   27.00    4.30   0
   7  20  -1   19.10    4.49   0
  -7 -20   1   11.91    4.72   0
   7  20  -1   26.88    4.05   0
   7 -20  -1   22.64    3.61   0
  -6 -20   1   -5.37    4.62   0
   6  20  -1    6.46    4.63   0
  -6  20   1   13.54    4.59   0
   6  20  -1    7.44    3.51   0
  -6 -20   1    2.40    3.77   0
   6 -20  -1    9.54    3.79   0
  -5 -20   1  603.21    6.40   0
   5 -20  -1  556.64    5.07   0
   5  20  -1  542.60    6.18   0
   5  20  -1  611.33    6.04   0
  -5  20   1  595.13    6.29   0
   4  20  -1   34.04    4.91   0
   4  20  -1   27.22    4.35   0
  -4 -20   1   25.03    4.67   0
  -4  20   1   23.62    5.09   0
   4 -20  -1   25.85    4.11   0
  -3 -20   1   29.39    4.84   0
   3 -20  -1   13.91    3.86   0
  -3  20   1   12.64    5.36   0
   3  20  -1   24.14    4.90   0
  -3  20   1   27.59    3.76   0
   3  20  -1   20.39    4.02   0
  -2  20   1   58.45    5.72   0
  -2  20   1   60.82    3.89   0
   2  20  -1   61.58    5.83   0
   2 -20  -1   55.09    4.29   0
  -2 -20   1   73.43    4.45   0
   2  20  -1   63.01    4.56   0
   1 -20  -1 1183.77    6.51   0
  -1 -20   1 1206.61    7.01   0
  -1  20   1 1166.86    6.28   0
   1  20  -1 1209.41   12.02   0
   1  20  -1 1131.40    6.48   0
   0 -20  -1  319.72    5.04   0
   0  20  -1  286.43    4.77   0
   0 -20   1  288.98    5.03   0
   0 -20  -1  303.88    6.42   0
   1  20   1  170.54    5.04   0
   1  20   1  148.33    5.65   0
  -1 -20  -1  192.21    5.01   0
   2  20   1  113.87    4.81   0
   2 -20   1   95.00    4.35   0
   2  20   1   95.68    4.84   0
  -2 -20  -1   91.73    5.00   0
  -2 -20  -1  103.84    4.78   0
   3 -20   1  113.77    4.41   0
  -3 -20  -1  123.27    4.80   0
  -3  20  -1  121.63    7.28   0
   3  20   1  123.97    4.64   0
  -3 -20  -1  124.07    4.53   0
   4  20   1   -3.07    3.63   0
  -4 -20  -1  -12.69    4.26   0
   4 -20   1   -3.62    3.98   0
  -4  20  -1    2.08    5.38   0
  -4 -20  -1   -9.16    4.28   0
  -5 -20  -1  272.70    4.93   0
  -5 -20  -1  238.26    4.78   0
   5  20   1  246.85    4.46   0
  -5  20  -1  252.53    5.84   0
   5  20   1  263.06    5.17   0
   5 -20   1  273.01    4.67   0
   6  20   1   -3.50    4.24   0
  -6 -20  -1   10.59    4.02   0
  -6  20  -1    6.71    4.59   0
   6  20   1   15.82    4.00   0
  -6 -20  -1    9.78    3.50   0
   6 -20   1    5.21    3.71   0
   7  20   1    2.95    3.86   0
   7 -20   1   -2.47    3.87   0
  -7 -20  -1    0.57    3.63   0
   7  20   1   12.15    4.30   0
  -7 -20  -1   27.18    3.94   0
  -7  20  -1    9.18    4.46   0
  -7  21   1   10.25    4.12   0
   7 -21  -1    5.67    3.60   0
  -7 -21   1   10.84    4.62   0
   7  21  -1   -1.22    4.03   0
  -7 -21   1    9.90    3.72   0
   7  21  -1   -4.98    4.35   0
  -6  21   1   -1.66    4.50   0
   6  21  -1    1.43    4.55   0
  -6 -21   1    1.69    3.84   0
   6 -21  -1  -12.50    3.80   0
   6  21  -1    1.07    4.20   0
  -6 -21   1   -2.88    4.56   0
  -5 -21   1    3.46    4.21   0
   5  21  -1   25.30    4.48   0
  -5  21   1    3.36    4.70   0
  -5 -21   1    7.32    4.75   0
   5  21  -1    2.70    4.24   0
   5 -21  -1    4.81    3.78   0
   4 -21  -1   50.44    4.10   0
   4  21  -1   27.37    4.40   0
   4  21  -1   32.18    4.05   0
  -4  21   1   46.64    4.75   0
  -4 -21   1   47.27    4.66   0
   3  21  -1  295.23    4.72   0
  -3  21   1  335.31    6.54   0
   3 -21  -1  297.67    4.50   0
  -3 -21   1  341.18    4.90   0
  -3  21   1  317.27    4.50   0
   3  21  -1  307.11    6.04   0
   2  21  -1   -1.73    3.93   0
  -2  21   1    2.51    5.45   0
   2  21  -1   10.85    5.40   0
  -2  21   1  -12.79    3.73   0
  -2 -21   1    5.83    4.63   0
   2 -21  -1   -4.55    3.89   0
  -1 -21   1   15.31    4.70   0
   1 -21  -1    0.22    4.26   0
  -1  21   1   35.97    4.16   0
   1  21  -1   40.87    7.54   0
   1  21  -1   40.15    4.20   0
   0  21   1   39.07    5.37   0
   0  21   1   34.81    4.34   0
   0 -21  -1   53.21    4.47   0
   0  21  -1   34.51    4.02   0
  -1 -21  -1    5.90    4.04   0
   1  21   1    9.40    4.09   0
   1  21   1   -4.70    4.61   0
  -1 -21  -1   -2.84    5.07   0
  -2 -21  -1  740.70    5.97   0
  -2 -21  -1  659.06    6.55   0
   2  21   1  652.71    6.42   0
   2  21   1  684.31    6.46   0
  -3 -21  -1   15.45    4.43   0
  -3 -21  -1   -5.58    4.13   0
  -3  21  -1    3.82    7.10   0
   3  21   1    1.12    4.21   0
   3 -21   1   -5.04    3.76   0
   3  21   1    1.76    4.30   0
   4  21   1   92.47    4.56   0
   4 -21   1  107.42    4.04   0
  -4 -21  -1  106.46    4.57   0
  -4  21  -1   95.69    6.30   0
  -4 -21  -1   92.58    4.05   0
   5  21   1   59.52    4.42   0
   5  21   1   63.46    4.60   0
  -5 -21  -1   63.30    4.06   0
   5 -21   1   50.91    3.99   0
  -5  21  -1   58.34    5.46   0
  -5 -21  -1   68.10    4.31   0
   6  21   1   12.71    3.27   0
  -6 -21  -1   -5.74    4.00   0
  -6 -21  -1    2.65    3.28   0
  -6  21  -1    9.81    4.62   0
   6 -21   1    5.35    3.62   0
   6  21   1    5.76    4.39   0
  -7 -21  -1   17.43    3.33   0
   7  21   1   18.37    3.44   0
   7  21   1   14.46    4.63   0
  -7  21  -1   18.38    4.38   0
  -7 -21  -1   31.86    4.33   0
   7 -21   1   14.04    4.20   0
   7  22  -1    6.93    4.05   0
  -7 -22   1    6.25    4.04   0
  -7  22   1   23.12    4.25   0
   7  22  -1    5.80    4.28   0
  -7 -22   1   15.81    4.51   0
   7 -22  -1   15.47    3.64   0
   6  22  -1   17.94    3.86   0
  -6 -22   1   17.01    3.73   0
   6  22  -1    9.85    4.18   0
  -6  22   1    7.84    4.54   0
   6 -22  -1   16.09    3.55   0
  -6 -22   1    5.50    4.18   0
  -5 -22   1   19.07    4.29   0
   5  22  -1   31.51    4.25   0
  -5  22   1   28.96    4.50   0
  -5 -22   1   32.96    4.56   0
   5  22  -1   28.25    4.40   0
   5 -22  -1   27.37    3.69   0
   4  22  -1   15.06    4.02   0
  -4 -22   1    0.93    4.49   0
  -4  22   1   11.89    4.60   0
   4  22  -1    8.68    3.81   0
   4 -22  -1   22.91    4.05   0
   3  22  -1   43.01    4.66   0
   3  22  -1   45.66    4.37   0
  -3  22   1   49.59    5.44   0
   3 -22  -1   46.08    3.81   0
  -3  22   1   39.22    3.72   0
  -3 -22   1   51.31    4.78   0
  -2  22   1   -7.83    3.64   0
   2  22  -1    1.10    3.91   0
  -2  22   1    2.56    5.38   0
   2 -22  -1   10.98    3.68   0
  -2 -22   1   15.07    4.54   0
   2  22  -1   -0.21    5.04   0
   1  22  -1   13.29    7.01   0
   1  22  -1    3.20    4.03   0
   1 -22  -1    3.74    3.89   0
  -1 -22   1   12.29    4.16   0
  -1  22   1   -0.36    3.87   0
   0  22   1   84.76    5.36   0
   0  22   1  100.48    4.07   0
   0 -22  -1  118.86    4.21   0
   1  22   1  144.76    5.40   0
  -1 -22  -1  145.73    5.49   0
  -1 -22  -1  173.36    4.29   0
  -2 -22  -1    5.24    4.39   0
   2  22   1  -14.44    4.58   0
   2  22   1   -3.16    4.91   0
  -3 -22  -1   11.94    4.43   0
   3  22   1    8.43    4.20   0
   3  22   1   -4.48    4.20   0
   3 -22   1    6.57    3.74   0
  -3 -22  -1    9.18    3.94   0
  -3  22  -1    8.53    8.10   0
   4  22   1  257.87    4.97   0
  -4 -22  -1  250.90    5.02   0
  -4 -22  -1  216.40    4.79   0
  -4  22  -1  223.35    7.31   0
   4  22   1  250.28    5.13   0
   4 -22   1  240.58    4.60   0
   5  22   1   -5.09    3.52   0
  -5 -22  -1    0.50    3.75   0
   5 -22   1    9.90    3.71   0
  -5 -22  -1    0.36    4.32   0
  -5  22  -1   -1.98    5.28   0
   5  22   1   -1.28    4.01   0
   6  22   1    4.23    4.59   0
  -6 -22  -1    6.81    3.99   0
   6 -22   1   -2.40    3.51   0
  -6  22  -1    5.67    4.60   0
   6  22   1    3.70    3.94   0
  -6 -22  -1    4.01    3.35   0
   7  23  -1    6.72    3.82   0
  -7 -23   1    6.92    4.28   0
  -7 -23   1    1.37    3.77   0
  -6  23   1   -2.61    4.53   0
  -6 -23   1    5.97    3.79   0
  -6 -23   1    2.55    4.39   0
   6 -23  -1    2.65    3.65   0
   6  23  -1    2.08    3.94   0
   6  23  -1   -4.95    4.07   0
  -5  23   1   -0.47    4.26   0
  -5 -23   1    1.01    4.26   0
   5 -23  -1    2.84    3.80   0
   5  23  -1    2.11    3.88   0
   5  23  -1    3.08    4.28   0
   4  23  -1   -3.01    4.03   0
  -4 -23   1   10.62    4.10   0
   4 -23  -1    7.61    3.61   0
  -4  23   1   -1.11    4.89   0
   4  23  -1   12.52    4.30   0
  -3 -23   1  350.16    4.87   0
  -3  23   1  333.92    6.44   0
   3 -23  -1  331.22    4.52   0
  -3  23   1  318.40    4.47   0
   3  23  -1  331.34    5.88   0
   3  23  -1  325.40    4.62   0
  -2  23   1   41.05    3.87   0
   2  23  -1   26.82    4.03   0
  -2 -23   1   44.34    4.10   0
   2  23  -1   44.04    5.56   0
   2 -23  -1   34.86    3.81   0
  -2  23   1   42.10    5.45   0
  -1  23   1   48.08    5.13   0
   1  23  -1   52.91    7.71   0
   1 -23  -1   43.05    4.04   0
  -1 -23   1   48.49    4.36   0
   1  23  -1   49.65    3.93   0
  -1  23   1   77.37    3.85   0
   0 -23   1   27.45    3.89   0
   0  23   1   24.06    5.03   0
   0 -23  -1   34.55    4.35   0
   0  23   1   26.35    3.72   0
   1 -23   1  285.85    4.53   0
  -1 -23  -1  303.78    4.36   0
   1  23   1  254.11    5.71   0
  -1 -23  -1  272.35    5.80   0
   2 -23   1   35.47    4.03   0
   2  23   1   26.78    4.51   0
   2  23   1   32.50    4.49   0
  -2 -23  -1   31.30    4.10   0
   3 -23   1    7.98    3.48   0
  -3 -23  -1    2.29    4.19   0
   3  23   1   -2.75    4.25   0
   3  23   1    1.70    4.50   0
  -3 -23  -1    8.52    4.65   0
  -4 -23  -1   47.85    4.34   0
   4 -23   1   62.84    4.08   0
  -4 -23  -1   59.41    4.12   0
  -4  23  -1   58.30    6.69   0
   4  23   1   56.15    4.27   0
   4  23   1   66.82    4.92   0
  -5  23  -1  139.95    6.03   0
   5  23   1  149.46    4.47   0
  -5 -23  -1  151.52    4.24   0
   5 -23   1  137.57    4.01   0
  -5 -23  -1  161.75    4.18   0
   5  23   1  158.67    4.55   0
  -6 -23  -1    6.48    4.00   0
  -6 -23  -1   11.59    3.48   0
  -6  23  -1   13.02    4.74   0
   6 -23   1   10.06    3.54   0
   6  23   1    6.68    4.60   0
   6  23   1   11.04    3.59   0
   6  24  -1    7.75    4.11   0
  -6 -24   1    0.53    3.95   0
   6  24  -1    1.72    4.02   0
   6 -24  -1   -3.42    3.67   0
  -6 -24   1    4.40    4.06   0
  -6  24   1    7.40    4.27   0
  -5  24   1   55.89    4.81   0
   5  24  -1   50.65    4.07   0
   5 -24  -1   38.36    4.06   0
   5  24  -1   50.57    4.26   0
  -5 -24   1   60.85    4.23   0
   4 -24  -1    6.61    3.54   0
   4  24  -1    6.04    3.89   0
  -4 -24   1    2.83    3.99   0
   4  24  -1    8.79    4.38   0
  -4  24   1   11.10    4.98   0
   3 -24  -1    0.28    3.64   0
  -3 -24   1   -4.68    4.24   0
  -3  24   1    1.65    5.05   0
   3  24  -1    0.53    3.74   0
  -3  24   1  -16.10    3.69   0
   3  24  -1   -2.25    4.82   0
   2  24  -1   21.09    5.68   0
  -2  24   1   -0.93    3.82   0
  -2  24   1    9.29    5.08   0
   2  24  -1   15.26    3.89   0
   2 -24  -1    9.77    3.72   0
  -2 -24   1    6.18    4.09   0
  -1 -24   1   95.78    4.03   0
   1  24  -1  105.83    8.21   0
  -1  24   1   95.76    5.40   0
  -1  24   1  104.64    3.92   0
   1 -24  -1  117.33    3.99   0
   1  24  -1  114.70    4.01   0
   0  24   1  144.74    5.69   0
   0 -24   1  145.82    4.21   0
   0  24   1  144.21    4.08   0
   0 -24  -1  161.61    4.26   0
  -1 -24  -1   26.64    3.95   0
   1  24   1   22.54    4.07   0
   1 -24   1   24.88    3.63   0
   1  24   1   26.54    4.45   0
  -1 -24  -1   15.42    4.63   0
   2  24   1    1.70    4.22   0
  -2 -24  -1   10.03    4.27   0
  -2 -24  -1   -9.22    4.27   0
   2  24   1    8.73    3.77   0
   2 -24   1   -2.98    3.78   0
   3  24   1   -0.14    3.85   0
  -3 -24  -1   -2.88    4.18   0
   3 -24   1    7.72    3.92   0
  -3 -24  -1    5.74    4.27   0
   3  24   1    2.77    4.32   0
  -4  24  -1   57.48    7.52   0
  -4 -24  -1   60.99    4.21   0
   4  24   1   57.71    4.05   0
   4 -24   1   52.47    3.80   0
   4  24   1   60.67    4.15   0
  -4 -24  -1   57.81    4.09   0
   5  24   1   -4.33    4.21   0
  -5 -24  -1    5.12    3.86   0
  -5 -24  -1    6.17    4.27   0
   5  24   1   -3.19    4.42   0
   5 -24   1  -10.26    3.69   0
  -5  24  -1   -4.69    5.52   0
   6  24   1   -7.08    3.91   0
   6  24   1   11.67    4.36   0
  -6  24  -1    9.76    4.76   0
  -6 -24  -1    7.45    3.34   0
  -6 -25   1   14.82    4.28   0
  -6  25   1   12.32    4.74   0
   6 -25  -1   29.56    3.56   0
  -6 -25   1   12.92    4.03   0
   6  25  -1   10.49    3.91   0
   6  25  -1   10.85    4.07   0
  -5  25   1    4.58    4.54   0
   5  25  -1  -14.10    4.08   0
   5 -25  -1    5.42    3.82   0
   5  25  -1    9.31    4.32   0
  -5 -25   1   -4.40    4.05   0
  -4 -25   1   59.23    4.34   0
   4 -25  -1   41.68    3.60   0
  -4  25   1   47.62    5.21   0
   4  25  -1   53.39    4.69   0
   4  25  -1   46.26    4.21   0
   3  25  -1    9.21    4.90   0
  -3  25   1   16.63    5.11   0
   3 -25  -1   27.40    3.76   0
  -3 -25   1   19.29    3.79   0
   3  25  -1   18.37    3.68   0
  -2  25   1    5.17    3.67   0
   2  25  -1    4.06    5.94   0
  -2 -25   1    4.95    3.84   0
  -2  25   1   -4.18    4.98   0
   2  25  -1   18.87    3.64   0
   2 -25  -1   18.12    3.96   0
   1  25  -1  109.04    3.96   0
  -1  25   1  119.44    5.56   0
   1 -25  -1  120.63    4.10   0
  -1 -25   1  123.96    4.09   0
  -1  25   1  128.61    3.98   0
   0 -25   1  166.11    4.24   0
   0  25   1  165.76    3.99   0
   0  25   1  143.30    5.56   0
   0 -25  -1  185.05    4.26   0
  -1 -25  -1    2.98    4.69   0
  -1 -25  -1   -4.20    3.47   0
   1  25   1    0.05    4.41   0
   1  25   1  -11.44    3.71   0
   1 -25   1    3.60    3.60   0
  -2 -25  -1   -2.42    3.88   0
   2 -25   1   17.36    3.92   0
   2  25   1   -0.97    4.13   0
  -2 -25  -1    4.33    4.34   0
   2  25   1  -11.28    4.13   0
   3  25   1   -1.89    4.00   0
  -3 -25  -1   -3.45    3.84   0
  -3 -25  -1   -8.72    4.37   0
   3  25   1   -8.70    3.87   0
   3 -25   1   10.67    3.96   0
  -4 -25  -1   11.51    3.97   0
   4  25   1    3.53    4.01   0
  -4 -25  -1    6.25    4.01   0
   4  25   1    4.57    3.59   0
   4 -25   1    6.20    3.86   0
  -5 -25  -1   15.21    4.13   0
  -5 -25  -1   26.61    4.13   0
   5 -25   1   49.34    3.92   0
  -5  25  -1   28.53    6.16   0
   5  25   1   25.49    4.36   0
   5  25   1   29.52    4.28   0
  -5 -26   1    0.85    4.23   0
  -5  26   1    5.22    4.85   0
  -5 -26   1   -3.16    4.07   0
   5  26  -1    5.25    4.28   0
   5  26  -1    6.53    3.92   0
   5 -26  -1   22.05    3.30   0
   4  26  -1   -1.65    4.10   0
  -4 -26   1    2.12    4.05   0
  -4  26   1    5.23    5.03   0
   4  26  -1   -0.18    4.47   0
   4 -26  -1   -0.29    3.42   0
   3 -26  -1    3.85    3.71   0
  -3  26   1    1.64    5.42   0
   3  26  -1   -1.97    5.05   0
  -3 -26   1   11.37    3.66   0
   3  26  -1    0.55    3.66   0
  -2  26   1   10.39    3.82   0
   2  26  -1    0.94    5.97   0
  -2  26   1    5.33    5.20   0
   2 -26  -1   -3.49    3.93   0
   2  26  -1   -5.33    3.64   0
  -2 -26   1    8.83    3.82   0
  -1  26   1   31.64    5.45   0
  -1 -26   1   22.02    3.87   0
  -1  26   1   42.36    3.88   0
   1 -26  -1   25.17    3.96   0
   0 -26   1  140.53    4.24   0
   0 -26  -1  127.52    4.40   0
   0  26   1  123.91    5.57   0
   0  26   1  150.71    4.24   0
  -1 -26  -1   60.63    3.65   0
   1 -26   1   65.43    3.99   0
   1  26   1   63.41    3.76   0
  -1 -26  -1   50.04    5.14   0
   1  26   1   52.46    4.68   0
  -2 -26  -1    2.87    3.65   0
   2  26   1   -5.00    4.47   0
  -2 -26  -1   -7.58    4.50   0
   2  26   1  -11.63    3.68   0
   2 -26   1   26.37    3.53   0
   3  26   1    1.29    3.85   0
   3  26   1   -0.23    4.24   0
  -3 -26  -1   -3.12    3.67   0
  -3 -26  -1   -8.50    4.04   0
   3 -26   1   -2.21    3.75   0
   4  26   1    3.05    4.02   0
  -4 -26  -1    4.85    3.94   0
   4  26   1   16.34    4.12   0
   4 -26   1   16.91    4.00   0
  -4 -26  -1   14.62    3.98   0
  -5 -26  -1    0.69    3.57   0
   5  26   1   -2.06    4.10   0
   5 -26   1    1.10    3.59   0
  -5  26  -1    2.00    6.89   0
  -5 -26  -1   -9.43    3.75   0
   5  26   1    2.13    3.79   0
  -5  27   1    7.94    4.88   0
  -5 -27   1   25.55    3.82   0
   5  27  -1    2.55    4.11   0
   5  27  -1    5.96    3.90   0
   5 -27  -1   14.88    3.27   0
  -4  27   1   -1.63    5.14   0
  -4 -27   1    3.28    4.03   0
   4  27  -1   10.44    4.07   0
   4 -27  -1    3.26    3.60   0
   4  27  -1    0.99    4.26   0
   3  27  -1    0.29    3.49   0
  -3  27   1    1.26    5.24   0
   3 -27  -1   16.20    3.73   0
   3  27  -1   -0.32    5.20   0
  -3 -27   1    5.31    3.71   0
  -2 -27   1   10.46    4.08   0
   2 -27  -1    7.04    3.52   0
   2  27  -1  -12.80    4.02   0
  -2  27   1    1.54    5.50   0
  -2  27   1   12.85    3.70   0
   2  27  -1   -3.66    5.95   0
   1 -27  -1  124.79    4.28   0
  -1 -27   1  106.50    3.94   0
  -1  27   1  100.34    6.14   0
  -1  27   1   65.64    4.16   0
   0 -27  -1   20.99    3.81   0
   0  27   1   13.83    5.24   0
   0  27   1    8.05    3.73   0
   0 -27   1   40.43    3.61   0
  -1 -27  -1   12.04    3.75   0
   1  27   1   -9.16    3.60   0
   1 -27   1   11.03    3.59   0
   1  27   1    3.16    4.70   0
   2  27   1   25.03    4.48   0
  -2 -27  -1   16.80    4.04   0
   2 -27   1   13.18    3.89   0
  -2 -27  -1   20.21    4.64   0
   2  27   1   21.37    3.62   0
  -3 -27  -1   24.31    4.47   0
  -3 -27  -1   22.62    3.64   0
   3  27   1   31.00    3.69   0
   3 -27   1   29.83    3.81   0
   3  27   1   19.89    4.05   0
   4  27   1    8.80    3.47   0
  -4 -27  -1    4.91    3.89   0
   4  27   1   11.31    3.93   0
  -4 -27  -1    6.47    3.80   0
   4 -27   1    4.89    3.58   0
   4  28  -1   15.65    3.80   0
  -4 -28   1   -3.94    3.84   0
  -4  28   1   -0.34    5.39   0
   4  28  -1    4.68    4.31   0
   4 -28  -1    4.84    3.62   0
   3  28  -1   28.58    3.71   0
  -3 -28   1   20.52    3.52   0
   3  28  -1   31.21    5.47   0
   3 -28  -1   21.85    3.92   0
  -3  28   1   30.23    5.98   0
  -2 -28   1   16.97    4.18   0
  -2  28   1   16.51    5.61   0
  -2  28   1   20.53    5.43   0
   2  28  -1   21.98    6.32   0
   2 -28  -1   22.49    3.52   0
  -2  28   1   16.50    3.64   0
  -1 -28   1   41.09    3.58   0
   1 -28  -1   40.55    3.66   0
  -1  28   1   33.05    5.74   0
  -1  28   1   39.64    6.20   0
  -1  28   1   46.58    3.79   0
   0 -28  -1   66.53    3.99   0
   0  28   1   64.76    3.79   0
   0  28   1   59.41    5.39   0
   0 -28   1   76.12    3.77   0
   1  28   1    6.53    3.49   0
  -1 -28  -1   32.58    3.51   0
   1  28   1    8.36    4.73   0
   1 -28   1   22.62    3.38   0
   2  28   1   -2.67    4.34   0
   2  28   1   28.54    3.56   0
  -2 -28  -1    2.48    4.35   0
  -2 -28  -1   11.07    3.59   0
   2 -28   1  -12.58    3.82   0
  -3 -28  -1    4.98    3.95   0
   3  28   1    1.51    4.25   0
  -3 -28  -1   11.34    4.41   0
   3  28   1    1.76    3.86   0
   3 -28   1   17.11    3.51   0
  -4 -28  -1    3.41    3.77   0
   4  28   1  -15.53    3.82   0
  -3 -29   1   54.52    3.66   0
   3 -29  -1   58.20    3.81   0
  -3  29   1   41.44    6.18   0
   3  29  -1   42.76    5.74   0
   2 -29  -1    7.66    3.44   0
  -2  29   1   16.24    6.02   0
  -2  29   1   11.13    6.02   0
  -2 -29   1   27.27    3.96   0
   2  29  -1   15.54    7.89   0
  -2  29   1    3.09    3.65   0
  -1 -29   1   64.88    3.69   0
  -1  29   1   50.86    6.32   0
   1 -29  -1   73.81    3.95   0
  -1  29   1   55.01    5.88   0
  -1  29   1   56.41    3.96   0
   0 -29   1   -4.19    3.81   0
   0  29   1   24.90    3.80   0
   0  29   1   20.90    5.52   0
   0 -29  -1   15.85    3.86   0
   1  29   1    5.00    3.36   0
   1 -29   1    5.00    3.64   0
   1  29   1   -3.96    4.76   0
  -1 -29  -1    5.20    3.54   0
  -2 -29  -1  -10.92    4.10   0
   2  29   1    5.23    4.28   0
   2  29   1   14.49    3.68   0
   2 -29   1   -4.55    3.49   0
  -2 -29  -1   -1.61    4.38   0
   3 -29   1    1.06    3.29   0
   3  29   1   -4.87    3.48   0
  -2  30   1    4.43    6.27   0
   2 -30  -1    4.68    3.62   0
  -2 -30   1   13.82    3.97   0
  -2  30   1    3.57    6.25   0
   1 -30  -1    9.30    3.50   0
  -1  30   1    4.00    5.80   0
  -1  30   1   12.10    3.60   0
  -1 -30   1   25.49    3.45   0
  -1  30   1    0.30    6.04   0
   0  30   1    6.10    3.68   0
   0 -30   1    2.01    3.56   0
   0 -30  -1    2.10    3.30   0
   0  30   1    2.35    5.71   0
   1  30   1    4.47    4.93   0
   1  30   1    0.98    3.40   0
   1 -30   1  -10.17    3.60   0
  -1 -30  -1   10.31    3.77   0
   2  30   1   -3.44    4.44   0
   2  30   1   -4.76    3.90   0
  -2 -30  -1   -3.71    4.54   0
   0  31   1   10.05    3.38   0
  10   0  -2   20.96    3.84   0
 -10   0   2   31.21    3.82   0
  -8   0   2    5.33    3.65   0
   8   0  -2    3.80    3.71   0
   6   0  -2  931.86   12.78   0
   6   0  -2 1004.96    6.23   0
   6   0  -2  955.19   13.52   0
  -6   0   2  914.33    5.98   0
   4   0  -2   32.88    9.66   0
   4   0  -2   39.65    4.93   0
  -4   0   2   32.31    4.89   0
  -2   0   2 1568.99   10.15   0
  -2   0   2 1435.09   14.98   0
   2   0  -2 1440.70   14.39   0
   0   0   2 7651.59   20.11   0
   0   0  -2 7656.19   19.92   0
   0   0   2 8288.02   21.86   0
   0   0  -2 7994.67   21.64   0
  -2   0  -2 4131.37   12.90   0
   2   0   2 4113.79   12.83   0
   2   0   2 4021.96   12.61   0
  -4   0  -2 3244.06   10.17   0
   4   0   2 3275.80   10.81   0
   4   0   2 3193.12   10.07   0
   6   0   2  189.16    5.07   0
  -6   0  -2  185.23    4.46   0
   6   0   2  182.69    4.38   0
  -8   0  -2  170.79    4.26   0
   8   0   2  172.81    4.16   0
 -10  -1   2    6.06    3.39   0
  10  -1  -2   11.54    3.73   0
 -10   1   2   -3.88    3.63   0
  10   1  -2   10.13    3.81   0
   9  -1  -2    3.98    4.08   0
   9   1  -2    6.47    3.74   0
  -9  -1   2    4.90    3.76   0
  -9   1   2    5.22    3.73   0
   8  -1  -2   67.67    7.86   0
   8  -1  -2   72.34    7.91   0
   8  -1  -2   84.20    3.97   0
  -8  -1   2   66.46    3.80   0
   8   1  -2   90.43    3.90   0
  -8   1   2   71.57    3.87   0
  -7  -1   2    5.52    3.73   0
   7  -1  -2    3.91    7.32   0
   7   1  -2   -1.50    3.85   0
  -7   1   2    2.99    3.74   0
   7  -1  -2   12.04    8.24   0
   7  -1  -2   -7.45    3.76   0
  -6   1   2   15.30    4.22   0
   6  -1  -2   14.86    4.11   0
   6  -1  -2    7.54    7.71   0
   6   1  -2   14.29    4.22   0
  -6  -1   2   13.92    4.22   0
   5   1  -2  629.84    5.93   0
  -5  -1   2  618.83    5.80   0
  -5   1   2  607.61    5.80   0
   5  -1  -2  652.49    5.83   0
   5  -1  -2  624.43   10.25   0
   4  -1  -2    0.71    4.73   0
   4  -1  -2    4.21    7.47   0
  -4   1   2   11.78    4.78   0
  -4  -1   2    7.82    4.83   0
   4   1  -2   -5.98    4.89   0
  -3   1   2 1016.12   13.95   0
  -3  -1   2 1004.16    7.81   0
   3  -1  -2  950.74   12.38   0
   3  -1  -2 1039.44    7.05   0
   3   1  -2 1064.11    7.85   0
  -3   1   2  986.46    7.72   0
  -2   1   2  216.27   10.34   0
  -2  -1   2  243.23    7.28   0
  -2   1   2  240.89    7.28   0
  -2  -1   2  209.48   10.32   0
   2  -1  -2  214.44    9.04   0
   1  -1  -2   58.58    7.41   0
  -1  -1   2   61.38    7.45   0
  -1   1   2   68.84    7.71   0
  -1   1   2   64.22    7.15   0
   0   1   2 9088.58   21.97   0
   0   1   2 9044.53   21.38   0
   0  -1  -2 9087.33   22.00   0
   0  -1  -2 9131.99   21.25   0
   0   1  -2 9194.53   23.94   0
   0  -1   2 9069.96   21.61   0
  -1  -1  -2 3621.59   13.33   0
  -1   1  -2 3626.48   14.34   0
   1   1   2 3576.86   13.44   0
   1  -1   2 3602.98   14.18   0
   1   1   2 3626.72   13.24   0
  -1  -1  -2 3746.15   13.14   0
   1  -1   2 3641.72   13.07   0
  -2   1  -2  386.12    6.72   0
   2   1   2  406.00    6.40   0
   2   1   2  385.78    6.60   0
   2  -1   2  413.92    6.36   0
   2  -1   2  402.45    6.61   0
  -2  -1  -2  401.97    6.68   0
   3  -1   2  176.54    5.77   0
   3   1   2  179.74    5.28   0
  -3   1  -2  168.54    5.40   0
  -3  -1  -2  181.24    5.31   0
   3   1   2  172.70    5.80   0
   3  -1   2  184.68    5.32   0
  -4  -1  -2  950.81    6.74   0
   4  -1   2  926.36    6.84   0
  -4   1  -2  903.90    6.88   0
   4   1   2  944.05    6.73   0
   4   1   2  919.64    6.98   0
   4  -1   2  920.28    7.31   0
   5  -1   2  334.30    5.52   0
   5   1   2  335.83    5.14   0
  -5  -1  -2  348.67    4.95   0
  -5   1  -2  340.03    5.32   0
   5  -1   2  351.11    5.22   0
   5   1   2  323.44    5.61   0
   6  -1   2  375.32    5.55   0
  -6   1  -2  348.94    5.09   0
   6   1   2  376.21    4.93   0
   6  -1   2  385.15    5.00   0
  -6  -1  -2  346.96    4.91   0
   6   1   2  344.01    5.54   0
  -7  -1  -2  335.05    4.39   0
   7  -1   2  324.67    5.56   0
   7   1   2  309.69    5.51   0
  -7   1  -2  348.73    4.71   0
   7  -1   2  343.47    4.66   0
   7   1   2  331.61    4.49   0
   8  -1   2  119.21    4.50   0
  -8  -1  -2  113.71    4.15   0
   8   1   2   99.71    4.10   0
  -8   1  -2  111.00    3.82   0
   8  -1   2   95.96    4.02   0
   9  -1   2   13.09    4.40   0
  -9   1  -2   13.49    3.78   0
   9  -1   2   13.05    3.62   0
  -9  -1  -2   21.46    3.71   0
   9   1   2   13.90    3.99   0
  10   2  -2   -8.33    3.87   0
  10  -2  -2    7.63    3.66   0
 -10   2   2   17.02    3.62   0
 -10  -2   2   -1.78    3.30   0
   9  -2  -2    6.47    7.14   0
  -9   2   2    7.84    3.63   0
   9  -2  -2   -9.43    3.61   0
   9  -2  -2    3.46    6.96   0
   9   2  -2    7.56    3.87   0
  -9  -2   2    2.86    3.85   0
  -8   2   2   62.73    3.87   0
   8  -2  -2   61.70    6.99   0
   8  -2  -2   74.97    4.14   0
   8  -2  -2   61.20    6.61   0
  -8  -2   2   65.40    3.81   0
   8   2  -2   74.50    3.80   0
  -7   2   2    4.95    3.86   0
   7   2  -2   18.75    3.89   0
   7  -2  -2    9.14    7.02   0
   7  -2  -2   11.10    6.22   0
   7  -2  -2   19.01    3.89   0
  -7  -2   2    3.48    3.85   0
   6   2  -2  200.70    4.51   0
  -6   2   2  182.68    4.55   0
   6  -2  -2  180.61    7.75   0
  -6  -2   2  165.18    4.50   0
   6  -2  -2  190.32    4.47   0
   5  -2  -2  231.74    4.80   0
  -5  -2   2  218.09    4.20   0
  -5   2   2  202.57    4.87   0
   5  -2  -2  202.73    7.51   0
   5   2  -2  211.15    4.96   0
   4   2  -2   -0.89    4.70   0
  -4   2   2    3.74    4.72   0
   4  -2  -2    6.03    4.86   0
  -4  -2   2    0.25    4.78   0
   4  -2  -2   13.31    6.43   0
   3   2  -2  419.22    6.44   0
   3  -2  -2  435.64    6.44   0
  -3   2   2  396.87    6.35   0
  -3   2   2  410.96   10.57   0
  -3  -2   2  385.46    6.47   0
   3  -2  -2  396.02    9.15   0
  -2  -2   2 2548.32   12.09   0
  -2  -2   2 2424.90   18.83   0
  -2   2   2 2434.60   14.60   0
   2  -2  -2 2474.21   14.90   0
   1  -2  -2 2192.36   13.31   0
  -1   2   2 2196.64   11.95   0
  -1   2   2 2219.56   13.76   0
   0  -2  -2  935.10    9.52   0
   0  -2  -2  969.39    9.59   0
   0  -2   2  961.75   10.53   0
   0   2  -2  945.65   11.17   0
   0   2   2  954.54    9.66   0
   0   2   2  950.37    9.52   0
  -1  -2  -2 1764.60    9.85   0
  -1  -2  -2 1714.16    9.96   0
   1   2   2 1723.47   10.01   0
   1  -2   2 1679.51   10.81   0
   1   2   2 1732.86   10.04   0
  -1   2  -2 1705.64   11.31   0
   2   2   2  788.13    7.38   0
   2   2   2  763.94    7.23   0
  -2  -2  -2  776.25    7.67   0
  -2  -2  -2  783.03    7.23   0
  -2   2  -2  740.11    7.45   0
   2  -2   2  777.34    7.89   0
   3  -2   2  319.28    5.74   0
  -3  -2  -2  302.66    5.59   0
  -3   2  -2  303.25    5.79   0
   3   2   2  310.41    5.67   0
   3   2   2  287.19    5.55   0
  -4  -2  -2  987.33    6.69   0
   4  -2   2  997.28    6.95   0
   4  -2   2 1001.80    7.54   0
   4   2   2  989.69    7.47   0
   4   2   2  956.01    6.62   0
  -4   2  -2  954.82    6.92   0
   5  -2   2   11.21    4.41   0
   5   2   2   13.61    4.17   0
   5   2   2    6.69    4.78   0
  -5  -2  -2   12.62    4.19   0
   5  -2   2   14.35    4.71   0
  -5   2  -2   37.43    4.51   0
  -6  -2  -2  180.47    4.59   0
   6  -2   2  205.51    4.61   0
   6  -2   2  184.05    5.15   0
   6   2   2  188.90    4.98   0
  -6   2  -2  181.55    5.02   0
   6   2   2  172.59    4.43   0
   7   2   2  191.50    4.19   0
  -7  -2  -2  207.81    4.08   0
   7  -2   2  212.04    4.14   0
   7  -2   2  188.21    5.13   0
   7   2   2  201.82    5.11   0
  -7   2  -2  189.62    4.80   0
   8   2   2   24.21    4.38   0
  -8  -2  -2   35.04    3.68   0
   8  -2   2   31.64    3.95   0
  -8   2  -2   26.99    3.67   0
   8   2   2   29.51    3.85   0
   8  -2   2   32.37    3.60   0
   9  -2   2    4.94    3.89   0
   9   2   2    9.22    3.76   0
  -9   2  -2   16.83    3.71   0
  -9  -2  -2    8.98    3.59   0
   9  -2   2   12.07    3.52   0
  10  -3  -2    1.08    7.13   0
  10   3  -2   14.51    3.69   0
  10  -3  -2    4.10    7.47   0
 -10  -3   2   -5.75    3.31   0
  10  -3  -2    0.22    3.56   0
 -10   3   2   -7.07    3.59   0
  -9  -3   2   46.90    3.80   0
   9  -3  -2   32.29    6.46   0
   9  -3  -2   33.63    3.84   0
   9  -3  -2   33.46    5.83   0
   9   3  -2   34.84    3.83   0
  -9   3   2   29.77    3.84   0
  -8  -3   2   23.04    3.87   0
   8  -3  -2   44.60    6.43   0
   8  -3  -2   43.88    3.80   0
   8  -3  -2   37.92    5.96   0
  -8   3   2   47.43    3.76   0
   8   3  -2   49.35    3.79   0
  -7  -3   2   53.29    3.90   0
   7  -3  -2   65.91    4.08   0
   7   3  -2   70.68    4.11   0
  -7   3   2   77.52    3.99   0
   7  -3  -2   66.93    6.59   0
   6  -3  -2   38.47    6.73   0
  -6  -3   2   43.78    4.16   0
   6   3  -2   52.89    4.19   0
  -6   3   2   42.86    4.34   0
   6  -3  -2   46.92    4.34   0
   5  -3  -2  396.68    7.80   0
  -5   3   2  401.26    5.37   0
  -5  -3   2  413.09    5.25   0
   5   3  -2  429.47    5.35   0
   5  -3  -2  457.46    5.42   0
   4  -3  -2  206.62    6.86   0
  -4  -3   2  203.02    5.31   0
   4  -3  -2  222.12    5.36   0
   4   3  -2  222.16    5.36   0
  -4   3   2  207.20    5.32   0
   3  -3  -2    6.43    6.51   0
  -3  -3   2    8.35    5.28   0
  -3   3   2    1.16    7.61   0
  -3   3   2   -0.09    5.19   0
   3   3  -2   11.04    5.15   0
  -2   3   2   91.09    7.54   0
  -2  -3   2  100.14    7.08   0
   2  -3  -2   94.95    7.18   0
   2   3  -2  112.91    6.40   0
   1  -3  -2 5611.20   17.53   0
  -1   3   2 5509.98   16.49   0
  -1   3   2 5489.00   17.61   0
   0   3  -2  611.74   10.00   0
   0   3   2  635.43    8.53   0
   0  -3  -2  615.72    8.37   0
   0   3   2  632.63    8.56   0
   0  -3  -2  639.31    8.39   0
   0  -3   2  640.51   10.30   0
   1  -3   2    6.83    6.64   0
  -1   3  -2   -1.00    5.57   0
  -1  -3  -2    0.70    5.44   0
   1   3   2   -1.36    5.70   0
   1   3   2    0.72    5.60   0
  -1  -3  -2    8.35    5.69   0
  -2  -3  -2  103.87    5.56   0
   2   3   2   98.18    6.17   0
  -2   3  -2   98.66    5.53   0
  -2  -3  -2  100.13    5.41   0
   2   3   2   96.88    5.55   0
   2  -3   2  103.21    6.30   0
   3  -3   2  548.51    6.27   0
  -3   3  -2  551.43    6.36   0
  -3  -3  -2  516.62    6.00   0
   3   3   2  501.50    6.07   0
  -3  -3  -2  548.24    6.84   0
   3   3   2  537.58    6.73   0
   4   3   2 1538.59    7.52   0
   4  -3   2 1712.71    8.01   0
  -4  -3  -2 1608.07    7.69   0
   4   3   2 1645.69    8.65   0
  -4   3  -2 1688.38    8.23   0
   5   3   2   18.00    4.67   0
   5  -3   2    2.76    4.78   0
  -5  -3  -2    3.46    4.23   0
   5  -3   2   19.26    4.53   0
  -5   3  -2    7.00    4.53   0
   5   3   2    0.17    4.13   0
   6  -3   2  225.68    4.76   0
   6   3   2  203.71    5.35   0
  -6  -3  -2  208.69    4.65   0
   6  -3   2  206.77    4.62   0
  -6   3  -2  218.61    4.93   0
   6   3   2  197.07    4.76   0
   7  -3   2   98.25    4.45   0
   7   3   2   96.03    4.07   0
   7  -3   2  104.70    3.97   0
  -7  -3  -2   85.43    4.02   0
  -7   3  -2  101.99    4.30   0
   7   3   2   92.74    4.72   0
  -8  -3  -2  125.66    4.06   0
   8   3   2   99.34    3.82   0
  -8   3  -2  107.51    4.31   0
   8  -3   2   98.94    3.93   0
   8  -3   2  102.19    4.15   0
  -9   3  -2    8.00    3.77   0
   9  -3   2   -0.73    3.95   0
   9  -3   2   -4.16    3.45   0
  -9  -3  -2   -1.13    3.60   0
   9   3   2  -10.90    3.42   0
  10  -4  -2  157.67    7.31   0
 -10   4   2  202.46    4.38   0
  10  -4  -2  186.30    4.26   0
  10  -4  -2  164.40    7.56   0
  10   4  -2  207.05    4.31   0
 -10  -4   2  155.34    3.99   0
  -9   4   2   34.48    3.84   0
   9   4  -2   32.10    4.06   0
   9  -4  -2   49.45    6.13   0
   9  -4  -2   64.79    3.81   0
  -9  -4   2   42.57    3.99   0
   9  -4  -2   53.11    5.84   0
  -8   4   2  280.34    4.58   0
   8  -4  -2  301.27    4.46   0
  -8  -4   2  284.05    4.12   0
   8   4  -2  325.60    4.37   0
   8  -4  -2  276.37    6.85   0
   7  -4  -2    4.85    6.20   0
   7   4  -2   -6.02    4.03   0
   7  -4  -2    3.08    3.83   0
  -7   4   2  -10.84    3.75   0
  -7  -4   2    1.65    3.89   0
   6   4  -2   89.61    4.36   0
   6  -4  -2   98.18    4.80   0
  -6  -4   2   83.08    4.27   0
  -6   4   2   83.98    4.53   0
   6  -4  -2   98.82    6.68   0
   5   4  -2   74.40    4.65   0
  -5  -4   2   81.78    5.02   0
   5  -4  -2   71.32    6.44   0
   5  -4  -2   79.49    4.64   0
  -5   4   2   84.20    4.63   0
  -4  -4   2 1612.46    8.00   0
   4  -4  -2 1858.04    8.23   0
   4  -4  -2 1605.51   10.60   0
  -4   4   2 1676.17    8.04   0
  -4   4   2 1515.58   10.29   0
   4   4  -2 1660.37    8.17   0
  -3  -4   2    0.29    6.02   0
  -3   4   2   -1.17    5.21   0
   3  -4  -2   -3.18    6.48   0
  -3   4   2   -5.20    6.72   0
  -3  -4   2    1.72   11.83   0
   3   4  -2    5.85    5.15   0
   2  -4  -2 1991.17   11.61   0
   2   4  -2 2274.96   11.54   0
  -2  -4   2 2128.20   11.61   0
  -2   4   2 1939.79   11.23   0
  -1   4   2   43.98    7.04   0
   1  -4  -2   48.26    7.05   0
  -1  -4   2   49.87    7.91   0
   1  -4  -2   44.59    6.38   0
  -1   4   2   45.54    6.48   0
   0  -4  -2 7717.91   18.03   0
   0   4   2 7838.83   18.40   0
   0  -4  -2 7835.63   18.56   0
   0   4   2 8055.23   18.75   0
  -1   4  -2 1243.26   10.36   0
   1   4   2 1286.87    8.50   0
   1  -4   2 1227.82   10.51   0
  -1  -4  -2 1280.23    8.53   0
   1   4   2 1255.32    8.57   0
  -1  -4  -2 1283.76    7.93   0
   2   4   2  723.08    7.04   0
   2   4   2  735.87    6.90   0
  -2   4  -2  683.47    7.20   0
  -2  -4  -2  742.86    7.00   0
   2  -4   2  743.63    7.42   0
  -2  -4  -2  719.97    6.81   0
   3  -4   2   48.82    5.61   0
   3   4   2   39.40    5.55   0
  -3  -4  -2   34.12    4.92   0
  -3   4  -2   37.70    4.93   0
  -3  -4  -2   45.30    5.38   0
   3   4   2   46.18    4.73   0
  -4   4  -2  964.45    7.18   0
  -4  -4  -2  938.93    6.42   0
   4  -4   2  962.02    7.32   0
   4   4   2  947.70    7.31   0
   4   4   2  926.34    6.38   0
   5   4   2   -0.82    4.81   0
  -5  -4  -2    4.49    3.96   0
  -5   4  -2   15.84    4.39   0
   5  -4   2  -16.09    4.71   0
   5   4   2    3.09    3.99   0
   6   4   2 1505.16    8.03   0
  -6  -4  -2 1481.72    6.80   0
   6   4   2 1538.42    6.81   0
   6  -4   2 1523.07    7.76   0
  -6   4  -2 1523.52    7.39   0
   6  -4   2 1552.92    7.12   0
  -7   4  -2   22.01    4.51   0
   7   4   2   11.84    3.77   0
   7  -4   2   -0.34    4.37   0
  -7  -4  -2   10.95    3.64   0
   7  -4   2    7.55    3.78   0
   7   4   2    2.64    4.23   0
   8  -4   2   70.28    4.19   0
   8   4   2   81.83    4.02   0
  -8   4  -2   89.86    3.98   0
   8  -4   2   89.31    3.87   0
  -8  -4  -2   93.77    3.94   0
   9  -4   2   11.42    4.02   0
  -9  -4  -2   21.32    3.38   0
  -9   4  -2   32.78    3.77   0
   9  -4   2    9.88    4.14   0
   9  -4   2    4.15    3.78   0
   9   4   2   32.93    3.69   0
  10  -5  -2   -7.78    5.91   0
  10   5  -2    1.86    3.90   0
  10  -5  -2   -1.47    5.45   0
 -10  -5   2   -0.83    3.48   0
 -10   5   2    1.05    3.50   0
  10  -5  -2   -6.60    3.81   0
   9  -5  -2    8.03    5.56   0
   9  -5  -2   21.48    3.63   0
   9   5  -2   16.59    3.49   0
  -9  -5   2   21.02    3.65   0
  -9   5   2    4.87    3.65   0
   9  -5  -2   17.75    5.26   0
   8   5  -2   16.96    3.73   0
  -8  -5   2   33.86    3.58   0
   8  -5  -2   15.16    5.64   0
  -8   5   2   28.47    3.68   0
   8  -5  -2   18.40    3.57   0
  -7  -5   2   22.38    4.05   0
   7  -5  -2   28.22    5.92   0
   7   5  -2   12.97    4.13   0
   7  -5  -2   35.66    4.24   0
  -7   5   2   33.93    3.81   0
   6   5  -2   14.35    4.32   0
   6  -5  -2   12.49    5.87   0
   6  -5  -2   22.83    4.35   0
  -6   5   2   19.02    4.30   0
  -6  -5   2   29.48    4.16   0
   5   5  -2   85.82    4.80   0
  -5  -5   2   77.19    4.61   0
  -5   5   2   76.24    4.78   0
   5  -5  -2   84.97    4.44   0
   5  -5  -2   77.42    6.03   0
   4  -5  -2   -6.96    6.32   0
  -4   5   2    0.07    4.70   0
  -4  -5   2    4.26    4.72   0
   4   5  -2   -6.13    4.78   0
  -4   5   2    0.79    6.19   0
  -3  -5   2  375.41    6.35   0
   3   5  -2  406.13    6.34   0
  -3   5   2  408.16    7.98   0
   3  -5  -2  359.82    7.13   0
  -3  -5   2  392.37   10.97   0
  -3   5   2  403.59    6.24   0
  -2   5   2   13.64    5.85   0
  -2  -5   2   13.26    7.23   0
   2  -5  -2   18.71    5.52   0
   2   5  -2   20.82    6.23   0
  -2  -5   2   15.50    5.50   0
   1  -5  -2 4360.35   14.28   0
  -1   5   2 4562.66   14.63   0
  -1  -5   2 4891.14   20.40   0
   1  -5  -2 4537.90   14.27   0
   0   5   2 3145.22   12.04   0
   0   5  -2 3169.27   19.05   0
   0  -5  -2 3254.37   12.60   0
   0   5   2 3203.50   12.85   0
   0  -5  -2 3276.64   12.20   0
   1   5   2 1589.07    8.98   0
  -1  -5  -2 1608.90    8.96   0
   1  -5   2 1580.00   12.15   0
  -1   5  -2 1577.06   11.55   0
  -1  -5  -2 1554.47    9.21   0
   1   5   2 1610.98    9.06   0
   2   5   2   38.45    5.09   0
   2   5   2   35.83    5.07   0
  -2   5  -2   37.17    4.95   0
  -2  -5  -2   39.29    5.14   0
   2  -5   2   35.43    5.69   0
  -2  -5  -2   45.56    5.14   0
   3   5   2  162.73    5.29   0
  -3   5  -2  177.31    6.22   0
  -3  -5  -2  186.73    5.63   0
  -3  -5  -2  161.74    5.04   0
   3   5   2  175.89    5.11   0
   3  -5   2  188.56    5.96   0
  -4  -5  -2   20.67    4.49   0
   4  -5   2   21.10    4.53   0
   4   5   2   17.51    4.53   0
   4   5   2   16.26    4.48   0
  -4  -5  -2   18.54    4.36   0
  -4   5  -2    5.55    5.40   0
  -5  -5  -2  191.10    4.31   0
   5   5   2  192.53    5.41   0
   5   5   2  214.33    4.37   0
   5  -5   2  221.57    5.28   0
  -5   5  -2  218.31    4.92   0
   6   5   2   24.32    4.66   0
  -6  -5  -2   13.13    3.86   0
  -6   5  -2   14.55    4.46   0
   6  -5   2   13.26    4.56   0
   6  -5   2   16.46    4.31   0
   6   5   2    4.97    4.00   0
   7   5   2   -3.16    3.58   0
  -7  -5  -2   23.83    3.62   0
   7  -5   2    3.68    4.10   0
  -7   5  -2   -0.17    4.24   0
   7  -5   2   -6.41    4.02   0
   8  -5   2    4.34    3.99   0
   8  -5   2   12.76    4.05   0
  -8  -5  -2   14.19    3.90   0
  -8   5  -2   28.19    3.87   0
   8   5   2  -12.51    3.93   0
  -9  -5  -2  -16.39    3.60   0
   9  -5   2    3.62    3.84   0
   9  -5   2    1.19    4.08   0
   9   5   2    4.42    3.77   0
  -9   5  -2    2.01    3.97   0
   9  -5   2    4.19    3.75   0
  10  -6  -2   25.88    5.78   0
  10   6  -2   48.55    3.77   0
 -10   6   2   55.80    3.71   0
  10  -6  -2   37.71    5.71   0
 -10  -6   2    7.56    3.53   0
  10  -6  -2   41.03    3.69   0
  -9   6   2   13.48    3.63   0
   9   6  -2    6.97    3.81   0
   9  -6  -2   18.39    5.32   0
   9  -6  -2   13.94    3.53   0
  -9  -6   2   21.90    3.62   0
  -8   6   2   82.97    3.91   0
   8  -6  -2   89.70    3.93   0
   8   6  -2  104.48    3.81   0
  -8  -6   2   67.96    3.80   0
   8  -6  -2   74.99    5.61   0
   7  -6  -2  127.42    5.84   0
   7  -6  -2  167.35    4.24   0
   7   6  -2  140.19    4.36   0
  -7  -6   2  154.00    4.22   0
  -7   6   2  129.49    4.22   0
   6   6  -2   18.46    4.29   0
  -6   6   2    8.65    4.23   0
   6  -6  -2   22.40    4.25   0
  -6  -6   2   13.27    4.16   0
   6  -6  -2    3.37    5.30   0
   5   6  -2   -2.12    4.65   0
  -5  -6   2    7.55    4.52   0
   5  -6  -2   -4.34    5.68   0
   5  -6  -2    9.85    4.57   0
  -5   6   2    9.57    4.59   0
  -4   6   2 1604.49    7.79   0
   4   6  -2 1478.56    7.95   0
  -4  -6   2 1328.41    7.47   0
   4  -6  -2 1342.52    9.37   0
  -4  -6   2 1447.65   17.14   0
  -4   6   2 1322.31    9.08   0
   3  -6  -2 1248.76    9.01   0
  -3  -6   2 1248.07    8.27   0
  -3   6   2 1358.25    9.42   0
   3   6  -2 1351.31    8.49   0
  -3  -6   2 1303.33   12.79   0
  -3   6   2 1386.62    8.50   0
  -2  -6   2  285.55    7.01   0
   2  -6  -2  280.55    7.01   0
  -2  -6   2  271.52    7.97   0
   2   6  -2  312.91    6.40   0
  -1   6   2 1104.71    8.52   0
   1  -6  -2 1161.94    8.52   0
  -1  -6   2 1214.92   12.50   0
   1  -6  -2 1180.72    8.45   0
   0   6  -2 1497.63   15.82   0
   0   6   2 1494.08    9.09   0
   0  -6  -2 1502.30    9.21   0
   0   6   2 1568.25    9.83   0
   0  -6  -2 1526.96    8.95   0
   1   6   2   34.75    5.52   0
  -1  -6  -2   28.57    5.50   0
  -1  -6  -2   14.92    5.62   0
   1  -6   2   26.87    6.95   0
   1   6   2   22.27    5.39   0
  -1   6  -2   22.97    6.97   0
   2  -6   2  459.04    7.33   0
   2   6   2  440.18    6.16   0
  -2  -6  -2  440.46    6.13   0
   2   6   2  472.93    6.08   0
  -2  -6  -2  457.39    6.17   0
  -2   6  -2  446.70    7.21   0
   3   6   2   78.50    5.47   0
  -3   6  -2   68.79    5.75   0
   3  -6   2   68.37    5.59   0
  -3  -6  -2   75.46    5.45   0
  -3  -6  -2   69.11    4.80   0
   3   6   2   80.48    4.78   0
  -4  -6  -2  273.04    5.00   0
  -4  -6  -2  292.19    5.53   0
   4   6   2  288.94    5.14   0
  -4   6  -2  286.51    5.72   0
   4   6   2  270.21    5.64   0
   4  -6   2  290.52    5.14   0
   5   6   2  125.87    5.16   0
  -5   6  -2  126.26    5.13   0
   5   6   2  129.53    4.09   0
  -5  -6  -2  130.75    4.03   0
   5  -6   2  136.88    4.49   0
   6  -6   2   92.31    4.20   0
   6   6   2   65.84    5.02   0
   6   6   2   76.55    3.92   0
  -6   6  -2   73.53    4.76   0
  -6  -6  -2   65.20    3.93   0
   7   6   2   20.56    3.80   0
  -7   6  -2   24.59    4.14   0
   7  -6   2   25.14    4.10   0
   7  -6   2   20.26    4.29   0
  -7  -6  -2   20.98    3.71   0
  -8  -6  -2  341.41    4.55   0
   8  -6   2  318.98    5.02   0
   8   6   2  358.44    4.53   0
  -8   6  -2  354.54    5.32   0
   8  -6   2  332.41    4.74   0
   9  -6   2    8.56    4.29   0
  -9  -6  -2   -2.76    3.61   0
   9  -6   2   -0.68    4.13   0
   9  -6   2    0.81    3.71   0
  -9   6  -2    0.82    4.23   0
   9   6   2   12.89    3.34   0
 -10   7   2    4.98    3.52   0
  10  -7  -2   12.77    5.08   0
 -10  -7   2    3.86    3.65   0
  10  -7  -2    6.84    3.53   0
  10  -7  -2    2.04    5.21   0
  10   7  -2   15.98    3.46   0
   9   7  -2   71.97    3.90   0
  -9   7   2   73.32    3.70   0
  -9  -7   2   49.68    3.92   0
   9  -7  -2   50.98    3.84   0
   9  -7  -2   54.87    5.37   0
   8  -7  -2   26.00    4.88   0
   8   7  -2   32.66    3.72   0
   8  -7  -2   28.18    3.74   0
  -8  -7   2   24.45    3.97   0
  -8   7   2    8.54    4.07   0
   7  -7  -2  299.01    6.38   0
   7   7  -2  347.46    4.57   0
  -7   7   2  283.09    4.55   0
   7  -7  -2  335.40    4.68   0
  -7  -7   2  295.92    4.67   0
   6   7  -2   11.44    4.23   0
  -6   7   2    6.53    4.25   0
   6  -7  -2    8.21    4.44   0
  -6  -7   2   11.08    4.12   0
   6  -7  -2   -3.70    5.41   0
  -5   7   2  274.94    5.04   0
   5   7  -2  301.06    5.25   0
  -5  -7   2  285.96    5.13   0
   5  -7  -2  298.73    6.15   0
  -4  -7   2   16.17    4.39   0
  -4   7   2    5.93    5.09   0
  -4   7   2   15.62    5.59   0
  -4  -7   2   13.32    7.76   0
   4   7  -2    1.69    4.69   0
   4  -7  -2    9.71    5.86   0
  -3  -7   2    7.74    6.97   0
   3  -7  -2    5.01    6.07   0
  -3   7   2    9.02    6.35   0
   3   7  -2   14.31    5.90   0
  -3  -7   2   10.11    5.02   0
  -3   7   2    4.39    5.01   0
  -2   7   2  378.57    6.14   0
   2   7  -2  413.43    7.45   0
   2  -7  -2  402.90    6.48   0
  -2  -7   2  381.43    7.31   0
   1  -7  -2  180.43    6.10   0
  -1  -7   2  183.60    8.45   0
  -1   7   2  162.61    6.27   0
   1  -7  -2  184.67    5.91   0
  -1  -7   2  171.22    6.62   0
   0   7   2  200.55    5.65   0
   0  -7   2  209.42   12.60   0
   0   7   2  219.55    6.30   0
   0  -7  -2  215.78    6.64   0
   0  -7  -2  220.31    6.11   0
   1   7   2  870.14    7.25   0
   1   7   2  856.65    7.36   0
  -1   7  -2  852.40   10.79   0
  -1  -7  -2  880.42    7.31   0
  -1  -7  -2  886.75    7.44   0
   1  -7   2  898.62   10.98   0
   2  -7   2  142.54    6.75   0
  -2  -7  -2  133.82    5.19   0
   2   7   2  135.08    5.44   0
  -2   7  -2  133.87    6.62   0
   2   7   2  132.06    5.18   0
  -2  -7  -2  136.43    5.28   0
  -3  -7  -2   30.05    4.67   0
   3  -7   2   21.62    5.23   0
  -3   7  -2   25.38    5.28   0
  -3  -7  -2   30.29    4.66   0
   3   7   2   27.08    5.63   0
   3   7   2   24.93    4.57   0
   4   7   2    3.23    5.05   0
  -4  -7  -2   12.00    4.34   0
  -4  -7  -2   10.83    4.78   0
   4   7   2    5.35    4.38   0
   4  -7   2   12.64    4.89   0
  -4   7  -2   17.22    4.25   0
   5  -7   2  157.02    4.72   0
   5   7   2  150.20    4.29   0
   5   7   2  158.95    5.24   0
  -5  -7  -2  160.51    4.16   0
  -5  -7  -2  147.75    4.97   0
  -5   7  -2  157.99    4.83   0
   6   7   2  156.95    5.09   0
   6  -7   2  185.19    4.46   0
  -6   7  -2  184.42    4.63   0
  -6  -7  -2  153.56    4.14   0
   6   7   2  182.82    4.14   0
   7  -7   2  100.16    4.51   0
  -7   7  -2  135.95    4.77   0
  -7  -7  -2   96.68    3.98   0
   7   7   2  129.53    4.06   0
   7  -7   2  107.91    4.07   0
   8  -7   2   12.64    4.19   0
   8  -7   2    1.58    4.18   0
   8   7   2   -7.19    3.85   0
  -8   7  -2   -0.56    4.31   0
   8  -7   2   10.32    3.99   0
  -8  -7  -2   -1.69    3.69   0
  -9   7  -2    7.60    4.10   0
   9  -7   2    3.55    3.62   0
  -9  -7  -2    3.69    3.30   0
   9  -7   2   10.83    4.23   0
   9  -7   2   -2.88    3.87   0
   9   7   2    2.85    3.63   0
  10  -8  -2   10.44    4.83   0
 -10   8   2   10.67    3.62   0
  10  -8  -2    4.24    4.56   0
 -10  -8   2    7.98    3.29   0
  10  -8  -2    8.71    3.39   0
  10   8  -2    0.64    3.68   0
   9   8  -2  130.34    4.13   0
  -9   8   2   95.24    3.82   0
   9  -8  -2  124.18    3.89   0
  -9  -8   2  113.77    3.87   0
   9  -8  -2  106.35    5.30   0
   8   8  -2   10.26    3.66   0
   8  -8  -2    6.32    4.85   0
  -8   8   2    8.48    3.60   0
  -8  -8   2   -1.08    3.52   0
   8  -8  -2    5.55    3.64   0
   7  -8  -2   50.97    4.02   0
  -7   8   2   65.14    3.94   0
  -7  -8   2   43.96    4.00   0
   7   8  -2   61.92    4.16   0
   7  -8  -2   43.37    5.13   0
  -6   8   2   82.93    4.36   0
   6   8  -2   95.93    4.54   0
  -6  -8   2   91.24    4.43   0
   6  -8  -2   77.40    5.04   0
   5  -8  -2   37.22    5.31   0
  -5   8   2   30.42    4.57   0
  -5  -8   2   25.79    8.67   0
   5   8  -2   39.72    4.65   0
  -5  -8   2   22.45    4.45   0
   4   8  -2   25.18    4.77   0
   4  -8  -2   10.38    5.78   0
  -4   8   2   42.02    4.98   0
  -4  -8   2   19.55    4.70   0
  -4   8   2   15.01    5.61   0
  -4  -8   2   19.39    7.20   0
  -3   8   2  701.70    6.72   0
   3   8  -2  695.07    7.34   0
  -3  -8   2  652.52    9.09   0
   3  -8  -2  666.92    6.94   0
  -3   8   2  618.17    7.18   0
  -3  -8   2  628.89    6.90   0
   2  -8  -2 1164.87    7.91   0
  -2   8   2 1124.18    7.84   0
   2   8  -2 1259.11   10.37   0
  -2  -8   2 1123.26    9.94   0
  -1  -8   2  191.43    8.96   0
   1  -8  -2  202.81    6.43   0
   1  -8  -2  207.99    5.92   0
  -1   8   2  185.90    6.02   0
  -1  -8   2  173.32    5.83   0
   0   8   2  737.49    7.15   0
   0  -8  -2  758.34    7.41   0
   0   8   2  763.86    7.21   0
   0  -8  -2  768.47    6.32   0
   1  -8   2  337.56    9.04   0
  -1  -8  -2  317.03    5.93   0
  -1   8  -2  318.50    9.16   0
   1   8   2  349.08    5.88   0
  -1  -8  -2  320.48    5.96   0
   1   8   2  320.23    5.96   0
  -2  -8  -2  439.27    5.88   0
  -2  -8  -2  436.71    5.79   0
   2  -8   2  445.40    7.53   0
   2   8   2  429.13    5.86   0
  -2   8  -2  434.86    7.39   0
   2   8   2  420.00    5.70   0
   3   8   2  567.25    6.12   0
  -3  -8  -2  582.81    6.61   0
  -3   8  -2  552.93    6.94   0
   3   8   2  549.95    5.72   0
   3  -8   2  596.98    7.18   0
  -3  -8  -2  554.45    5.61   0
  -4  -8  -2   76.14    4.89   0
   4   8   2   53.44    4.35   0
   4   8   2   59.26    4.56   0
  -4   8  -2   60.73    5.00   0
  -4  -8  -2   48.19    4.26   0
   4  -8   2   60.31    4.38   0
  -5  -8  -2    4.65    4.59   0
   5   8   2    9.05    3.95   0
   5   8   2    2.48    4.82   0
  -5  -8  -2   11.53    3.85   0
  -5   8  -2   16.53    4.10   0
   5  -8   2   -4.54    4.55   0
   6   8   2    3.40    3.88   0
  -6  -8  -2    3.49    3.82   0
  -6   8  -2   18.37    4.13   0
   6  -8   2   16.03    4.62   0
   7  -8   2   53.78    4.15   0
   7  -8   2   49.69    4.43   0
  -7  -8  -2   46.24    3.83   0
  -7   8  -2   56.86    4.41   0
   7   8   2   48.70    3.81   0
   8   8   2   15.78    3.66   0
  -8  -8  -2   -8.30    3.68   0
   8  -8   2   14.83    3.77   0
  -8   8  -2   25.76    3.75   0
   8  -8   2   14.73    4.02   0
   8  -8   2   22.40    4.21   0
   9  -8   2   17.22    4.14   0
   9  -8   2    7.51    4.12   0
  -9   8  -2   12.57    3.61   0
  -9  -8  -2    9.36    3.47   0
   9   8   2    4.92    3.64   0
   9  -8   2    6.88    3.63   0
 -10   9   2    6.31    3.55   0
 -10  -9   2   -8.13    3.48   0
  10  -9  -2   -0.68    4.48   0
  10   9  -2   -6.40    3.40   0
   9  -9  -2   12.18    4.84   0
  -9   9   2    9.40    3.55   0
   9   9  -2   23.67    3.60   0
   9  -9  -2   22.06    3.47   0
  -9  -9   2   23.07    3.56   0
  -8   9   2    8.56    3.81   0
   8   9  -2   36.46    3.69   0
   8  -9  -2   10.28    4.71   0
   8  -9  -2   12.07    3.77   0
  -8  -9   2   12.87    3.86   0
  -7   9   2   -3.20    4.01   0
   7   9  -2    1.96    3.97   0
   7  -9  -2   -0.12    5.21   0
  -7  -9   2  -11.02    3.59   0
  -6   9   2    0.74    4.08   0
  -6  -9   2    2.99    4.57   0
   6  -9  -2   -0.55    4.98   0
   6   9  -2    8.98    4.29   0
   5   9  -2  587.38    5.89   0
  -5  -9   2  549.20    9.83   0
  -5   9   2  558.72    5.59   0
   5  -9  -2  548.27    6.12   0
  -4  -9   2  263.33    7.77   0
   4  -9  -2  246.49    6.37   0
  -4   9   2  263.26    5.70   0
  -4  -9   2  237.26    5.28   0
   4   9  -2  284.98    5.57   0
  -4   9   2  256.93    5.60   0
  -3  -9   2  509.04    7.01   0
  -3  -9   2  509.82    7.95   0
   3   9  -2  569.67    7.51   0
  -3   9   2  523.16    6.45   0
  -3   9   2  545.15    6.32   0
   3  -9  -2  527.88    6.35   0
  -2  -9   2 3587.07   14.76   0
   2   9  -2 3913.86   15.67   0
   2  -9  -2 3570.05   11.44   0
   1  -9  -2  740.22    6.78   0
  -1  -9   2  621.87    6.89   0
   1  -9  -2  678.95    7.67   0
  -1  -9   2  635.95   11.62   0
   0   9   2  795.54    7.30   0
   0  -9  -2  876.61    7.02   0
   0   9   2  807.19    6.98   0
   0  -9  -2  850.10    8.13   0
   0  -9   2  771.59    6.86   0
  -1  -9  -2  477.07    6.16   0
   1  -9   2  486.04   10.99   0
   1   9   2  449.15    6.10   0
  -1  -9  -2  461.65    6.21   0
   1   9   2  447.06    6.10   0
   2   9   2  270.49    5.43   0
   2   9   2  265.19    5.18   0
  -2  -9  -2  292.48    5.33   0
   2  -9   2  305.35    7.24   0
  -2  -9  -2  299.93    5.38   0
  -2   9  -2  281.40    7.26   0
   3   9   2   -5.75    4.37   0
  -3  -9  -2   -1.09    4.55   0
  -3  -9  -2    0.02    4.62   0
  -3   9  -2    0.56    5.08   0
   3   9   2   -4.13    5.47   0
   3  -9   2    3.99    5.05   0
   4   9   2   -2.02    4.94   0
  -4  -9  -2    9.76    4.17   0
   4  -9   2    4.22    4.63   0
  -4  -9  -2    4.27    4.20   0
   4   9   2    4.09    4.30   0
  -4   9  -2    4.93    4.84   0
   5   9   2   -6.08    3.96   0
   5   9   2    7.40    4.75   0
  -5  -9  -2   -1.46    4.55   0
   5  -9   2    5.67    4.61   0
  -5  -9  -2   -8.41    3.94   0
  -5   9  -2    9.16    4.85   0
   6  -9   2   91.38    4.45   0
   6   9   2   86.87    3.91   0
  -6  -9  -2   82.54    3.88   0
  -6   9  -2   83.09    4.77   0
  -7  -9  -2   11.40    3.51   0
   7   9   2   -1.69    3.96   0
  -7   9  -2   -0.25    3.85   0
   7  -9   2    3.70    4.21   0
   7  -9   2   14.53    4.30   0
   8  -9   2   29.80    3.49   0
  -8  -9  -2   31.15    3.70   0
   8  -9   2    1.61    3.63   0
   8   9   2   18.45    3.81   0
  -8   9  -2   20.71    3.76   0
   8  -9   2   18.00    4.16   0
   9  -9   2   15.64    3.81   0
  -9   9  -2   11.81    3.64   0
  10 -10  -2    8.13    4.49   0
   9  10  -2    9.89    3.64   0
  -9  10   2   -6.37    3.70   0
   9 -10  -2    4.98    4.57   0
  -9 -10   2    3.47    3.61   0
   8 -10  -2   -3.85    4.52   0
  -8  10   2    9.50    3.78   0
   8  10  -2   -2.50    3.62   0
  -8 -10   2    7.79    3.52   0
  -7  10   2  195.52    4.48   0
   7  10  -2  204.93    4.41   0
  -7 -10   2  214.44    4.16   0
   7 -10  -2  185.27    5.51   0
   6 -10  -2    0.02    5.20   0
   6  10  -2   -9.60    4.62   0
  -6 -10   2   -2.93    8.91   0
  -6  10   2    1.73    4.14   0
  -6 -10   2    1.39    4.43   0
   5  10  -2  149.82    7.08   0
  -5 -10   2  158.84    7.29   0
   5 -10  -2  166.39    5.71   0
   5  10  -2  175.90    5.32   0
  -5  10   2  159.12    5.30   0
  -4  10   2   32.79    4.95   0
   4 -10  -2   37.36    5.16   0
   4  10  -2   44.66    5.38   0
  -4  10   2   41.52    4.63   0
   4  10  -2   37.11    5.97   0
  -4 -10   2   32.81    4.49   0
  -4 -10   2   39.16    5.85   0
  -3 -10   2 1197.86    8.42   0
  -3  10   2 1353.91    8.46   0
   3  10  -2 1362.58    8.95   0
  -3  10   2 1146.68    7.95   0
   3 -10  -2 1243.59    7.60   0
  -3 -10   2 1277.22    9.63   0
   2  10  -2   20.57    6.11   0
   2 -10  -2   14.66    5.19   0
  -2 -10   2   20.00    6.00   0
   1 -10  -2   -2.61    4.99   0
   1 -10  -2   -3.28    5.10   0
  -1 -10   2    0.04    8.46   0
  -1 -10   2    3.25    5.10   0
   0 -10  -2  481.90    7.14   0
   0  10   2  471.61    6.87   0
   0 -10  -2  486.16    6.06   0
   0  10   2  470.04    6.18   0
   0 -10   2  466.86    6.01   0
   1 -10   2  123.41   10.24   0
   1  10   2  115.13    5.14   0
  -1 -10  -2  103.05    5.16   0
   1 -10   2  107.53    4.89   0
   1  10   2  126.48    5.06   0
  -1 -10  -2  113.78    5.15   0
   2  10   2   87.63    4.84   0
   2  10   2   86.01    4.61   0
  -2 -10  -2   97.04    4.58   0
  -2  10  -2   85.55    6.31   0
  -2 -10  -2   95.58    4.71   0
   2 -10   2   89.67    6.85   0
   2 -10   2   81.58    4.67   0
   3 -10   2  844.93    8.00   0
  -3 -10  -2  786.26    6.24   0
   3  10   2  814.12    7.07   0
  -3 -10  -2  805.57    6.42   0
  -3  10  -2  810.90    8.04   0
   3  10   2  801.99    6.34   0
   4  10   2  117.04    5.28   0
  -4 -10  -2  130.63    4.49   0
  -4 -10  -2  123.59    4.38   0
  -4  10  -2  112.11    5.06   0
   4  10   2  116.46    4.51   0
   4 -10   2  116.83    5.00   0
   5  10   2   17.38    3.77   0
   5  10   2   11.38    4.84   0
  -5 -10  -2    3.03    3.90   0
   5 -10   2   20.09    4.54   0
  -5 -10  -2    6.55    4.60   0
  -5  10  -2   25.11    4.60   0
   6  10   2  171.19    4.20   0
   6 -10   2  187.54    4.81   0
  -6 -10  -2  176.88    4.17   0
  -6 -10  -2  172.33    5.08   0
  -6  10  -2  183.32    4.92   0
  -7 -10  -2   78.12    3.59   0
  -7  10  -2   78.45    4.10   0
   7  10   2   78.89    3.91   0
   7 -10   2   49.71    4.29   0
   7 -10   2   79.38    4.42   0
  -8  10  -2    2.17    3.58   0
   8 -10   2   -7.06    3.53   0
   8  10   2    6.50    3.70   0
  -8 -10  -2    9.71    3.56   0
   8 -10   2   -5.88    4.23   0
   9 -11  -2   18.11    4.21   0
  -9  11   2   23.57    3.90   0
   9  11  -2    0.94    3.53   0
  -9 -11   2   21.32    3.46   0
  -8  11   2   12.25    3.95   0
   8  11  -2   26.39    3.66   0
   8 -11  -2   18.21    4.62   0
  -8 -11   2   20.88    3.44   0
   7 -11  -2   27.32    5.39   0
  -7  11   2   38.59    4.16   0
   7  11  -2   57.98    4.04   0
  -7 -11   2   46.10    4.39   0
  -6 -11   2  590.81   10.54   0
  -6 -11   2  533.76    5.21   0
  -6  11   2  610.64    5.56   0
   6  11  -2  603.82    5.55   0
   6 -11  -2  582.57    6.61   0
   5  11  -2  236.08    4.74   0
  -5 -11   2  213.28    7.56   0
  -5 -11   2  192.63    4.66   0
   5 -11  -2  224.91    5.31   0
  -5  11   2  226.97    4.81   0
   5  11  -2  209.20    7.36   0
   4 -11  -2  147.94    5.15   0
   4  11  -2  147.59    5.24   0
   4  11  -2  120.80    6.31   0
  -4  11   2  125.40    4.93   0
  -4  11   2  137.19    5.33   0
  -4 -11   2  124.23    6.46   0
  -3  11   2   16.10    4.77   0
   3  11  -2   19.10    5.44   0
  -3 -11   2   20.32    5.32   0
  -3  11   2   24.20    4.80   0
  -3 -11   2   14.55    5.70   0
   3 -11  -2   12.07    4.85   0
   2 -11  -2  685.53    6.44   0
   2  11  -2  734.00    9.00   0
  -2 -11   2  645.02    8.15   0
   1 -11  -2   12.58    5.90   0
   1 -11  -2   32.87    4.88   0
  -1 -11   2   27.52    8.75   0
   0  11   2 1287.36    8.08   0
   0 -11   2 1257.29    7.52   0
   0 -11  -2 1398.42    7.67   0
   0  11   2 1342.17    7.55   0
   0 -11  -2 1369.00    8.34   0
   1  11   2  187.39    5.27   0
   1  11   2  185.30    5.07   0
  -1 -11  -2  186.44    5.13   0
  -2 -11  -2   -1.69    4.46   0
   2 -11   2    1.40    6.40   0
  -2 -11  -2   -9.12    4.39   0
   2 -11   2   -6.66    4.44   0
   2  11   2    1.14    4.30   0
   2  11   2    1.23    4.55   0
  -2  11  -2    1.15    6.12   0
   3  11   2   48.07    4.57   0
   3  11   2   55.83    4.48   0
  -3 -11  -2   40.06    5.12   0
   3 -11   2   55.52    5.46   0
  -3  11  -2   30.44    5.59   0
  -3 -11  -2   41.72    4.48   0
   4  11   2  282.29    5.29   0
  -4 -11  -2  301.19    5.14   0
  -4  11  -2  273.25    5.50   0
  -4 -11  -2  307.04    4.89   0
   4  11   2  288.22    4.88   0
  -5 -11  -2    2.78    3.72   0
   5 -11   2    4.21    4.54   0
  -5  11  -2   -6.56    4.59   0
   5  11   2    5.41    3.83   0
  -5 -11  -2    6.42    4.49   0
   6 -11   2   15.93    3.71   0
   6  11   2   -0.01    3.61   0
  -6 -11  -2    9.49    3.64   0
  -6 -11  -2   15.51    4.39   0
  -6  11  -2   11.78    4.39   0
   7  11   2    6.25    3.64   0
  -7 -11  -2   11.52    3.50   0
  -7  11  -2   10.89    4.06   0
   7 -11   2    7.09    3.62   0
   7 -11   2    9.24    4.35   0
  -8 -11  -2  106.67    3.74   0
   8  11   2   95.80    4.12   0
  -8  11  -2   99.45    4.41   0
   8 -11   2  112.31    4.00   0
   8 -11   2   87.71    4.55   0
   9  12  -2   15.92    3.60   0
  -9 -12   2   24.06    3.47   0
   9 -12  -2   27.70    4.69   0
  -9  12   2   36.04    3.85   0
   8 -12  -2   77.92    4.85   0
   8  12  -2   86.80    3.82   0
  -8 -12   2   74.73    3.66   0
  -8  12   2   76.30    3.91   0
  -7  12   2    4.68    4.11   0
   7 -12  -2    7.67    4.85   0
  -7 -12   2    5.35    4.15   0
   7  12  -2    8.83    4.49   0
   6  12  -2  536.36    5.35   0
  -6 -12   2  521.98    9.50   0
  -6  12   2  529.15    5.79   0
  -6 -12   2  486.61    5.09   0
   6 -12  -2  505.90    6.43   0
   5 -12  -2  143.16    5.71   0
   5  12  -2  154.47    5.13   0
  -5 -12   2  134.39    6.73   0
   5  12  -2  125.57    6.68   0
  -5  12   2  137.69    5.12   0
   4 -12  -2   16.92    5.38   0
   4  12  -2   15.96    5.57   0
   4  12  -2   24.08    5.07   0
  -4  12   2   26.71    4.32   0
  -4  12   2   26.32    4.58   0
  -4 -12   2   31.61    5.70   0
   3 -12  -2  642.57    6.30   0
   3  12  -2  578.13    6.84   0
   3  12  -2  619.08    6.99   0
  -3  12   2  581.72    6.11   0
  -3 -12   2  598.88    7.16   0
  -3  12   2  662.08    6.88   0
  -3 -12   2  567.57    6.67   0
   2  12  -2  829.59    9.29   0
   2 -12  -2  760.80    6.62   0
  -2 -12   2  713.68    8.69   0
   1 -12  -2  863.52    7.17   0
   1 -12  -2  866.52    6.69   0
   0 -12  -2  422.52    5.96   0
   0 -12  -2  400.76    6.15   0
   1  12   2   22.69    5.05   0
  -1 -12  -2   13.40    4.64   0
   1  12   2    3.83    4.70   0
  -2 -12  -2  703.02    6.21   0
  -2 -12  -2  727.87    6.20   0
   2  12   2  681.09    6.33   0
  -2  12  -2  681.12    9.81   0
   2 -12   2  769.48   10.10   0
   2  12   2  716.10    6.17   0
  -3 -12  -2   35.68    5.00   0
   3 -12   2   49.42    5.41   0
  -3 -12  -2   40.38    4.49   0
   3  12   2   51.16    4.59   0
  -3  12  -2   43.39    5.71   0
   3  12   2   50.16    4.46   0
  -4 -12  -2   34.83    4.29   0
   4  12   2   42.25    5.06   0
  -4  12  -2   33.55    4.70   0
   4  12   2   39.64    4.24   0
  -4 -12  -2   40.40    4.91   0
  -5 -12  -2   26.14    3.77   0
  -5 -12  -2   17.23    4.50   0
   5  12   2   17.54    3.85   0
  -5  12  -2   24.27    4.59   0
   5 -12   2   19.55    4.45   0
  -6 -12  -2    6.88    3.58   0
   6 -12   2    9.72    4.35   0
   6 -12   2    6.47    4.29   0
  -6  12  -2    7.41    4.41   0
   6  12   2   14.18    3.62   0
  -6 -12  -2    8.40    4.48   0
  -7 -12  -2    6.43    3.65   0
  -7  12  -2   -2.84    4.33   0
   7 -12   2    0.90    4.05   0
   7 -12   2    0.77    4.05   0
   7  12   2    9.21    3.67   0
  -8 -12  -2    0.51    3.46   0
   8  12   2    1.50    3.46   0
  -8  12  -2    6.08    4.17   0
   8 -12   2    3.48    3.74   0
   8 -12   2    4.03    3.59   0
   9  13  -2   16.98    3.78   0
   9 -13  -2   10.46    4.07   0
  -9 -13   2    3.25    3.39   0
  -9  13   2   12.75    3.78   0
  -8  13   2   11.23    4.17   0
   8  13  -2    8.88    3.60   0
  -8 -13   2    3.65    3.61   0
   8 -13  -2    6.79    4.34   0
   7  13  -2   11.16    3.95   0
  -7  13   2    7.00    3.99   0
   7 -13  -2    7.14    4.84   0
  -7 -13   2    8.60    4.27   0
   6 -13  -2  350.27    5.72   0
  -6 -13   2  350.19    7.70   0
  -6 -13   2  315.99    4.80   0
  -6  13   2  355.56    5.51   0
   6  13  -2  360.96    5.27   0
   5 -13  -2  626.28    6.13   0
   5  13  -2  649.00    6.29   0
   5  13  -2  592.70    7.74   0
  -5  13   2  637.86    6.29   0
  -5 -13   2  630.94    8.09   0
   4 -13  -2   22.98    4.80   0
  -4  13   2    0.12    4.51   0
   4  13  -2   11.48    4.22   0
  -4  13   2   22.79    4.83   0
  -4 -13   2   16.29    5.50   0
   4  13  -2   19.50    5.29   0
  -3 -13   2   92.93    5.30   0
   3  13  -2   89.31    5.24   0
  -3 -13   2   83.58    5.22   0
   3 -13  -2   95.12    5.21   0
  -3  13   2   91.23    5.35   0
  -3  13   2   75.25    4.89   0
   3  13  -2  100.16    5.88   0
   2  13  -2   81.37    6.35   0
  -2 -13   2   77.59    6.21   0
  -2 -13   2   72.54    5.83   0
   2 -13  -2  106.97    4.93   0
   1 -13  -2   -3.12    4.77   0
   1 -13  -2   -0.59    5.38   0
   0 -13  -2  112.39    4.94   0
   0 -13  -2   95.40    5.62   0
   1  13   2   30.95    5.24   0
  -1 -13  -2   36.62    4.78   0
  -1 -13  -2   30.01    4.78   0
   1 -13   2   29.19    4.57   0
  -2  13  -2  490.40    9.60   0
   2  13   2  495.80    6.23   0
   2  13   2  486.98    5.87   0
  -2 -13  -2  539.88    5.88   0
  -3 -13  -2   85.85    4.34   0
  -3  13  -2   75.15    6.00   0
   3  13   2   82.09    4.55   0
   3  13   2   56.84    4.90   0
   3 -13   2   77.68    6.14   0
  -3 -13  -2   69.63    4.55   0
  -4 -13  -2   59.64    4.12   0
  -4 -13  -2   58.65    4.79   0
  -4  13  -2   62.18    5.49   0
   4  13   2   52.10    4.46   0
   4 -13   2   59.14    4.94   0
   4  13   2   58.25    4.11   0
  -5  13  -2    6.52    4.84   0
  -5 -13  -2    9.09    3.52   0
  -5 -13  -2   -1.31    4.55   0
   5  13   2   -2.86    4.03   0
   5  13   2   -5.23    3.67   0
   6  13   2   40.62    3.76   0
  -6 -13  -2   24.93    4.35   0
  -6  13  -2   42.16    4.45   0
   6 -13   2   40.70    3.97   0
  -6 -13  -2   19.25    3.71   0
   6 -13   2   35.32    4.42   0
   7  13   2   74.04    4.10   0
  -7  13  -2   51.07    4.48   0
   7 -13   2   54.81    4.30   0
   7 -13   2   46.01    4.00   0
  -7 -13  -2   63.84    3.65   0
   8 -13   2    5.17    4.07   0
   8  13   2    9.00    3.62   0
  -8  13  -2   -3.14    4.03   0
   8 -13   2   21.57    4.10   0
   8  13   2   -7.98    4.05   0
  -8 -13  -2    0.85    3.56   0
   9 -14  -2   21.58    4.16   0
   9  14  -2   30.62    3.72   0
  -9 -14   2   14.07    3.74   0
  -9  14   2   33.29    3.71   0
  -8  14   2   36.07    4.18   0
   8  14  -2   20.06    3.77   0
  -8 -14   2   15.43    3.68   0
   8 -14  -2   23.88    4.35   0
   7 -14  -2   72.80    4.43   0
  -7 -14   2   74.58    7.08   0
  -7 -14   2   85.72    4.35   0
  -7  14   2   73.44    4.07   0
   7  14  -2   81.85    4.09   0
   6 -14  -2  231.89    4.86   0
  -6  14   2  225.41    4.71   0
  -6 -14   2  210.91    4.96   0
  -6 -14   2  227.40    6.57   0
   6  14  -2  226.23    5.15   0
   6  14  -2  210.14    6.62   0
  -5 -14   2   -4.98    6.03   0
   5  14  -2    5.86    4.54   0
   5 -14  -2   -0.25    4.56   0
   5  14  -2   -0.06    5.49   0
  -5  14   2   14.46    4.54   0
   4  14  -2    5.18    4.80   0
  -4 -14   2    8.95    5.65   0
   4 -14  -2    0.88    4.69   0
  -4  14   2   14.22    4.83   0
   4  14  -2   -0.45    5.13   0
  -4  14   2    3.50    4.42   0
   3 -14  -2   75.79    4.99   0
  -3  14   2   47.49    4.77   0
  -3 -14   2   49.09    5.41   0
  -3 -14   2   67.60    5.45   0
   3  14  -2   66.07    5.23   0
   3  14  -2   58.89    5.34   0
  -3  14   2   73.27    5.15   0
  -2 -14   2   40.12    6.05   0
   2  14  -2   45.40    6.08   0
  -2 -14   2   48.91    4.73   0
   2 -14  -2   39.51    4.83   0
   1 -14  -2   50.65    4.83   0
   0 -14  -2   34.42    3.83   0
   0  14   2   37.00    4.96   0
   0 -14  -2   26.98    5.03   0
   1  14   2   69.28    5.02   0
   1 -14   2   73.27    3.87   0
  -1 -14  -2   75.22    4.50   0
  -1 -14  -2   86.81    4.76   0
   2  14   2  577.74    5.90   0
  -2 -14  -2  626.78    5.91   0
  -2  14  -2  570.23   10.80   0
   2  14   2  552.87    5.80   0
   3  14   2  134.57    4.59   0
  -3  14  -2  126.53    6.38   0
   3 -14   2  143.51    6.60   0
   3  14   2  124.11    4.54   0
  -3 -14  -2  144.41    5.13   0
  -3 -14  -2  144.80    4.50   0
  -4 -14  -2   45.57    4.07   0
  -4 -14  -2   31.49    4.74   0
  -4  14  -2   31.61    5.24   0
   4 -14   2   40.94    5.56   0
   4  14   2   42.70    4.01   0
   4  14   2   45.25    4.33   0
  -5  14  -2    7.20    4.54   0
   5  14   2    5.58    3.75   0
  -5 -14  -2   19.75    3.73   0
  -5 -14  -2    3.50    4.46   0
   6 -14   2   -4.42    3.86   0
   6  14   2    7.39    3.56   0
  -6 -14  -2   13.65    4.47   0
  -6  14  -2   -9.25    4.45   0
   6 -14   2   -2.11    4.29   0
  -6 -14  -2    7.73    3.80   0
   7 -14   2    0.98    4.09   0
  -7 -14  -2   -0.53    3.95   0
  -7 -14  -2  -13.35    3.36   0
  -7  14  -2    3.09    4.28   0
   7 -14   2  -12.63    3.91   0
   7  14   2   -3.25    3.62   0
   8  14   2    5.91    4.38   0
  -8 -14  -2    6.76    3.47   0
   8  14   2   40.77    3.70   0
   8 -14   2   33.53    4.02   0
  -8  14  -2   29.41    4.37   0
   8 -14   2   39.27    4.10   0
  -9  15   2    8.15    3.42   0
   9  15  -2    4.23    3.66   0
  -9 -15   2  -10.56    3.60   0
   9 -15  -2   -8.66    4.27   0
  -8  15   2   44.87    4.06   0
  -8 -15   2   30.06    4.10   0
   8  15  -2   44.75    3.83   0
   8 -15  -2   38.23    4.49   0
  -7  15   2   56.28    4.13   0
   7 -15  -2   62.62    4.70   0
   7  15  -2   78.55    3.87   0
  -7 -15   2   66.10    4.43   0
  -7 -15   2   56.49    6.68   0
   6 -15  -2  169.22    5.23   0
   6  15  -2  168.98    6.02   0
   6  15  -2  199.45    5.08   0
  -6 -15   2  196.89    4.26   0
  -6 -15   2  186.01    6.29   0
  -6  15   2  182.07    4.88   0
   5 -15  -2   37.11    5.03   0
  -5  15   2   46.51    4.65   0
  -5 -15   2   50.64    5.65   0
   5  15  -2   49.25    4.67   0
   5  15  -2   42.03    5.33   0
   4  15  -2   80.39    4.96   0
   4  15  -2   70.67    4.75   0
   4 -15  -2   90.07    4.72   0
  -4 -15   2   89.53    5.62   0
  -4  15   2   87.94    5.08   0
  -4  15   2   82.84    4.39   0
   3  15  -2  440.75    6.47   0
  -3  15   2  377.17    5.61   0
   3 -15  -2  419.09    5.81   0
  -3  15   2  455.35    6.13   0
  -3  15   2  388.58    5.19   0
  -3 -15   2  426.13    6.32   0
  -3 -15   2  405.11    5.99   0
   3  15  -2  385.73    5.87   0
   2  15  -2   53.42    6.04   0
  -2  15   2   46.46    4.88   0
   2 -15  -2   61.83    4.71   0
  -2 -15   2   47.77    6.01   0
   1 -15  -2   64.23    4.88   0
  -1  15   2   58.33    4.95   0
   0  15   2    0.12    4.62   0
   0 -15  -2    2.22    4.87   0
   0 -15  -2    1.08    4.63   0
   1  15   2  212.15    5.38   0
  -1 -15  -2  233.56    5.39   0
  -1 -15  -2  223.50    5.14   0
   2  15   2  241.10    5.35   0
  -2 -15  -2  231.22    5.52   0
  -2 -15  -2  238.15    5.16   0
  -2  15  -2  243.48    9.94   0
  -3  15  -2   84.21    6.33   0
  -3 -15  -2   93.40    4.32   0
   3  15   2   83.22    4.37   0
  -3 -15  -2   89.24    4.55   0
  -4 -15  -2   99.06    4.80   0
   4 -15   2  109.53    5.60   0
  -4  15  -2   88.23    5.62   0
   4  15   2   95.88    4.16   0
  -4 -15  -2   98.85    4.14   0
  -5 -15  -2  116.94    4.61   0
  -5 -15  -2  111.64    3.94   0
  -5  15  -2  115.55    5.19   0
   5  15   2  103.99    4.07   0
   6 -15   2   78.24    5.05   0
  -6 -15  -2   71.13    4.47   0
  -6  15  -2   83.07    4.90   0
  -6 -15  -2   73.40    3.66   0
   6  15   2   89.07    3.82   0
   6 -15   2   64.92    4.04   0
   7 -15   2    8.66    4.01   0
  -7 -15  -2   10.15    3.48   0
  -7  15  -2   -8.31    3.99   0
   7  15   2   11.96    3.84   0
  -7 -15  -2   10.96    3.93   0
   7 -15   2    2.33    3.74   0
   8  15   2  -11.31    4.04   0
   8 -15   2    5.50    3.77   0
  -8  15  -2    4.69    4.01   0
   8  15   2   11.71    3.41   0
  -8 -15  -2  -10.87    3.42   0
   8 -15   2   -4.68    3.56   0
  -9  16   2   25.18    3.60   0
   9 -16  -2   -1.33    4.13   0
  -9 -16   2    6.25    3.62   0
   8  16  -2  158.78    4.05   0
   8 -16  -2  127.64    4.66   0
  -8 -16   2  123.37    4.26   0
  -8  16   2  133.23    4.13   0
   7 -16  -2  110.90    4.50   0
   7  16  -2  122.91    4.07   0
  -7  16   2  126.06    4.22   0
  -7 -16   2  114.84    6.55   0
  -7 -16   2  111.81    4.30   0
   6  16  -2  223.43    4.98   0
   6 -16  -2  210.04    5.22   0
  -6 -16   2  212.02    6.28   0
  -6 -16   2  210.15    4.80   0
  -6  16   2  218.99    4.96   0
   6  16  -2  203.26    6.16   0
   5 -16  -2   52.88    4.59   0
  -5  16   2   50.27    4.73   0
  -5 -16   2   50.81    4.98   0
   5  16  -2   52.98    4.79   0
   5  16  -2   34.61    5.21   0
  -4 -16   2    3.27    4.95   0
  -4  16   2   10.57    4.69   0
   4  16  -2    6.71    4.69   0
  -4  16   2    5.56    4.26   0
   4  16  -2   18.62    4.56   0
   4 -16  -2    1.26    4.51   0
   3  16  -2    9.28    5.02   0
  -3  16   2    0.08    4.45   0
  -3  16   2   -3.56    4.90   0
   3 -16  -2    8.16    4.90   0
   3  16  -2   -0.41    4.28   0
  -3 -16   2    1.80    5.09   0
   2 -16  -2   56.89    4.80   0
  -2  16   2   41.67    4.64   0
   2  16  -2   71.72    6.40   0
  -1  16   2   12.27    4.47   0
   1 -16  -2   -8.10    4.80   0
   0 -16  -2  280.50    5.24   0
   0  16   2  285.45    5.49   0
   0 -16  -2  287.38    5.49   0
   1  16   2    9.21    4.73   0
  -1 -16  -2    7.96    4.63   0
  -1 -16  -2    3.76    4.78   0
  -2 -16  -2   46.86    4.48   0
   2  16   2   42.29    4.93   0
  -2 -16  -2   51.53    4.74   0
  -3 -16  -2   18.09    4.74   0
  -3 -16  -2   -4.90    4.07   0
  -3  16  -2    3.78    6.19   0
   3  16   2    7.46    4.55   0
  -4  16  -2  234.62    6.35   0
  -4 -16  -2  244.49    4.49   0
  -4 -16  -2  251.01    4.60   0
   4  16   2  229.77    4.95   0
   5  16   2   25.23    4.24   0
  -5 -16  -2   15.17    4.27   0
  -5 -16  -2   20.67    3.81   0
  -5  16  -2   16.72    4.70   0
   5 -16   2   18.88    3.85   0
   6  16   2  149.13    4.04   0
  -6 -16  -2  151.54    4.22   0
  -6 -16  -2  146.80    4.60   0
   6 -16   2  158.06    4.24   0
  -6  16  -2  159.32    4.94   0
   7 -16   2    0.26    4.32   0
  -7 -16  -2    4.37    3.47   0
  -7  16  -2    6.28    4.43   0
  -7 -16  -2   23.00    4.09   0
   7 -16   2   13.50    4.26   0
   7  16   2   -1.14    3.54   0
  -8  17   2    8.70    3.76   0
   8 -17  -2   27.94    3.93   0
   8  17  -2   14.55    3.53   0
  -8 -17   2   28.99    3.72   0
   7 -17  -2   39.36    4.01   0
  -7 -17   2   29.00    5.66   0
  -7  17   2   40.00    3.77   0
  -7 -17   2   31.14    3.68   0
   7  17  -2   37.53    4.11   0
  -6 -17   2   21.35    5.34   0
   6 -17  -2   14.13    4.20   0
  -6 -17   2   37.37    3.71   0
   6  17  -2   26.69    4.81   0
   6  17  -2   16.42    4.35   0
  -6  17   2   33.84    4.48   0
   5  17  -2  107.36    4.81   0
   5  17  -2  105.34    5.33   0
   5 -17  -2   91.36    4.45   0
  -5 -17   2  106.95    5.20   0
  -5  17   2  106.49    4.82   0
  -4 -17   2   13.42    4.99   0
  -4  17   2   10.51    4.50   0
   4  17  -2   23.01    4.84   0
  -4  17   2    4.11    4.38   0
   4  17  -2    6.50    4.78   0
   4 -17  -2    9.79    4.67   0
   3 -17  -2   71.30    4.68   0
  -3  17   2   78.87    4.41   0
   3  17  -2   91.88    5.40   0
  -3  17   2   83.14    5.01   0
  -3 -17   2   76.94    4.76   0
   3  17  -2   83.85    5.09   0
  -2  17   2    8.55    4.16   0
   2 -17  -2    2.87    4.34   0
   2  17  -2    2.49    6.56   0
  -2 -17   2   -9.87    4.53   0
  -1  17   2  115.47    4.86   0
   1 -17  -2  143.65    4.66   0
   0 -17  -2  301.21    4.92   0
   0  17   2  288.14    5.53   0
   0 -17  -2  312.05    5.67   0
  -1 -17  -2   10.54    4.47   0
   1  17   2   -5.80    4.59   0
  -1 -17  -2   -4.35    4.78   0
  -2 -17  -2   24.23    4.36   0
   2  17   2   28.99    4.67   0
  -2 -17  -2   27.75    4.67   0
  -3  17  -2  354.03    8.55   0
  -3 -17  -2  361.64    4.93   0
  -3 -17  -2  348.66    5.59   0
   3  17   2  321.38    4.78   0
  -4 -17  -2   66.06    4.08   0
  -4  17  -2   64.49    5.67   0
  -4 -17  -2   63.38    3.97   0
   4  17   2   64.92    4.04   0
   5  17   2  148.72    4.27   0
  -5 -17  -2  146.89    4.77   0
  -5  17  -2  126.67    5.06   0
  -5 -17  -2  150.13    4.20   0
   5 -17   2  140.20    4.04   0
   6  17   2    1.85    3.63   0
  -6 -17  -2   -1.40    3.61   0
  -6 -17  -2    0.84    4.11   0
  -6  17  -2    4.82    4.19   0
   6 -17   2   15.14    3.83   0
  -7 -17  -2   63.76    3.58   0
   7 -17   2   94.59    4.52   0
  -7 -17  -2   82.43    4.35   0
  -7  17  -2   82.78    4.78   0
   7  17   2   78.53    3.62   0
   7 -17   2   88.55    4.05   0
  -8 -18   2   32.25    3.71   0
   8  18  -2   32.15    4.05   0
  -8 -18   2   30.10    6.36   0
   8 -18  -2   30.99    4.23   0
  -8  18   2   30.93    4.20   0
  -7 -18   2   53.58    5.64   0
  -7  18   2   66.23    4.47   0
  -7 -18   2   55.95    3.67   0
   7 -18  -2   55.66    4.03   0
   7  18  -2   49.56    4.38   0
   6  18  -2  284.33    4.68   0
  -6 -18   2  247.80    4.98   0
  -6  18   2  268.50    5.22   0
   6 -18  -2  256.98    4.81   0
  -6 -18   2  270.80    5.89   0
  -5 -18   2  110.26    5.49   0
  -5  18   2  121.88    5.00   0
   5  18  -2  121.41    4.92   0
   5  18  -2  106.98    5.18   0
   5 -18  -2  114.46    5.04   0
   4 -18  -2   16.60    4.09   0
  -4 -18   2   11.82    5.20   0
   4  18  -2   16.02    4.47   0
  -4  18   2   23.96    3.93   0
  -4  18   2   18.36    4.55   0
   4  18  -2   12.95    4.49   0
   3  18  -2   25.05    5.18   0
  -3  18   2   27.87    4.66   0
   3 -18  -2   16.90    4.45   0
   3  18  -2   24.60    4.76   0
  -3  18   2    7.29    4.19   0
  -3 -18   2   31.54    4.88   0
   2 -18  -2  115.60    4.56   0
   2  18  -2  107.44    7.06   0
  -2 -18   2   98.36    5.14   0
  -2  18   2   81.62    4.35   0
   1 -18  -2  473.21    5.27   0
  -1  18   2  472.08    5.35   0
  -1 -18   2  437.69    5.47   0
   0  18   2   24.16    4.60   0
   0  18   2   25.61    4.37   0
   0 -18  -2   34.09    4.46   0
   0 -18  -2   31.27    3.54   0
   1  18   2  122.67    4.66   0
  -1 -18  -2  131.33    5.24   0
  -1 -18  -2  135.19    5.20   0
  -2 -18  -2  271.40    4.83   0
   2  18   2  271.76    5.30   0
  -2 -18  -2  260.45    5.29   0
  -3 -18  -2  370.45    4.97   0
  -3  18  -2  362.07    9.16   0
  -3 -18  -2  377.60    5.51   0
   3  18   2  367.27    4.92   0
  -4 -18  -2  217.13    4.85   0
  -4  18  -2  217.84    6.47   0
  -4 -18  -2  217.92    4.85   0
   4  18   2  212.97    5.01   0
   5  18   2   45.00    4.01   0
  -5 -18  -2   55.88    3.90   0
  -5 -18  -2   59.40    3.93   0
  -5  18  -2   50.54    4.97   0
   5 -18   2   52.29    3.93   0
   6  18   2  249.82    4.53   0
   6 -18   2  248.06    4.73   0
  -6 -18  -2  240.92    5.02   0
  -6  18  -2  231.73    5.68   0
  -6 -18  -2  260.15    4.28   0
   7  18   2   18.13    3.57   0
  -7 -18  -2   -0.74    4.31   0
  -7  18  -2    9.57    4.61   0
  -7 -18  -2   20.42    3.52   0
   7 -18   2   14.40    3.86   0
   8  19  -2   25.19    3.44   0
  -8  19   2   18.00    4.00   0
  -8 -19   2   32.60    3.86   0
  -8 -19   2   22.25    5.94   0
   8 -19  -2   30.06    4.10   0
  -7 -19   2    1.02    5.57   0
  -7  19   2   -0.83    4.13   0
   7 -19  -2    9.59    4.17   0
  -7 -19   2   13.07    3.86   0
   7  19  -2   14.21    3.54   0
   6 -19  -2    4.48    4.51   0
   6  19  -2   18.00    4.22   0
  -6 -19   2    9.31    3.59   0
  -6 -19   2   12.18    5.17   0
  -6  19   2   21.03    4.36   0
   5 -19  -2   75.27    4.27   0
   5  19  -2   61.45    4.86   0
   5  19  -2   59.46    4.79   0
  -5  19   2   73.62    4.79   0
  -5 -19   2   57.31    4.75   0
   4 -19  -2    6.03    3.93   0
  -4 -19   2   18.69    4.75   0
  -4  19   2   16.39    4.22   0
  -4  19   2   24.50    4.72   0
   4  19  -2   15.82    4.97   0
   4  19  -2   -0.18    4.76   0
   3 -19  -2  477.36    5.25   0
   3  19  -2  502.77    7.28   0
  -3  19   2  478.66    6.10   0
   3  19  -2  429.96    5.22   0
  -3 -19   2  442.67    5.97   0
  -3  19   2  435.39    4.92   0
   2 -19  -2  107.92    4.44   0
  -2  19   2  104.26    4.41   0
   2  19  -2  119.79    7.30   0
  -2 -19   2  108.73    4.58   0
  -2  19   2  101.45    4.59   0
   1 -19  -2  243.43    4.80   0
  -1  19   2  224.95    4.89   0
   0 -19  -2   45.85    4.38   0
   0  19   2   35.74    4.92   0
   0 -19  -2   59.13    4.70   0
   1  19   2 1521.69    8.23   0
  -1 -19  -2 1665.55    7.38   0
  -1 -19  -2 1480.10    8.24   0
   2  19   2   -7.89    4.56   0
  -2 -19  -2   -6.13    4.48   0
  -2 -19  -2    2.09    4.26   0
  -3 -19  -2   78.82    4.43   0
  -3  19  -2   77.60    8.71   0
  -3 -19  -2   73.80    3.98   0
   3  19   2   75.69    4.61   0
  -4  19  -2  176.46    6.57   0
  -4 -19  -2  188.08    4.72   0
   4  19   2  176.76    4.39   0
  -4 -19  -2  155.55    4.72   0
   5  19   2    8.90    4.08   0
  -5  19  -2   10.50    4.88   0
  -5 -19  -2   10.77    3.63   0
  -5 -19  -2   10.66    4.01   0
   5 -19   2   10.65    3.68   0
   6 -19   2   25.48    3.59   0
  -6  19  -2    6.26    4.67   0
   6  19   2   18.38    3.62   0
  -6 -19  -2   16.65    4.12   0
  -6 -19  -2   24.74    3.95   0
   7 -19   2   58.16    4.31   0
   7  19   2   56.78    4.21   0
  -7  19  -2   68.05    4.79   0
  -7 -19  -2    9.38    3.88   0
  -7 -19  -2   66.54    4.26   0
   7  19   2   59.84    4.34   0
  -8  20   2    8.50    4.03   0
   8 -20  -2   -4.65    3.80   0
   8  20  -2    1.02    3.52   0
  -8 -20   2   11.03    3.82   0
   7  20  -2  122.30    4.38   0
  -7 -20   2  102.02    5.53   0
  -7 -20   2  105.24    4.34   0
  -7  20   2  110.20    4.70   0
   7 -20  -2  104.13    4.40   0
   6 -20  -2   13.57    3.88   0
  -6 -20   2   22.60    5.01   0
  -6 -20   2   22.32    4.32   0
  -6  20   2   21.21    4.30   0
   6  20  -2   23.37    4.06   0
   5  20  -2   89.09    4.68   0
  -5 -20   2   92.38    5.33   0
   5 -20  -2   85.38    4.28   0
   5  20  -2   90.81    4.53   0
  -5  20   2   91.14    4.83   0
   4  20  -2   62.75    4.77   0
  -4 -20   2   78.10    4.99   0
   4  20  -2   62.04    4.90   0
  -4  20   2   62.57    3.92   0
  -4  20   2   82.49    4.73   0
   4 -20  -2   41.84    4.04   0
  -3 -20   2   26.57    4.55   0
   3 -20  -2   25.64    4.06   0
   3  20  -2   21.86    5.55   0
  -3  20   2   18.83    5.18   0
  -3  20   2   18.89    3.80   0
   2  20  -2    2.76    7.08   0
   2 -20  -2    9.50    4.14   0
  -2 -20   2   24.65    4.08   0
  -2  20   2   -1.38    4.04   0
  -1  20   2   52.43    4.54   0
   1 -20  -2   52.02    4.26   0
   0  20   2  534.16    6.34   0
   0 -20  -2  582.28    5.60   0
   0 -20  -2  536.55    6.23   0
   0 -20   2  534.24    5.33   0
  -1 -20  -2  497.91    5.52   0
   1  20   2  409.36    6.09   0
  -1 -20  -2  433.89    6.12   0
   2  20   2   92.05    4.67   0
  -2 -20  -2  110.26    4.65   0
  -2 -20  -2  111.22    4.71   0
  -3 -20  -2   13.39    4.04   0
   3  20   2   15.40    4.26   0
  -3 -20  -2   23.08    4.14   0
   3 -20   2   20.64    4.14   0
  -4 -20  -2  100.23    4.43   0
  -4 -20  -2  120.46    4.17   0
  -4  20  -2  103.89    6.75   0
   4  20   2  126.42    4.38   0
   4 -20   2  122.40    4.20   0
  -5  20  -2   24.74    5.11   0
  -5 -20  -2   12.49    3.96   0
  -5 -20  -2   28.06    4.05   0
   5  20   2   25.37    3.59   0
   5 -20   2    9.76    3.93   0
   6  20   2    1.57    3.61   0
  -6  20  -2    2.70    4.68   0
  -6 -20  -2   -5.85    3.91   0
   6 -20   2    1.46    3.67   0
  -6 -20  -2   -1.53    3.56   0
  -7  20  -2   23.54    4.35   0
   7  20   2    8.82    4.34   0
   7  21  -2    3.22    4.00   0
   7 -21  -2   12.28    3.74   0
  -7 -21   2    6.06    5.03   0
  -7 -21   2   17.21    3.54   0
  -7  21   2   -7.49    3.84   0
  -7  21   2   -4.22    4.37   0
   6 -21  -2   30.91    3.82   0
  -6 -21   2   30.04    4.62   0
  -6  21   2   22.57    4.02   0
   6  21  -2   10.38    4.10   0
  -6 -21   2   13.18    4.18   0
   5  21  -2  199.75    5.19   0
  -5  21   2  212.92    5.16   0
   5 -21  -2  183.43    4.35   0
  -5 -21   2  214.22    5.55   0
  -4  21   2   -5.14    3.72   0
   4 -21  -2    5.66    3.86   0
  -4 -21   2   15.88    4.48   0
   4  21  -2   -2.60    4.54   0
  -4  21   2    5.83    4.51   0
  -3  21   2  198.25    5.62   0
   3  21  -2  210.62    6.02   0
  -3  21   2  203.32    4.12   0
  -3 -21   2  186.87    4.46   0
   3 -21  -2  197.37    4.71   0
  -2 -21   2   14.77    4.11   0
   2 -21  -2   13.05    4.23   0
   2  21  -2    5.66    7.16   0
  -2  21   2   12.43    3.72   0
   1 -21  -2  192.27    4.49   0
  -1  21   2  176.88    5.56   0
  -1 -21   2  191.26    4.53   0
   0  21   2   -3.40    4.45   0
   0 -21  -2    7.31    4.47   0
   0 -21  -2    6.95    4.45   0
   1 -21   2  806.82    5.90   0
   1  21   2  733.14    6.74   0
  -1 -21  -2  737.50    6.81   0
  -1 -21  -2  859.95    5.96   0
  -2 -21  -2   77.38    4.09   0
   2 -21   2   64.29    4.10   0
  -2 -21  -2   56.04    4.48   0
   2  21   2   50.59    4.55   0
  -3 -21  -2   22.39    4.03   0
   3  21   2   32.82    4.25   0
  -3 -21  -2   27.03    4.04   0
   3 -21   2   23.50    4.03   0
  -4 -21  -2   49.40    4.09   0
  -4 -21  -2   44.25    3.92   0
  -4  21  -2   46.56    7.05   0
   4 -21   2   46.25    4.32   0
   4  21   2   48.89    4.29   0
  -5 -21  -2   12.17    4.05   0
   5 -21   2   11.78    3.88   0
  -5 -21  -2   11.21    3.99   0
  -5  21  -2   23.29    5.34   0
   5  21   2   30.27    3.75   0
   5  21   2   16.09    3.74   0
   6  21   2   10.98    3.85   0
  -6 -21  -2    4.48    3.39   0
  -6 -21  -2    7.35    3.81   0
   6 -21   2    8.14    3.78   0
  -6  21  -2    9.65    4.74   0
   6  21   2    6.24    3.93   0
  -7 -22   2    1.74    4.65   0
  -7  22   2    4.15    4.02   0
   7 -22  -2   -7.50    3.64   0
   7  22  -2    1.74    4.16   0
  -7  22   2  -14.45    3.91   0
  -7 -22   2   13.67    3.96   0
   6 -22  -2    2.43    3.76   0
  -6 -22   2    2.88    4.60   0
  -6 -22   2   -2.26    3.77   0
   6  22  -2   11.02    4.13   0
  -6  22   2   -2.09    4.19   0
   5  22  -2    1.74    4.15   0
   5 -22  -2  -17.97    3.74   0
  -5 -22   2    8.35    4.48   0
  -5  22   2   -0.85    4.23   0
   4 -22  -2   -8.86    3.91   0
  -4  22   2   16.10    4.60   0
  -4  22   2   19.26    3.76   0
   4  22  -2   13.22    4.36   0
  -4 -22   2    5.60    4.45   0
  -3  22   2   20.27    3.75   0
  -3  22   2   29.49    4.75   0
   3 -22  -2   39.70    3.95   0
   3  22  -2   22.24    5.67   0
  -3 -22   2   35.94    3.99   0
  -2 -22   2    7.63    4.07   0
   2 -22  -2    2.61    3.85   0
  -2  22   2   17.46    3.99   0
   2  22  -2    1.55    7.14   0
   1 -22  -2  515.20    5.13   0
  -1  22   2  461.41    5.03   0
  -1 -22   2  479.89    5.18   0
   0  22   2   12.87    4.34   0
   0 -22  -2    6.63    4.73   0
   0 -22  -2    3.25    4.01   0
  -1 -22  -2   23.20    4.07   0
   1 -22   2   11.36    4.04   0
   1  22   2    2.12    4.65   0
  -1 -22  -2  -14.23    4.80   0
  -2 -22  -2   16.76    3.96   0
   2  22   2   -0.33    4.35   0
  -2 -22  -2   -5.81    4.32   0
   2 -22   2   -4.13    3.99   0
  -3 -22  -2   -9.42    4.32   0
   3  22   2  -11.55    3.98   0
  -3 -22  -2   -1.98    3.58   0
  -4 -22  -2   39.10    4.29   0
  -4  22  -2   30.57    7.48   0
   4  22   2   20.22    4.05   0
   4 -22   2   14.22    4.18   0
  -4 -22  -2   29.84    3.95   0
  -5 -22  -2   40.24    3.89   0
  -5 -22  -2   37.34    3.69   0
   5 -22   2   41.24    4.32   0
   5  22   2   53.17    3.94   0
  -5  22  -2   49.45    5.70   0
   5  22   2   32.26    3.93   0
  -6 -22  -2   45.95    3.88   0
   6  22   2   47.20    3.50   0
  -6 -22  -2   44.86    4.00   0
  -6  22  -2   44.10    5.14   0
   6 -22   2   65.00    3.73   0
   6  22   2   35.74    4.31   0
   7  23  -2   24.69    3.80   0
  -7 -23   2   -0.78    3.67   0
  -7 -23   2    4.05    4.39   0
   7 -23  -2    6.41    3.60   0
  -7  23   2   12.96    3.86   0
  -7  23   2   14.68    4.13   0
   6  23  -2    6.99    3.97   0
  -6 -23   2   -7.84    4.01   0
  -6 -23   2    3.35    4.25   0
  -6  23   2    2.69    4.37   0
   6 -23  -2   -2.54    3.70   0
   5  23  -2    7.13    4.30   0
   5 -23  -2   -0.20    3.67   0
  -5 -23   2   11.58    4.38   0
  -5  23   2    9.45    4.53   0
  -4 -23   2  277.80    5.15   0
   4  23  -2  269.68    5.56   0
  -4  23   2  284.26    5.73   0
  -4  23   2  262.66    4.43   0
   4 -23  -2  228.60    4.70   0
   3 -23  -2    9.45    3.70   0
  -3  23   2    6.81    3.60   0
  -3 -23   2   16.00    3.73   0
  -3  23   2    3.64    4.48   0
   3  23  -2   -7.92    5.40   0
   2  23  -2   69.53    8.17   0
  -2  23   2   52.83    3.82   0
  -2 -23   2   52.26    4.54   0
   2 -23  -2   60.30    3.88   0
   1 -23  -2   11.04    3.93   0
  -1  23   2   12.07    4.12   0
  -1 -23   2    1.83    4.24   0
   0 -23  -2   30.62    3.75   0
   0 -23  -2   39.17    4.67   0
   0 -23   2   36.86    3.92   0
   0  23   2   33.95    4.54   0
   0  23   2   39.78    3.85   0
  -1 -23  -2   11.30    3.87   0
   1  23   2    1.04    4.20   0
   1  23   2    0.47    4.11   0
  -1 -23  -2    9.95    4.21   0
   1 -23   2   -2.50    3.79   0
  -2 -23  -2   21.31    3.97   0
   2  23   2   10.98    4.33   0
  -2 -23  -2   28.69    4.34   0
  -3 -23  -2   87.97    4.03   0
   3  23   2   92.58    4.34   0
  -3 -23  -2   93.96    3.96   0
  -4 -23  -2   -2.75    3.60   0
   4  23   2    1.58    3.47   0
   4 -23   2   14.81    4.00   0
  -4 -23  -2    0.05    3.78   0
   5  23   2   11.35    3.44   0
  -5 -23  -2   -4.41    4.17   0
  -5  23  -2    2.53    5.72   0
  -5 -23  -2   12.32    3.35   0
   5 -23   2    4.34    3.78   0
   5  23   2    3.05    3.76   0
   6  23   2    6.78    3.89   0
   6  23   2    0.93    4.07   0
   6 -24  -2   18.21    3.68   0
   6  24  -2   19.74    4.13   0
  -6 -24   2   25.09    4.26   0
  -6  24   2   20.38    4.52   0
  -6 -24   2   22.96    4.14   0
  -5  24   2    6.31    4.34   0
   5 -24  -2    1.63    3.51   0
  -5 -24   2    8.44    4.15   0
   5  24  -2    7.23    4.22   0
  -4 -24   2    6.93    4.29   0
  -4  24   2    6.25    4.42   0
  -4  24   2    4.92    3.60   0
   4  24  -2    1.11    4.92   0
   4 -24  -2   19.35    3.78   0
  -3  24   2    3.16    4.32   0
  -3  24   2    3.55    3.64   0
  -3 -24   2   10.25    3.83   0
   3  24  -2   -4.25    5.63   0
   3 -24  -2   10.35    3.59   0
  -2 -24   2  -12.36    4.43   0
   2 -24  -2  -20.81    3.90   0
  -2  24   2   -9.09    3.83   0
  -2  24   2   -0.70    4.44   0
  -1 -24   2   39.46    4.38   0
  -1  24   2   54.47    3.83   0
  -1  24   2   46.49    4.52   0
   1 -24  -2   51.71    3.86   0
   0  24   2   94.86    3.92   0
   0  24   2   73.97    4.63   0
   0 -24   2   89.73    4.08   0
   0 -24  -2   91.06    3.98   0
  -1 -24  -2   10.07    4.20   0
   1 -24   2    4.66    3.61   0
   1  24   2    0.86    4.65   0
  -1 -24  -2   -1.79    4.10   0
   1  24   2   12.55    3.77   0
  -2 -24  -2   18.16    3.96   0
   2  24   2   23.99    4.21   0
  -2 -24  -2   20.59    4.39   0
   2  24   2   24.02    4.22   0
   3  24   2    3.02    4.01   0
   3  24   2   -9.12    4.40   0
  -3 -24  -2    7.25    3.89   0
  -3 -24  -2   -3.44    3.86   0
   3 -24   2   -3.30    3.97   0
  -4 -24  -2   83.99    4.12   0
   4  24   2   85.35    3.97   0
  -4 -24  -2   69.04    4.44   0
   4 -24   2  103.22    4.06   0
   5  24   2   -8.90    3.57   0
  -5 -24  -2   -1.38    3.38   0
  -5  24  -2    2.64    6.89   0
   5 -24   2   13.22    3.69   0
   5  24   2   -2.28    3.72   0
  -5 -24  -2    1.58    3.50   0
  -6  25   2    0.93    4.37   0
   6 -25  -2    1.69    3.98   0
  -6 -25   2    0.82    4.17   0
   6  25  -2   12.21    4.24   0
  -6 -25   2   -0.65    4.26   0
   5 -25  -2   -1.01    3.53   0
  -5 -25   2    1.19    4.14   0
   5  25  -2   -6.47    4.19   0
  -5  25   2   11.88    4.26   0
  -4 -25   2    2.04    3.67   0
  -4  25   2   -4.43    4.63   0
   4  25  -2    4.43    4.73   0
  -4  25   2    7.03    3.60   0
   4 -25  -2    5.14    3.47   0
   3 -25  -2   13.91    3.80   0
   3  25  -2    4.78    5.91   0
  -3  25   2    5.43    4.54   0
  -3  25   2    1.43    3.67   0
  -3 -25   2   14.30    4.14   0
   2 -25  -2   13.46    4.00   0
  -2  25   2   10.88    4.28   0
  -2 -25   2    3.18    3.73   0
  -2  25   2    8.29    3.85   0
  -1  25   2    3.41    4.31   0
  -1 -25   2    6.96    3.83   0
   1 -25  -2   -2.92    3.90   0
  -1  25   2    0.82    3.74   0
   0  25   2   63.12    3.98   0
   0 -25   2   52.27    3.96   0
   0  25   2   51.28    4.61   0
   0 -25  -2   65.49    3.97   0
  -1 -25  -2   93.92    4.10   0
   1  25   2   84.10    4.92   0
  -1 -25  -2   73.20    4.57   0
   1  25   2  104.39    4.06   0
  -2 -25  -2   -7.81    3.67   0
   2  25   2   -4.06    4.06   0
  -2 -25  -2    0.96    4.16   0
   2  25   2  -19.62    3.92   0
   2 -25   2   -7.32    3.90   0
   3  25   2    1.28    4.15   0
  -3 -25  -2    4.71    3.87   0
  -3 -25  -2    7.59    3.87   0
   3  25   2    1.44    3.98   0
   3 -25   2   24.13    3.53   0
  -4 -25  -2   -2.87    4.07   0
   4 -25   2    4.83    3.52   0
   4  25   2    0.55    3.64   0
  -4 -25  -2    2.06    3.65   0
   4  25   2   -6.61    3.69   0
  -5 -25  -2   -7.25    3.96   0
   5 -25   2   -0.52    3.72   0
   5  25   2    0.97    3.70   0
   5  25   2   -6.41    3.83   0
  -5 -25  -2    6.32    3.25   0
   5 -26  -2   28.46    3.55   0
   5  26  -2    9.14    4.38   0
  -5 -26   2   18.63    3.90   0
  -5  26   2    8.33    4.48   0
  -4 -26   2   54.96    4.42   0
  -4  26   2   61.46    3.88   0
   4 -26  -2   69.50    4.06   0
  -4  26   2   58.48    4.68   0
   4  26  -2   73.79    5.31   0
  -3  26   2   30.42    4.60   0
   3 -26  -2   36.72    3.93   0
   3  26  -2   40.41    5.97   0
  -3 -26   2   40.65    4.04   0
  -3  26   2   29.99    3.75   0
  -2 -26   2   -4.60    3.81   0
   2 -26  -2    2.12    3.78   0
  -2  26   2   -4.25    4.97   0
  -2  26   2    3.23    3.84   0
  -1 -26   2   14.12    3.61   0
  -1  26   2    0.87    4.49   0
   1 -26  -2  -10.14    3.85   0
  -1  26   2    8.61    3.70   0
   0 -26   2   59.94    3.87   0
   0 -26  -2   59.25    4.02   0
   0  26   2   57.88    4.12   0
   0  26   2   58.10    4.72   0
  -1 -26  -2  127.27    4.03   0
   1  26   2   89.74    4.49   0
  -1 -26  -2   88.12    4.85   0
   1  26   2  135.34    4.14   0
  -2 -26  -2    1.66    3.48   0
   2  26   2    7.92    3.80   0
  -2 -26  -2   18.05    3.85   0
   2  26   2   15.84    4.24   0
   2 -26   2   11.30    3.55   0
   3  26   2    8.88    4.11   0
  -3 -26  -2    9.40    3.69   0
   3  26   2   -5.29    3.92   0
   3 -26   2    2.39    3.77   0
  -3 -26  -2   -9.69    3.96   0
  -4 -26  -2   44.71    4.00   0
   4  26   2   47.25    4.06   0
  -4 -26  -2   49.27    4.10   0
   4 -26   2   51.34    3.74   0
   4  26   2   40.91    3.92   0
   5 -27  -2   29.78    3.47   0
  -5 -27   2    2.32    4.12   0
  -5  27   2   10.59    4.68   0
   5  27  -2    8.14    4.43   0
   4  27  -2    5.14    5.07   0
  -4 -27   2    1.86    3.94   0
  -4  27   2    2.15    4.59   0
   4 -27  -2   -9.91    3.81   0
   3 -27  -2    9.64    3.68   0
  -3  27   2   -1.35    4.62   0
  -3 -27   2    4.94    3.96   0
  -3  27   2   -3.79    3.52   0
   3  27  -2    0.00    5.85   0
  -2 -27   2    0.45    3.78   0
  -2  27   2   -6.01    4.75   0
   2 -27  -2    4.59    3.57   0
  -2  27   2   -2.15    3.66   0
   1 -27  -2  128.08    3.98   0
  -1 -27   2  109.56    3.84   0
  -1  27   2  101.50    5.13   0
  -1  27   2   90.66    3.87   0
   0 -27   2   45.55    3.74   0
   0  27   2   83.78    3.92   0
   0 -27  -2   51.80    3.93   0
   0  27   2   42.47    4.87   0
  -1 -27  -2   18.36    4.46   0
   1  27   2   15.01    4.07   0
  -1 -27  -2   21.69    3.53   0
   1  27   2   19.08    3.63   0
   1 -27   2   18.57    3.84   0
  -2 -27  -2   -6.92    3.88   0
  -2 -27  -2    0.93    3.98   0
   2  27   2   -2.06    4.30   0
   2  27   2   -0.46    3.55   0
   2 -27   2    1.60    3.94   0
   3 -27   2  -12.83    3.78   0
  -3 -27  -2   -3.68    3.68   0
  -3 -27  -2    8.13    3.91   0
   3  27   2   18.05    4.13   0
   3  27   2   -9.98    4.00   0
   4  27   2   25.17    4.07   0
   4  27   2   10.67    3.90   0
  -4 -27  -2   16.18    3.60   0
  -4 -27  -2    5.19    3.61   0
  -4  28   2   15.69    4.87   0
   4 -28  -2   34.95    3.75   0
  -4 -28   2   36.66    3.59   0
   4  28  -2   21.88    5.38   0
  -3 -28   2   34.28    3.98   0
   3 -28  -2  -19.24    3.89   0
  -3  28   2    8.50    4.76   0
  -3  28   2    8.35    3.07   0
   2 -28  -2   54.72    3.73   0
  -2  28   2   22.96    4.85   0
  -2  28   2   26.42    4.64   0
  -2  28   2   27.56    3.71   0
  -2 -28   2   27.42    3.83   0
  -1 -28   2   25.19    3.88   0
   1 -28  -2   38.54    3.92   0
  -1  28   2   22.78    3.60   0
  -1  28   2   23.02    4.44   0
   0 -28   2   15.20    3.64   0
   0 -28  -2   22.58    3.68   0
   0  28   2   25.33    3.60   0
   0  28   2   18.21    4.48   0
   1 -28   2   -5.34    3.63   0
  -1 -28  -2   -1.62    3.58   0
  -1 -28  -2   -6.91    4.00   0
   1  28   2    5.23    3.97   0
   1  28   2   -1.52    3.58   0
  -2 -28  -2   -4.03    3.53   0
  -2 -28  -2    0.66    4.26   0
   2  28   2  -10.22    3.94   0
   2  28   2   -1.10    3.69   0
   2 -28   2    4.85    3.77   0
   3  28   2   28.41    3.72   0
  -3 -28  -2   21.71    3.90   0
   3 -28   2   36.33    3.67   0
  -3 -28  -2   22.99    4.27   0
   3  28   2   33.90    4.28   0
   3 -29  -2   -7.10    3.74   0
  -3  29   2   -6.72    4.88   0
  -3  29   2   10.15    3.33   0
  -3 -29   2    1.12    3.70   0
  -2 -29   2   49.65    3.88   0
   2 -29  -2   60.32    3.83   0
  -2  29   2   29.37    5.12   0
  -2  29   2   50.66    5.31   0
  -2  29   2   37.26    3.66   0
  -1 -29   2   43.12    3.71   0
   1 -29  -2   40.01    3.84   0
  -1  29   2   52.53    4.75   0
  -1  29   2   15.25    3.85   0
   0  29   2   16.65    4.80   0
   0 -29   2   20.78    3.75   0
   0 -29  -2   27.81    3.69   0
   0  29   2   17.29    3.77   0
   1 -29   2   -2.19    3.56   0
  -1 -29  -2  -12.85    3.63   0
   1  29   2   -4.23    3.53   0
   1  29   2   -1.86    4.36   0
   2  29   2   14.59    4.20   0
   2 -29   2   16.17    3.68   0
  -2 -29  -2   11.50    3.67   0
  -2 -29  -2    4.88    4.16   0
   2  29   2   -3.73    3.62   0
  -2 -30   2   -7.40    3.49   0
  -2  30   2   -0.89    4.84   0
   2 -30  -2   -7.77    3.58   0
  -2  30   2    3.30    5.00   0
  -1  30   2   21.50    3.70   0
  -1 -30   2   -0.85    3.65   0
  -1  30   2   32.03    5.13   0
   1 -30  -2   42.30    3.47   0
   0 -30   2   -0.88    3.51   0
   0 -30  -2   15.99    3.47   0
   0  30   2    9.66    3.66   0
   0  30   2    8.92    4.29   0
   1 -30   2   42.36    4.05   0
  -1 -30  -2   74.32    3.62   0
   1  30   2   51.04    3.62   0
   1  30   2   54.61    4.46   0
   9   0  -3   47.60    4.01   0
  -9   0   3   40.96    3.93   0
  -7   0   3    3.41    3.62   0
   7   0  -3   14.14    3.80   0
  -5   0   3  891.45    6.30   0
   5   0  -3 1037.98    6.58   0
  -3   0   3 6552.52   22.49   0
   3   0  -3 6530.38   22.38   0
  -3   0   3 7161.02   15.23   0
  -1   0   3 3649.83   13.43   0
   1   0  -3 3751.42   13.25   0
   1   0  -3 3800.94   13.30   0
  -1   0   3 3846.85   13.12   0
  -1   0  -3  292.95    6.09   0
   1   0   3  290.12    6.10   0
   1   0   3  291.98    5.85   0
   3   0   3  180.31    5.30   0
  -3   0  -3  191.82    4.97   0
   3   0   3  191.69    4.98   0
   5   0   3  119.45    4.37   0
  -5   0  -3  139.83    4.47   0
   5   0   3  123.76    4.97   0
  -7   0  -3    0.03    3.70   0
   7   0   3    1.69    3.86   0
   7   0   3    9.51    3.88   0
  10  -1  -3   -7.03    4.00   0
  10   1  -3    0.26    3.73   0
 -10   1   3   -8.44    3.80   0
 -10  -1   3    5.73    3.28   0
  -9   1   3   -3.92    3.54   0
   9  -1  -3   -7.19    3.91   0
   9   1  -3    7.84    3.87   0
  -9  -1   3    9.14    3.86   0
  -8  -1   3    3.00    3.59   0
   8   1  -3    5.08    3.76   0
  -8   1   3   13.55    3.58   0
   8  -1  -3   -6.39    3.78   0
  -7  -1   3   40.48    3.79   0
   7  -1  -3   38.04    3.80   0
  -7   1   3   31.46    3.76   0
   7   1  -3   42.09    3.89   0
   6  -1  -3  739.79   14.30   0
  -6   1   3  749.35    5.63   0
   6  -1  -3  815.63    5.65   0
   6   1  -3  794.90    5.74   0
  -6  -1   3  731.42    5.66   0
   5   1  -3    7.54    4.46   0
   5  -1  -3    1.98    7.73   0
   5  -1  -3    7.38    4.44   0
  -5  -1   3   -4.23    4.24   0
  -5   1   3    5.56    4.41   0
   4   1  -3 3738.92   10.85   0
  -4   1   3 3404.19   10.37   0
  -4   1   3 3613.66   19.46   0
   4  -1  -3 3378.60   17.57   0
  -4  -1   3 3411.74   10.43   0
  -3  -1   3   17.35    5.32   0
  -3   1   3   16.85    7.53   0
   3  -1  -3   19.59    6.41   0
  -3  -1   3   20.56    7.72   0
  -3   1   3    9.23    5.40   0
   2   1  -3    8.10    6.47   0
   2  -1  -3   10.58    5.84   0
  -2  -1   3   10.74    6.19   0
  -2   1   3    4.14    6.18   0
  -1   1   3   53.83    5.97   0
   1  -1  -3   65.27    6.49   0
  -1  -1   3   57.31    5.71   0
   1  -1  -3   74.52    5.63   0
  -1   1   3   61.62    5.54   0
  -1  -1   3   63.50    5.83   0
   0  -1   3  307.46    6.29   0
   0  -1  -3  293.18    5.96   0
   0   1   3  300.84    5.29   0
   0   1   3  314.30    6.18   0
   0   1  -3  307.24    6.45   0
   0  -1  -3  323.88    6.20   0
   0  -1   3  305.81    6.48   0
  -1  -1  -3   27.33    5.31   0
   1   1   3   36.09    5.37   0
   1  -1   3   39.83    5.91   0
   1  -1   3   26.07    5.23   0
  -1  -1  -3   32.77    5.10   0
   1   1   3   32.00    5.09   0
  -1   1  -3   32.64    5.21   0
  -2  -1  -3    4.68    4.85   0
   2   1   3    1.86    4.71   0
   2   1   3    4.88    4.87   0
   2  -1   3    3.73    4.62   0
   2  -1   3   -1.28    5.09   0
  -2   1  -3   -9.80    4.88   0
  -3  -1  -3  408.97    5.48   0
  -3   1  -3  377.03    5.38   0
   3   1   3  401.80    5.30   0
   3  -1   3  383.82    5.34   0
   3   1   3  384.04    5.91   0
   3  -1   3  382.43    5.91   0
   4  -1   3  327.71    5.00   0
  -4   1  -3  323.52    5.19   0
   4  -1   3  300.10    5.10   0
   4   1   3  300.71    5.10   0
  -4  -1  -3  317.11    5.24   0
   4   1   3  308.16    5.13   0
   5   1   3   27.50    4.10   0
   5  -1   3   22.32    4.39   0
  -5  -1  -3   38.28    4.31   0
  -5   1  -3   35.48    5.10   0
   5   1   3   34.98    4.63   0
   5  -1   3   55.81    4.13   0
  -6  -1  -3  550.95    5.09   0
   6  -1   3  568.40    5.12   0
   6   1   3  572.84    5.25   0
  -6   1  -3  573.74    5.20   0
   6   1   3  571.94    5.12   0
  -7  -1  -3    4.48    3.69   0
  -7   1  -3   -6.36    3.78   0
   7  -1   3    7.51    3.46   0
   7   1   3    4.55    4.01   0
   7  -1   3    5.02    3.53   0
  -8  -1  -3   -1.92    3.71   0
   8  -1   3   28.95    3.81   0
  -8   1  -3    1.57    3.69   0
   8   1   3   12.80    3.78   0
   8  -1   3    8.18    3.53   0
  -9  -1  -3    9.84    3.54   0
   9  -1   3    6.24    3.45   0
 -10  -2   3  -15.27    3.36   0
  10   2  -3   -9.96    3.61   0
  10  -2  -3   -2.23    3.49   0
 -10   2   3   -4.03    3.50   0
  -9  -2   3    5.28    3.73   0
   9  -2  -3   -4.19    3.79   0
   9   2  -3    9.74    3.86   0
  -9   2   3    3.63    3.64   0
   8  -2  -3  394.30    4.56   0
   8   2  -3  384.02    4.65   0
  -8  -2   3  357.59    4.48   0
  -8   2   3  339.16    4.63   0
  -7  -2   3    5.62    3.89   0
   7   2  -3    4.86    3.95   0
  -7   2   3   23.29    3.89   0
   7  -2  -3   29.15    3.95   0
   7  -2  -3   15.98    8.62   0
   6  -2  -3  408.86    9.22   0
  -6  -2   3  403.83    4.94   0
   6   2  -3  467.15    5.14   0
  -6   2   3  409.17    4.97   0
   6  -2  -3  441.95    5.07   0
   5   2  -3   25.55    4.47   0
   5  -2  -3   24.15    4.48   0
  -5   2   3   30.03    4.24   0
  -5  -2   3   16.32    4.45   0
   5  -2  -3   25.94    6.71   0
  -4  -2   3  213.39    5.33   0
   4  -2  -3  211.27    7.41   0
  -4   2   3  202.86    5.33   0
   4   2  -3  224.60    5.36   0
  -4   2   3  212.55    8.74   0
  -3  -2   3  265.55    5.82   0
  -3   2   3  243.71    7.72   0
   3  -2  -3  248.56    6.68   0
  -3  -2   3  251.54    8.73   0
  -3   2   3  283.62    5.84   0
  -2   2   3   35.39    6.36   0
   2  -2  -3   33.67    5.92   0
  -2  -2   3   26.91    6.85   0
   1  -2  -3    8.15    5.39   0
  -1  -2   3   15.19    5.57   0
  -1  -2   3   10.08    5.63   0
   1  -2  -3    8.07    5.30   0
  -1   2   3   22.65    5.23   0
  -1   2   3   16.21    5.74   0
   0  -2  -3 2402.66   10.09   0
   0  -2   3 2337.65   10.14   0
   0  -2   3 2464.59   11.82   0
   0   2  -3 2377.94   11.52   0
   0  -2  -3 2431.37   10.31   0
   0   2   3 2296.16   10.21   0
   0   2   3 2352.36   10.26   0
  -1  -2  -3  100.76    5.48   0
  -1   2  -3   99.79    5.48   0
   1   2   3   93.29    5.43   0
   1  -2   3   88.07    5.44   0
   1   2   3   97.79    5.44   0
  -1  -2  -3   94.42    5.23   0
   1  -2   3   91.87    5.35   0
   2  -2   3  485.77    5.85   0
   2   2   3  487.06    5.89   0
  -2  -2  -3  477.58    5.95   0
  -2  -2  -3  510.83    5.85   0
   2  -2   3  506.35    6.94   0
   2   2   3  488.01    5.97   0
  -2   2  -3  482.64    6.69   0
  -3  -2  -3  194.76    5.04   0
   3   2   3  194.63    4.75   0
  -3   2  -3  195.95    5.53   0
   3  -2   3  197.95    4.70   0
   3   2   3  186.73    5.06   0
   3  -2   3  198.82    4.95   0
  -4   2  -3  223.47    5.07   0
  -4  -2  -3  233.40    4.85   0
   4  -2   3  239.68    5.33   0
   4   2   3  248.15    5.38   0
   4  -2   3  237.61    5.03   0
   4   2   3  239.36    4.99   0
   5  -2   3  414.98    5.12   0
   5  -2   3  408.61    5.70   0
   5   2   3  395.23    5.16   0
  -5   2  -3  418.26    5.21   0
   5   2   3  413.45    5.27   0
  -5  -2  -3  407.20    4.86   0
   6  -2   3  206.26    4.52   0
  -6  -2  -3  202.01    4.36   0
  -6   2  -3  206.95    4.55   0
   6  -2   3  212.63    4.29   0
   6   2   3  206.38    5.02   0
   6   2   3  212.17    4.40   0
   7  -2   3    4.70    3.53   0
  -7  -2  -3    2.86    3.65   0
  -7   2  -3   12.04    3.75   0
   7   2   3    3.92    3.87   0
   7  -2   3   18.26    3.56   0
  -8  -2  -3   12.51    3.56   0
  -8   2  -3   24.14    4.07   0
   8   2   3    4.73    3.85   0
   8  -2   3   29.11    3.50   0
   8  -2   3    1.96    3.87   0
  10  -3  -3   20.16    3.60   0
  10   3  -3   27.70    3.60   0
 -10   3   3   22.58    3.82   0
 -10  -3   3   36.16    3.76   0
   9   3  -3   21.23    3.91   0
  -9   3   3   19.20    3.65   0
   9  -3  -3   26.89    3.74   0
  -9  -3   3   32.28    3.54   0
  -8  -3   3   24.71    3.82   0
   8  -3  -3   17.36    7.42   0
   8   3  -3   20.33    3.86   0
  -8   3   3   25.45    3.75   0
   8  -3  -3   21.75    7.16   0
   8  -3  -3   17.06    3.77   0
   7  -3  -3   45.64    7.43   0
  -7  -3   3   52.17    3.96   0
   7   3  -3   51.32    4.12   0
  -7   3   3   46.29    4.06   0
   7  -3  -3   50.31    4.04   0
  -6  -3   3   31.55    4.09   0
   6   3  -3   45.45    4.28   0
   6  -3  -3   18.52    4.24   0
  -6   3   3   25.79    4.18   0
   6  -3  -3   28.15    6.68   0
  -5   3   3   81.01    4.67   0
   5   3  -3  102.75    5.09   0
   5  -3  -3   95.91    6.32   0
  -5  -3   3   99.26    4.65   0
   4  -3  -3  156.58    6.31   0
   4   3  -3  180.10    5.08   0
  -4   3   3  169.60    7.34   0
  -4   3   3  157.79    5.00   0
  -4  -3   3  163.78    4.97   0
   3  -3  -3   -1.21    6.23   0
  -3   3   3    0.61    5.99   0
  -3   3   3    9.31    5.07   0
  -3  -3   3    7.15    7.13   0
  -3  -3   3   11.37    5.65   0
  -2  -3   3  642.76    7.34   0
  -2   3   3  537.59    7.14   0
  -2  -3   3  546.91    8.64   0
  -2   3   3  566.02    6.57   0
   2  -3  -3  562.42    7.46   0
   1  -3  -3  189.98    5.80   0
   1  -3  -3  188.42    5.88   0
  -1  -3   3  193.05    6.78   0
  -1   3   3  200.03    5.91   0
  -1   3   3  186.82    5.97   0
   0  -3   3    6.77    6.17   0
   0  -3  -3    1.19    5.35   0
   0   3   3    2.88    4.61   0
   0   3  -3   -1.04    6.12   0
   0  -3  -3    1.15    5.48   0
   0   3   3   -6.69    5.52   0
  -1   3  -3  459.62    7.07   0
   1  -3   3  451.34    7.14   0
   1   3   3  426.71    6.20   0
  -1  -3  -3  461.59    6.10   0
   1   3   3  439.82    6.15   0
  -1  -3  -3  466.04    6.28   0
  -2  -3  -3    5.25    4.84   0
  -2   3  -3    9.59    4.95   0
   2  -3   3    4.49    5.05   0
   2   3   3   -3.61    4.86   0
  -2  -3  -3    4.20    4.59   0
   2   3   3    6.84    4.70   0
  -3  -3  -3   38.99    4.56   0
  -3   3  -3   43.86    4.68   0
   3   3   3   36.11    4.39   0
   3  -3   3   23.24    5.46   0
   3  -3   3   46.69    4.43   0
   3   3   3   49.33    4.56   0
   4  -3   3   11.57    4.47   0
  -4  -3  -3    1.79    4.25   0
  -4   3  -3    0.06    4.40   0
   4   3   3   -1.73    4.34   0
   4  -3   3    2.50    4.19   0
   4   3   3   -7.87    4.37   0
   5   3   3   63.06    3.99   0
  -5  -3  -3   71.65    4.13   0
   5   3   3   60.52    4.29   0
  -5   3  -3   67.80    4.83   0
   5  -3   3   62.39    4.29   0
   5  -3   3   71.80    4.29   0
  -6  -3  -3  172.83    4.34   0
   6   3   3  176.99    4.24   0
   6   3   3  173.01    4.70   0
   6  -3   3  179.73    4.65   0
   6  -3   3  158.75    4.23   0
  -6   3  -3  177.04    4.61   0
  -7   3  -3   21.36    3.94   0
   7  -3   3   17.50    3.81   0
   7   3   3   31.30    3.76   0
   7  -3   3   15.13    3.86   0
  -7  -3  -3   23.63    3.73   0
  -8  -3  -3  272.91    4.40   0
  -8   3  -3  252.87    4.49   0
   8  -3   3  277.47    4.92   0
   8   3   3  277.14    4.64   0
   8  -3   3  298.10    4.26   0
 -10   4   3   70.75    3.83   0
  10   4  -3   42.84    3.93   0
  10  -4  -3   47.84    4.05   0
 -10  -4   3   48.49    3.74   0
   9  -4  -3    1.85    7.01   0
   9   4  -3   22.26    3.65   0
   9  -4  -3    5.26    6.73   0
  -9   4   3    4.16    3.61   0
   9  -4  -3   -8.35    3.74   0
  -9  -4   3    8.73    3.02   0
   8  -4  -3    3.90    3.70   0
  -8  -4   3    0.03    3.57   0
  -8   4   3   -5.84    3.64   0
   8  -4  -3    9.10    6.43   0
   8   4  -3   13.86    3.67   0
  -7  -4   3   29.58    3.93   0
  -7   4   3   27.63    4.04   0
   7   4  -3   27.80    4.18   0
   7  -4  -3   36.27    4.17   0
   7  -4  -3   27.32    6.75   0
   6  -4  -3  138.62    4.42   0
   6   4  -3  106.66    4.50   0
   6  -4  -3   96.91    6.84   0
  -6  -4   3  103.20    4.42   0
  -6   4   3  107.20    4.28   0
  -5   4   3  279.56    4.93   0
  -5   4   3  275.97    6.55   0
   5  -4  -3  282.57    6.87   0
   5   4  -3  292.25    5.31   0
  -5  -4   3  285.23    5.48   0
  -4   4   3  540.29    6.03   0
   4   4  -3  600.97    6.14   0
  -4   4   3  588.76    8.04   0
  -4  -4   3  565.78    6.03   0
   4  -4  -3  538.08    7.47   0
  -3   4   3  358.40    6.02   0
  -3   4   3  335.34    7.69   0
   3  -4  -3  326.18    6.82   0
  -3  -4   3  353.41    6.04   0
  -3  -4   3  333.64    8.62   0
  -2   4   3    4.55    5.07   0
  -2   4   3   -4.26    6.19   0
  -2  -4   3   -4.31    6.21   0
   2  -4  -3   -2.00    6.00   0
  -1   4   3    4.99    5.55   0
   1  -4  -3   -0.92    5.21   0
   1  -4  -3   -1.35    5.59   0
  -1  -4   3   -9.07    5.96   0
  -1   4   3    1.84    5.42   0
   0  -4   3 2017.33   12.18   0
   0  -4  -3 1988.16    9.21   0
   0   4  -3 1973.36   11.35   0
   0   4   3 1973.98    9.39   0
   0  -4  -3 2041.18    9.46   0
   0   4   3 1998.06    9.46   0
  -1   4  -3   36.16    5.59   0
  -1  -4  -3   25.44    4.94   0
   1  -4   3   30.61    5.91   0
  -1  -4  -3   36.66    5.00   0
   1   4   3   39.78    5.09   0
   1   4   3   27.86    5.14   0
   2   4   3 1696.55    8.09   0
   2   4   3 1650.23    8.08   0
  -2  -4  -3 1661.96    8.12   0
  -2   4  -3 1622.00    9.32   0
  -2  -4  -3 1687.37    8.27   0
   2  -4   3 1716.84    9.61   0
   3   4   3   20.49    4.37   0
  -3   4  -3   19.23    5.26   0
  -3  -4  -3   22.44    4.76   0
   3   4   3   13.71    4.35   0
  -3  -4  -3    2.80    4.58   0
   3  -4   3   14.00    5.24   0
   4  -4   3   35.80    4.48   0
  -4  -4  -3   41.55    4.35   0
   4   4   3   38.13    4.39   0
  -4   4  -3   37.99    4.93   0
   4  -4   3   42.82    4.26   0
   4   4   3   33.10    4.34   0
   5  -4   3    6.21    4.13   0
   5   4   3    7.32    4.08   0
  -5  -4  -3    3.52    3.77   0
   5   4   3    9.00    3.96   0
   5  -4   3   10.27    4.03   0
  -5   4  -3    0.53    4.19   0
   6   4   3  172.42    4.18   0
  -6  -4  -3  147.63    4.13   0
  -6   4  -3  175.96    4.88   0
   6  -4   3  174.59    4.30   0
   6  -4   3  162.79    4.26   0
   6   4   3  171.83    4.64   0
  -7   4  -3    7.08    3.88   0
   7   4   3   15.93    3.72   0
  -7  -4  -3    7.94    3.52   0
   7  -4   3    2.10    3.51   0
   7  -4   3    1.09    4.26   0
  -8   4  -3   -1.71    3.84   0
   8  -4   3  -11.57    3.89   0
   8   4   3    8.44    3.75   0
  -8  -4  -3   -4.79    3.58   0
   8  -4   3   -2.93    3.68   0
  10  -5  -3    3.98    7.40   0
  10   5  -3   -1.71    3.75   0
  10  -5  -3    5.68    3.63   0
  10  -5  -3    5.97    7.72   0
 -10   5   3   -5.74    3.77   0
 -10  -5   3    2.62    3.38   0
  -9   5   3   44.39    4.03   0
   9  -5  -3   41.83    6.24   0
   9  -5  -3   55.39    3.83   0
  -9  -5   3   34.30    3.73   0
   9  -5  -3   41.04    6.53   0
   9   5  -3   53.84    4.00   0
  -8  -5   3  392.82    4.55   0
   8   5  -3  452.43    4.83   0
   8  -5  -3  406.02    7.61   0
  -8   5   3  403.52    4.55   0
   8  -5  -3  462.85    4.75   0
  -7  -5   3  342.04    4.53   0
   7  -5  -3  335.79    7.12   0
  -7   5   3  356.09    4.89   0
   7   5  -3  355.93    4.77   0
   7  -5  -3  367.95    4.83   0
   6  -5  -3    4.54    5.48   0
   6   5  -3   13.94    4.44   0
  -6  -5   3   10.27    4.30   0
  -6   5   3   -0.79    4.18   0
  -5   5   3    7.77    4.21   0
   5  -5  -3   -3.43    5.37   0
   5   5  -3   13.70    4.58   0
  -5   5   3   -0.84    5.54   0
  -5  -5   3   12.97    4.46   0
   4   5  -3  367.56    5.57   0
  -4   5   3  343.86    5.51   0
   4  -5  -3  342.08    6.79   0
  -4  -5   3  330.79    5.35   0
  -4   5   3  348.01    7.75   0
  -3  -5   3    4.14    5.12   0
   3  -5  -3   -2.94    5.81   0
  -3   5   3    6.31    5.22   0
   2  -5  -3  617.46    6.84   0
  -2   5   3  599.91    6.46   0
  -2   5   3  594.24    7.09   0
  -2  -5   3  664.47    8.02   0
  -1   5   3 4436.57   13.02   0
   1  -5  -3 4575.58   12.95   0
  -1  -5   3 4616.62   17.20   0
  -1   5   3 4656.14   12.89   0
   1  -5  -3 4546.38   13.02   0
   0   5   3   64.27    5.31   0
   0  -5  -3   62.63    5.36   0
   0   5   3   57.59    5.55   0
   0  -5  -3   44.19    5.47   0
  -1   5  -3   16.82    5.64   0
   1   5   3   10.40    4.84   0
   1   5   3   12.11    5.09   0
  -1  -5  -3   17.71    4.90   0
   1  -5   3   13.36    6.57   0
  -1  -5  -3   24.83    4.81   0
   2   5   3   49.68    4.81   0
  -2  -5  -3   36.80    4.94   0
   2   5   3   48.29    4.93   0
  -2  -5  -3   40.62    4.73   0
  -2   5  -3   49.85    5.79   0
   2  -5   3   45.04    5.93   0
   3   5   3   51.62    5.16   0
   3   5   3   44.62    4.52   0
  -3  -5  -3   30.46    4.59   0
  -3  -5  -3   50.65    4.93   0
  -3   5  -3   42.15    4.65   0
   3  -5   3   51.01    4.65   0
   4  -5   3   71.80    4.50   0
   4   5   3   57.03    4.45   0
  -4   5  -3   58.64    5.03   0
  -4  -5  -3   60.70    4.41   0
  -4  -5  -3   58.86    4.43   0
   4   5   3   63.59    4.34   0
  -5  -5  -3   74.46    4.49   0
   5  -5   3  102.57    4.33   0
  -5   5  -3   80.76    4.84   0
   5  -5   3   85.27    4.19   0
   5   5   3   81.09    4.45   0
   5   5   3   91.18    4.22   0
  -6  -5  -3   29.55    3.75   0
  -6   5  -3   28.18    3.98   0
   6   5   3   27.53    4.45   0
   6  -5   3   22.67    4.11   0
   6  -5   3   29.74    3.82   0
   6   5   3   24.99    3.94   0
   7  -5   3   10.19    3.77   0
  -7   5  -3   -6.07    3.89   0
   7  -5   3    9.50    4.07   0
  -7  -5  -3   -3.14    3.71   0
   7   5   3   23.92    3.71   0
  -8  -5  -3  124.13    3.86   0
  -8   5  -3  123.99    4.18   0
   8   5   3  115.43    4.00   0
   8  -5   3  110.36    4.23   0
   8  -5   3  101.34    4.17   0
  10  -6  -3   37.57    6.17   0
  10   6  -3   25.24    3.67   0
  10  -6  -3   35.97    6.28   0
 -10   6   3   33.43    3.82   0
 -10  -6   3   40.78    3.76   0
   9  -6  -3    2.01    5.58   0
   9   6  -3   -4.51    3.81   0
  -9   6   3   11.51    3.56   0
  -9  -6   3   12.25    3.54   0
   8  -6  -3   84.67    5.95   0
  -8   6   3   93.21    3.80   0
   8   6  -3   80.28    4.04   0
  -8  -6   3   84.43    3.89   0
   7   6  -3   13.81    4.25   0
  -7   6   3    0.66    3.75   0
  -7  -6   3    7.77    3.74   0
   7  -6  -3    3.93    5.73   0
   6   6  -3 1462.16    7.12   0
   6  -6  -3 1310.59    9.12   0
  -6   6   3 1337.54    6.68   0
  -6  -6   3 1286.94    6.66   0
   5   6  -3   39.94    4.73   0
  -5   6   3   27.46    4.38   0
  -5  -6   3   43.33    4.46   0
  -5   6   3   36.67    5.18   0
   5  -6  -3   38.83    5.58   0
  -4   6   3   48.58    4.70   0
   4  -6  -3   55.59    5.57   0
  -4  -6   3   53.82    4.58   0
  -4  -6   3   51.51    9.45   0
   4   6  -3   51.11    5.23   0
  -4   6   3   51.67    6.18   0
   3   6  -3  284.37    6.55   0
  -3   6   3  242.56    6.84   0
  -3  -6   3  251.87    5.76   0
   3  -6  -3  241.95    5.91   0
  -2   6   3 1990.81    9.61   0
  -2  -6   3 2129.48   11.26   0
   2  -6  -3 2054.01    9.56   0
  -1   6   3  542.44    6.63   0
   1  -6  -3  541.39    6.53   0
  -1  -6   3  562.29    8.82   0
  -1   6   3  538.31    6.46   0
   1  -6  -3  557.38    6.63   0
   0   6   3 3866.33   11.81   0
   0  -6  -3 3865.85   11.68   0
   0   6   3 3744.64   11.53   0
   0  -6  -3 3817.41   10.87   0
   0   6  -3 3833.35   16.23   0
  -1  -6  -3   62.70    4.89   0
   1   6   3   50.11    4.97   0
   1  -6   3   53.19    6.50   0
   1   6   3   42.81    5.17   0
  -1  -6  -3   53.04    5.01   0
  -1   6  -3   37.75    5.67   0
  -2  -6  -3  850.74    6.43   0
  -2   6  -3  799.92    7.76   0
  -2  -6  -3  830.06    6.41   0
   2   6   3  819.42    6.53   0
   2   6   3  823.92    6.46   0
   2  -6   3  825.23    7.98   0
  -3  -6  -3  237.22    4.86   0
  -3   6  -3  214.24    5.47   0
  -3  -6  -3  208.69    5.10   0
   3  -6   3  237.23    5.64   0
   3   6   3  229.68    4.90   0
   3   6   3  240.42    5.16   0
  -4   6  -3  960.46    6.61   0
   4  -6   3  984.46    7.03   0
   4   6   3  980.22    6.48   0
  -4  -6  -3  993.90    6.82   0
   4   6   3  980.28    5.99   0
  -4  -6  -3 1022.32    6.06   0
  -5  -6  -3   14.17    3.70   0
   5   6   3    1.39    4.62   0
  -5   6  -3   -8.13    4.64   0
   5   6   3   -8.33    3.94   0
   5  -6   3    6.85    4.01   0
  -6  -6  -3  205.84    4.19   0
  -6   6  -3  197.19    4.58   0
   6   6   3  194.76    4.25   0
   6   6   3  224.00    4.28   0
   6  -6   3  216.98    4.67   0
   6  -6   3  216.06    4.98   0
  -7  -6  -3    6.99    3.89   0
   7   6   3    9.50    3.75   0
  -7   6  -3   12.67    4.19   0
   7  -6   3    5.54    3.60   0
   7  -6   3   29.70    3.69   0
  -8  -6  -3   18.49    3.82   0
  -8   6  -3   37.70    4.10   0
   8   6   3    6.61    4.14   0
   8  -6   3   17.69    3.97   0
   8  -6   3   33.62    3.68   0
  10  -7  -3   60.05    6.21   0
  10   7  -3   58.75    4.04   0
  10  -7  -3   70.45    5.95   0
 -10  -7   3   75.36    3.71   0
 -10   7   3   79.29    3.86   0
   9  -7  -3   75.36    5.89   0
   9   7  -3   81.56    3.85   0
  -9   7   3   61.91    3.83   0
  -9  -7   3   65.43    3.80   0
  -8  -7   3   27.30    3.71   0
  -8   7   3   20.38    3.77   0
   8  -7  -3   12.40    5.30   0
   8   7  -3   24.91    3.74   0
   7   7  -3   74.17    4.06   0
  -7   7   3   52.21    3.92   0
  -7  -7   3   42.15    3.93   0
   7  -7  -3   55.18    5.40   0
   6  -7  -3   44.52    5.51   0
   6   7  -3   44.51    4.67   0
  -6   7   3   53.41    4.24   0
  -6  -7   3   48.37    4.49   0
   5  -7  -3  116.85    5.27   0
  -5   7   3  124.64    4.74   0
  -5   7   3  129.18    5.33   0
  -5  -7   3  126.24    5.22   0
   5   7  -3  139.65    5.01   0
  -4   7   3  197.99    5.02   0
  -4  -7   3  185.30    5.11   0
  -4   7   3  182.19    6.58   0
  -4  -7   3  194.12    8.71   0
   4   7  -3  197.21    5.80   0
   4  -7  -3  193.59    5.87   0
   3   7  -3  295.54    5.99   0
   3  -7  -3  238.43    6.49   0
  -3   7   3  253.36    6.62   0
  -3  -7   3  247.32    5.79   0
  -2   7   3   52.84    5.33   0
  -2  -7   3   55.61    6.64   0
   2  -7  -3   50.56    5.09   0
  -1   7   3  296.03    6.00   0
   1  -7  -3  273.32    5.75   0
  -1   7   3  283.28    5.62   0
   1  -7  -3  278.90    5.81   0
  -1  -7   3  275.83    7.55   0
   0   7   3 1180.41    7.64   0
   0   7   3 1134.03    7.49   0
   0  -7  -3 1194.24    7.49   0
   0   7  -3 1143.63   10.87   0
   0  -7  -3 1125.11    7.72   0
   1   7   3  418.04    5.94   0
  -1  -7  -3  405.56    5.76   0
   1   7   3  422.06    5.78   0
   1  -7   3  408.39    7.56   0
  -1   7  -3  414.53    7.25   0
  -1  -7  -3  437.99    5.97   0
   2  -7   3  188.07    5.99   0
  -2  -7  -3  182.11    5.07   0
  -2   7  -3  168.79    6.28   0
  -2  -7  -3  197.53    5.26   0
   2   7   3  192.30    5.52   0
   2   7   3  185.62    4.98   0
   3  -7   3  104.80    5.34   0
   3   7   3  106.06    4.85   0
  -3   7  -3   95.12    5.31   0
  -3  -7  -3  108.58    5.17   0
   3   7   3   99.85    4.58   0
  -3  -7  -3   95.91    4.67   0
  -4  -7  -3    7.63    3.96   0
  -4   7  -3   -5.36    4.81   0
  -4  -7  -3    1.57    4.81   0
   4   7   3   11.73    4.25   0
   4   7   3    9.74    3.94   0
   4  -7   3   -1.79    4.97   0
   5   7   3  517.72    5.82   0
  -5  -7  -3  481.23    4.82   0
  -5   7  -3  477.28    5.52   0
   5  -7   3  506.07    5.74   0
   5   7   3  473.16    4.93   0
   6   7   3   98.58    4.59   0
   6   7   3   70.04    3.92   0
  -6   7  -3   75.63    4.20   0
   6  -7   3   79.98    3.92   0
   6  -7   3   94.82    4.62   0
  -6  -7  -3   83.93    3.90   0
   7   7   3   -2.23    3.85   0
  -7  -7  -3   24.58    3.82   0
   7  -7   3    0.20    4.18   0
  -7   7  -3   14.28    4.08   0
   7  -7   3    3.93    3.92   0
  -8  -7  -3   11.62    3.76   0
  -8   7  -3    8.20    4.09   0
   8  -7   3   12.93    4.11   0
   8  -7   3   18.74    3.62   0
   8   7   3  -11.90    3.90   0
  10  -8  -3   21.55    5.64   0
  10   8  -3   19.11    3.88   0
 -10  -8   3   18.57    3.63   0
 -10   8   3   20.35    3.59   0
   9   8  -3  141.93    4.17   0
   9  -8  -3  111.44    5.81   0
  -9   8   3  118.86    3.77   0
  -9  -8   3  130.45    3.82   0
  -8   8   3  115.26    4.32   0
  -8  -8   3  107.25    3.97   0
   8  -8  -3  121.59    5.46   0
   8   8  -3  138.99    4.18   0
   7  -8  -3   -1.25    5.31   0
  -7   8   3   -7.48    3.68   0
   7   8  -3    8.49    3.90   0
  -7  -8   3    0.01    3.63   0
   6  -8  -3   32.54    5.02   0
  -6   8   3   37.46    4.22   0
   6   8  -3   52.02    4.38   0
   5  -8  -3    8.61    4.93   0
  -5  -8   3    1.69    4.25   0
  -5   8   3    3.71    4.85   0
   5   8  -3    6.83    4.99   0
  -5   8   3    7.51    4.34   0
  -4  -8   3  183.71    8.15   0
  -4   8   3  181.50    5.63   0
   4  -8  -3  172.36    5.12   0
   4   8  -3  202.75    5.89   0
  -4   8   3  172.11    4.95   0
   3  -8  -3  339.72    5.79   0
  -3  -8   3  347.55    6.61   0
  -3   8   3  344.71    6.50   0
   3   8  -3  399.96    6.78   0
  -2   8   3   -2.96    5.16   0
  -2  -8   3   10.60    6.15   0
   2  -8  -3   10.14    4.84   0
  -2  -8   3    4.47    5.51   0
   1  -8  -3  106.68    5.26   0
   1  -8  -3  102.55    5.90   0
  -1  -8   3  101.15    7.10   0
  -1  -8   3  116.97    7.30   0
  -1   8   3  103.86    5.07   0
  -1   8   3  106.73    5.48   0
   0   8   3 1788.59    8.49   0
   0   8   3 1738.76    8.41   0
   0  -8  -3 1866.85    8.50   0
   0  -8  -3 1882.23    9.11   0
  -1  -8  -3 1188.47    7.28   0
  -1   8  -3 1159.34   10.26   0
   1   8   3 1155.55    7.19   0
   1  -8   3 1197.26   10.56   0
   1   8   3 1156.50    7.18   0
  -1  -8  -3 1215.44    7.74   0
   2  -8   3   18.51    5.60   0
  -2  -8  -3   23.90    4.51   0
   2   8   3   18.12    4.59   0
  -2  -8  -3    1.64    4.44   0
   2   8   3   11.81    4.46   0
  -2   8  -3   11.91    5.41   0
  -3  -8  -3   25.71    4.16   0
  -3  -8  -3   23.79    5.10   0
  -3   8  -3    8.05    5.25   0
   3  -8   3   21.21    4.84   0
   3   8   3   26.44    4.62   0
   3   8   3   25.11    4.26   0
  -4  -8  -3   16.05    3.79   0
   4   8   3   14.52    4.34   0
  -4   8  -3   19.48    4.63   0
   4  -8   3   11.12    4.86   0
  -4  -8  -3   11.22    4.68   0
   4   8   3   20.60    3.81   0
  -5  -8  -3   -4.29    3.71   0
   5   8   3    4.83    4.18   0
  -5   8  -3   11.49    4.16   0
  -5  -8  -3   22.00    4.35   0
   5  -8   3    0.01    4.52   0
   5   8   3    6.10    3.66   0
   6   8   3   35.00    3.75   0
  -6  -8  -3   25.03    3.43   0
  -6   8  -3   33.10    4.30   0
   6  -8   3   22.94    4.24   0
  -7   8  -3   39.23    3.89   0
   7  -8   3   20.30    4.05   0
   7   8   3   51.24    3.75   0
  -7  -8  -3   30.28    3.84   0
   7  -8   3   30.46    3.82   0
   8  -8   3  113.15    3.83   0
  -8  -8  -3  124.67    3.85   0
   8   8   3  123.67    3.79   0
  -8   8  -3  105.45    4.30   0
   8  -8   3  101.51    4.24   0
  10  -9  -3   39.79    5.48   0
 -10   9   3   44.01    3.60   0
  10   9  -3   53.89    3.79   0
 -10  -9   3   35.72    3.58   0
   9   9  -3  153.14    4.05   0
   9  -9  -3  114.03    5.52   0
  -9   9   3  139.26    4.11   0
  -9  -9   3  114.35    3.94   0
   8  -9  -3    9.60    4.85   0
  -8  -9   3   -7.13    3.60   0
   8   9  -3   13.31    3.86   0
  -8   9   3   -4.37    3.69   0
   7  -9  -3  533.59    6.32   0
  -7   9   3  540.55    5.11   0
  -7  -9   3  500.41    4.93   0
   7   9  -3  566.73    5.17   0
   6  -9  -3  479.03    6.11   0
   6   9  -3  573.17    5.60   0
  -6   9   3  487.00    5.17   0
   5  -9  -3  128.83    5.39   0
  -5  -9   3  137.87    9.81   0
  -5   9   3  140.49    4.77   0
  -5   9   3  130.21    5.30   0
   5   9  -3  160.85    4.88   0
   4   9  -3  219.11    5.80   0
  -4  -9   3  196.54    7.33   0
  -4   9   3  211.53    5.01   0
   4  -9  -3  197.92    5.67   0
  -4   9   3  204.22    6.25   0
   3  -9  -3    8.10    4.61   0
  -3  -9   3    5.54    5.32   0
   3   9  -3    7.13    5.56   0
  -3   9   3    1.10    4.13   0
  -3   9   3   20.75    5.56   0
   2  -9  -3   22.08    4.80   0
  -2  -9   3   16.44    6.36   0
  -2  -9   3    4.38    5.83   0
  -1   9   3 2866.37    9.93   0
   1  -9  -3 2890.66    9.91   0
  -1  -9   3 3071.14   17.09   0
   1  -9  -3 2902.70   10.26   0
  -1  -9   3 3058.15   17.19   0
  -1   9   3 2865.31   10.11   0
   0  -9  -3  234.77    5.39   0
   0   9   3  221.12    5.26   0
   0   9   3  236.79    5.56   0
   0  -9   3  227.20    9.24   0
   0  -9  -3  223.33    5.37   0
   1   9   3  109.18    4.90   0
  -1  -9  -3  113.08    5.08   0
   1   9   3  108.01    5.11   0
  -1  -9  -3  111.14    4.94   0
   1  -9   3  112.11    7.18   0
   2  -9   3   12.25    5.47   0
  -2   9  -3    7.86    5.29   0
   2   9   3   12.84    4.36   0
  -2  -9  -3    2.48    4.49   0
  -2  -9  -3   13.23    4.43   0
   2   9   3    3.74    4.57   0
  -3  -9  -3   28.75    4.32   0
   3  -9   3   26.58    4.79   0
  -3  -9  -3   18.52    4.96   0
   3   9   3   29.27    4.59   0
   3   9   3   20.45    4.31   0
  -3   9  -3   19.42    4.72   0
   4   9   3   -6.75    4.31   0
  -4  -9  -3    6.97    3.73   0
  -4  -9  -3   -4.57    4.50   0
  -4   9  -3    0.02    4.51   0
   4  -9   3    5.65    4.62   0
   4   9   3  -10.74    3.87   0
  -5  -9  -3   -2.66    3.77   0
   5   9   3    1.88    3.80   0
  -5   9  -3    2.20    4.05   0
  -5  -9  -3    1.18    4.42   0
   5   9   3   -1.29    4.52   0
   5  -9   3    2.07    4.42   0
   6   9   3   40.91    3.71   0
  -6  -9  -3   36.55    3.58   0
  -6   9  -3   36.69    4.29   0
   6  -9   3   31.52    4.28   0
  -7  -9  -3   52.60    4.07   0
  -7   9  -3   73.47    4.42   0
   7  -9   3   90.70    4.36   0
   7  -9   3   73.33    3.74   0
   7   9   3   83.88    4.02   0
   8  -9   3   26.23    3.86   0
  -8  -9  -3   35.86    3.64   0
  -8   9  -3   12.66    4.16   0
   8  -9   3   45.75    3.83   0
   8  -9   3   26.12    4.14   0
   8   9   3   45.55    3.74   0
  10 -10  -3   72.74    5.40   0
  10  10  -3   69.72    3.81   0
 -10  10   3   75.92    4.04   0
 -10 -10   3   68.58    3.82   0
   9 -10  -3   96.31    5.09   0
   9  10  -3  115.38    3.85   0
  -9  10   3  105.52    3.74   0
  -9 -10   3   92.48    3.74   0
   8  10  -3   58.04    3.73   0
  -8  10   3   55.43    3.89   0
   8 -10  -3   43.61    4.92   0
  -8 -10   3   52.36    4.11   0
   7 -10  -3  126.73    5.52   0
  -7 -10   3  115.90    4.63   0
   7  10  -3  133.60    4.47   0
  -7  10   3  121.31    4.76   0
  -6  10   3  690.14    5.68   0
   6 -10  -3  687.33    6.65   0
   6  10  -3  698.60    5.92   0
  -6 -10   3  640.34    6.11   0
  -5 -10   3   43.80    7.60   0
   5  10  -3   40.13    4.50   0
  -5  10   3   43.51    4.38   0
   5 -10  -3   30.61    4.57   0
  -5  10   3   42.04    5.12   0
   4  10  -3   76.28    4.74   0
   4 -10  -3   69.94    4.83   0
  -4  10   3   79.20    4.73   0
  -4  10   3   60.36    5.64   0
  -4 -10   3   82.09    6.48   0
  -4 -10   3   68.10    4.44   0
   3 -10  -3    3.31    4.60   0
   3  10  -3    9.35    5.85   0
  -3 -10   3   12.36    5.23   0
   2 -10  -3   18.35    5.20   0
  -2 -10   3   11.03    6.25   0
  -2 -10   3   10.94    4.88   0
  -1  10   3 1350.98    7.82   0
   1 -10  -3 1425.71    7.82   0
  -1 -10   3 1462.33   14.02   0
   1 -10  -3 1391.50    7.87   0
  -1 -10   3 1316.23    7.67   0
  -1  10   3 1424.27    8.13   0
   0  10   3  411.29    5.62   0
   0 -10  -3  423.62    5.71   0
   0 -10   3  418.07   12.45   0
   0 -10  -3  433.54    5.83   0
   0  10   3  447.40    5.81   0
  -1 -10  -3  557.70    5.78   0
   1  10   3  553.47    5.86   0
   1 -10   3  573.18    9.72   0
  -1 -10  -3  580.66    5.89   0
   1  10   3  555.03    5.79   0
   2  10   3   66.29    4.77   0
  -2  10  -3   66.76    5.36   0
  -2 -10  -3   52.38    4.56   0
   2 -10   3   61.90    6.05   0
   2  10   3   63.93    4.56   0
  -2 -10  -3   73.35    4.58   0
  -3  10  -3   40.61    5.06   0
   3  10   3   53.01    4.58   0
  -3 -10  -3   43.24    4.46   0
  -3 -10  -3   39.22    4.33   0
   3 -10   3   42.04    5.28   0
   3  10   3   49.81    4.44   0
  -4 -10  -3   89.92    4.33   0
  -4 -10  -3   95.52    4.00   0
  -4  10  -3   92.72    4.82   0
   4 -10   3  102.78    4.85   0
   4  10   3   89.20    4.07   0
   4  10   3   82.40    5.01   0
  -5  10  -3   85.17    4.68   0
  -5 -10  -3   66.19    3.97   0
   5  10   3   76.30    3.92   0
  -5 -10  -3   68.55    4.05   0
   5 -10   3   75.60    4.23   0
   6 -10   3   86.11    4.50   0
   6  10   3   78.18    3.71   0
  -6 -10  -3   72.62    3.74   0
  -6  10  -3  104.26    3.98   0
   7  10   3    4.55    3.86   0
  -7 -10  -3   24.79    3.67   0
   7 -10   3    9.70    3.58   0
  -7  10  -3   21.02    4.05   0
   7 -10   3   10.82    3.95   0
   8 -10   3   61.66    4.27   0
   8  10   3   53.55    3.83   0
  -8  10  -3   48.96    4.27   0
   8 -10   3   56.42    3.91   0
  -8 -10  -3   41.12    3.69   0
   8 -10   3   40.81    4.42   0
   9 -11  -3   92.88    5.04   0
  -9  11   3   94.68    4.00   0
  -9 -11   3   98.96    3.67   0
   9  11  -3  111.03    3.79   0
   8  11  -3   28.50    3.81   0
  -8  11   3   12.44    3.95   0
   8 -11  -3   19.49    4.32   0
  -8 -11   3   22.10    3.70   0
   7 -11  -3  128.84    5.16   0
  -7  11   3  123.46    4.43   0
   7  11  -3  149.12    4.42   0
  -7 -11   3  135.63    4.57   0
  -6  11   3    6.57    3.98   0
   6 -11  -3    6.22    4.68   0
  -6 -11   3   -8.94    3.87   0
  -6 -11   3   -0.07   10.90   0
   6  11  -3   -1.95    4.08   0
  -5 -11   3    7.69    7.09   0
  -5  11   3   -4.42    4.93   0
   5 -11  -3    3.61    5.19   0
  -5  11   3   18.61    4.17   0
   5  11  -3   -1.73    4.81   0
   4 -11  -3  101.22    5.61   0
   4  11  -3   95.89    5.45   0
  -4 -11   3   96.98    5.11   0
  -4 -11   3   96.58    6.61   0
  -4  11   3  120.33    4.71   0
  -4  11   3   89.69    4.97   0
   3  11  -3  518.87    6.88   0
  -3 -11   3  449.77    6.82   0
   3 -11  -3  446.67    5.73   0
   2 -11  -3    4.90    4.68   0
  -2 -11   3   14.46    6.11   0
  -1  11   3 1347.17    7.46   0
  -1 -11   3 1375.09   14.98   0
   1 -11  -3 1397.88    7.44   0
   1 -11  -3 1379.88    8.05   0
  -1 -11   3 1261.45    7.82   0
   0  11   3  189.45    5.19   0
   0 -11  -3  205.56    5.05   0
   0  11   3  184.75    5.53   0
   0 -11  -3  191.60    5.04   0
   0 -11   3  177.97    5.32   0
   1  11   3   32.51    4.76   0
  -1 -11  -3   30.92    4.59   0
  -1 -11  -3   30.56    4.36   0
   1 -11   3   37.76    7.78   0
   1  11   3   35.06    4.37   0
  -2 -11  -3  128.20    4.77   0
   2  11   3  136.35    4.88   0
  -2 -11  -3  147.28    4.84   0
  -2  11  -3  130.85    6.44   0
   2  11   3  135.19    4.76   0
   2 -11   3  141.01    6.48   0
  -3 -11  -3  170.30    4.56   0
   3  11   3  174.36    5.47   0
  -3  11  -3  166.70    5.46   0
  -3 -11  -3  185.66    5.11   0
   3  11   3  166.14    4.83   0
   3 -11   3  179.05    5.65   0
   4  11   3    8.77    4.15   0
  -4 -11  -3    0.76    3.88   0
  -4  11  -3   -0.20    4.49   0
  -4 -11  -3   -2.77    4.52   0
   4  11   3    7.53    3.95   0
  -5  11  -3   15.75    4.60   0
  -5 -11  -3   26.24    4.27   0
  -5 -11  -3   23.76    3.73   0
   5  11   3   19.05    3.71   0
   5 -11   3   37.67    4.39   0
   6  11   3   64.78    3.57   0
   6 -11   3   49.71    4.50   0
  -6 -11  -3   56.77    3.76   0
  -6  11  -3   47.86    4.28   0
  -6 -11  -3   44.47    4.34   0
   6 -11   3   34.64    3.95   0
   7  11   3   17.73    3.81   0
  -7 -11  -3    3.80    3.60   0
   7 -11   3   22.54    4.04   0
  -7  11  -3   15.95    4.08   0
   7 -11   3   13.88    3.79   0
   8 -11   3   -6.38    3.95   0
  -8 -11  -3   -1.41    3.51   0
  -8  11  -3   11.50    3.84   0
   8 -11   3   -4.20    3.54   0
   8  11   3    1.39    3.59   0
   8 -11   3   -0.77    3.93   0
   9 -12  -3   18.10    4.32   0
  -9  12   3    7.92    3.92   0
  -9 -12   3   11.73    3.50   0
   9  12  -3   12.86    3.66   0
  -8  12   3    1.00    3.93   0
   8 -12  -3    3.02    4.56   0
  -8 -12   3   11.92    3.54   0
   8  12  -3   16.10    4.23   0
   7  12  -3   81.86    4.09   0
  -7  12   3   98.59    4.28   0
  -7 -12   3   63.04    4.37   0
   7 -12  -3   60.52    5.17   0
  -6  12   3   52.94    4.64   0
  -6 -12   3   41.14    8.48   0
   6 -12  -3   36.77    4.39   0
   6  12  -3   39.41    4.63   0
  -6 -12   3   32.34    3.91   0
  -5 -12   3   52.02    7.03   0
  -5 -12   3   34.80    4.12   0
  -5  12   3   42.19    4.32   0
  -5  12   3   42.84    5.08   0
   5 -12  -3   44.82    5.28   0
   5  12  -3   43.63    5.05   0
  -4 -12   3    8.96    5.55   0
   4 -12  -3    0.23    4.59   0
   4  12  -3   16.24    4.91   0
  -4  12   3    7.61    4.27   0
  -4  12   3   10.52    4.52   0
   3 -12  -3  402.23    5.65   0
   3  12  -3  443.77    7.14   0
  -3 -12   3  383.27    6.58   0
  -3 -12   3  386.68    6.70   0
  -3  12   3  391.40    5.87   0
  -2 -12   3   78.20    6.31   0
   2 -12  -3   70.83    4.80   0
   1 -12  -3    7.77    4.64   0
   1 -12  -3    6.07    4.55   0
  -1 -12   3   11.95    4.36   0
  -1 -12   3    8.47    9.65   0
   0  12   3  244.40    5.18   0
   0  12   3  244.03    4.90   0
   0 -12  -3  247.39    5.09   0
   0 -12  -3  237.15    4.96   0
   0 -12   3  232.80    4.98   0
   1  12   3  377.94    5.46   0
   1 -12   3  440.88   12.89   0
   1 -12   3  350.47    5.06   0
  -1 -12  -3  401.51    5.32   0
  -1 -12  -3  406.66    5.86   0
   1  12   3  375.28    5.28   0
  -2 -12  -3  339.88    5.65   0
   2  12   3  338.88    5.87   0
  -2  12  -3  332.81    7.53   0
   2  12   3  350.62    5.67   0
   2 -12   3  355.53    7.92   0
  -2 -12  -3  345.93    5.22   0
   3 -12   3   24.58    5.23   0
  -3 -12  -3   22.47    4.23   0
   3  12   3   18.22    4.49   0
  -3  12  -3   25.81    5.39   0
  -3 -12  -3   27.89    4.21   0
   3  12   3   23.35    4.30   0
  -4 -12  -3   91.89    4.02   0
  -4  12  -3   75.64    5.33   0
  -4 -12  -3   87.11    4.60   0
   4  12   3   83.05    4.03   0
  -5 -12  -3    3.28    3.64   0
   5 -12   3    5.04    5.11   0
  -5  12  -3   12.26    4.87   0
  -5 -12  -3    4.34    4.13   0
   5  12   3   17.19    3.52   0
   5  12   3    5.08    3.74   0
   6  12   3   36.20    3.57   0
   6 -12   3   22.54    3.86   0
   6 -12   3   33.06    4.38   0
  -6  12  -3   28.16    4.42   0
  -6 -12  -3   32.93    4.21   0
  -6 -12  -3   16.66    3.51   0
  -7 -12  -3   -4.16    3.56   0
  -7  12  -3    5.23    3.53   0
   7 -12   3   12.77    3.49   0
   7  12   3    4.92    3.45   0
   7 -12   3   -4.44    3.68   0
  -8 -12  -3   -7.15    3.41   0
   8 -12   3   -1.62    3.60   0
  -8  12  -3    8.62    3.95   0
   8  12   3   11.39    3.70   0
   8 -12   3   16.79    3.80   0
   9 -13  -3    2.26    4.24   0
  -9  13   3   13.24    3.69   0
  -9 -13   3    8.31    3.56   0
   9  13  -3   16.05    3.63   0
  -8 -13   3   51.99    3.80   0
  -8  13   3   58.43    3.93   0
   8 -13  -3   54.07    4.53   0
   8  13  -3   53.61    4.28   0
   7 -13  -3  220.48    5.30   0
  -7 -13   3  227.95    4.26   0
   7  13  -3  252.62    4.92   0
  -7  13   3  240.69    5.05   0
   6 -13  -3   -5.99    4.23   0
  -6  13   3   17.99    4.40   0
  -6 -13   3    3.04    7.10   0
   6  13  -3    7.31    4.55   0
  -6 -13   3   11.81    4.32   0
  -5 -13   3   11.42    6.15   0
  -5  13   3   -9.37    4.70   0
   5 -13  -3    8.12    5.03   0
  -5  13   3   -8.00    4.20   0
   5  13  -3   -0.81    4.26   0
   4  13  -3   36.88    4.97   0
   4 -13  -3   39.04    4.61   0
  -4  13   3   52.65    4.60   0
  -4 -13   3   41.90    5.59   0
  -4  13   3   38.78    4.30   0
  -3 -13   3   -1.80    5.37   0
   3 -13  -3    3.26    4.59   0
  -3 -13   3    2.02    5.16   0
   3  13  -3    1.64    5.43   0
  -2 -13   3   72.33    6.58   0
   2 -13  -3   73.04    4.71   0
   1 -13  -3  185.82    5.08   0
  -1  13   3  170.56    4.89   0
   1 -13  -3  189.79    5.08   0
   0  13   3   31.73    4.72   0
   0  13   3   19.50    4.46   0
   0 -13  -3   38.40    4.57   0
   0 -13  -3   33.42    4.57   0
   1  13   3  362.88    5.31   0
   1  13   3  390.38    5.31   0
   1 -13   3   -0.26    2.42   0
  -1 -13  -3  387.41    5.45   0
  -1 -13  -3  394.82    5.35   0
   2  13   3   54.23    4.79   0
  -2 -13  -3   44.26    4.61   0
  -2  13  -3   55.43    6.53   0
   2  13   3   52.07    4.42   0
  -2 -13  -3   52.86    4.42   0
   2 -13   3   58.57    6.93   0
   3  13   3    9.05    4.38   0
  -3  13  -3   15.39    5.45   0
  -3 -13  -3    9.32    4.23   0
   3 -13   3   15.95    5.84   0
   3  13   3    2.85    4.81   0
  -3 -13  -3   19.25    4.69   0
  -4 -13  -3   93.24    4.08   0
  -4  13  -3   80.07    5.40   0
  -4 -13  -3   79.30    4.18   0
   4  13   3   89.59    4.13   0
  -5 -13  -3   67.26    4.16   0
   5 -13   3   86.47    4.59   0
  -5  13  -3   61.08    4.61   0
   5  13   3   67.74    3.87   0
  -5 -13  -3   61.24    3.76   0
   5  13   3   57.79    3.56   0
   6  13   3   -1.20    3.63   0
  -6 -13  -3  -12.37    3.57   0
  -6  13  -3   12.39    4.58   0
   6 -13   3    4.61    4.48   0
  -6 -13  -3    9.71    4.20   0
   6 -13   3    3.97    3.71   0
  -7 -13  -3   -1.82    3.43   0
   7  13   3   -4.68    3.85   0
  -7  13  -3    2.08    4.05   0
   7 -13   3   -7.15    4.07   0
   7 -13   3   -0.04    3.56   0
  -8 -13  -3   60.88    3.67   0
   8  13   3   62.50    3.67   0
  -8  13  -3   38.97    4.33   0
   9 -14  -3    2.66    4.24   0
  -9  14   3   12.22    3.93   0
  -9 -14   3   10.99    3.51   0
   9  14  -3   15.50    3.72   0
   8 -14  -3   47.87    4.43   0
  -8  14   3   53.03    4.10   0
  -8 -14   3   53.26    3.85   0
   8  14  -3   65.18    4.38   0
   7 -14  -3   53.74    4.61   0
  -7 -14   3   55.13    3.78   0
   7  14  -3   79.80    4.52   0
  -7  14   3   51.43    4.60   0
  -6  14   3  188.86    4.53   0
  -6 -14   3  191.06    7.38   0
   6 -14  -3  191.12    4.98   0
   6  14  -3  219.33    4.59   0
  -6 -14   3  176.94    4.61   0
  -5 -14   3   -1.20    5.56   0
  -5  14   3    5.24    4.17   0
   5 -14  -3    7.63    4.96   0
  -5  14   3   15.81    4.47   0
   5  14  -3    2.04    4.13   0
  -4  14   3  846.68    6.66   0
  -4 -14   3  792.43    7.27   0
  -4  14   3  740.57    6.52   0
   4  14  -3  848.44    6.94   0
   4 -14  -3  787.74    6.26   0
   3  14  -3    9.72    5.54   0
  -3 -14   3    5.80    5.14   0
  -3 -14   3    3.14    5.54   0
   3 -14  -3    3.59    4.87   0
   2 -14  -3  379.42    5.32   0
  -2 -14   3  352.79    8.01   0
   1 -14  -3  867.18    6.28   0
   1 -14  -3  845.29    6.87   0
  -1  14   3  802.27    6.62   0
   0  14   3   35.96    4.22   0
   0 -14  -3   26.08    4.64   0
   0 -14  -3   37.62    4.91   0
  -1 -14  -3   17.89    4.53   0
   1  14   3   34.23    4.62   0
   1  14   3   28.26    5.00   0
  -1 -14  -3   36.90    4.38   0
  -2 -14  -3   83.80    4.74   0
   2 -14   3   92.58    7.92   0
   2  14   3   86.74    4.86   0
  -2 -14  -3   88.43    4.93   0
  -3 -14  -3  161.82    4.35   0
   3  14   3  157.65    4.68   0
  -3  14  -3  139.12    6.03   0
  -3 -14  -3  157.62    5.08   0
   3  14   3  148.87    4.44   0
   3 -14   3  153.68    6.29   0
  -4 -14  -3  371.12    4.86   0
  -4  14  -3  375.25    6.38   0
  -4 -14  -3  385.50    5.30   0
   4  14   3  382.70    4.68   0
   5  14   3   57.52    3.85   0
  -5  14  -3   32.50    4.31   0
  -5 -14  -3   48.20    4.17   0
  -5 -14  -3   43.02    3.68   0
   5  14   3   36.66    3.79   0
   6  14   3  155.01    4.22   0
  -6 -14  -3  163.27    3.84   0
  -6  14  -3  158.35    4.91   0
  -6 -14  -3  168.05    4.64   0
   6 -14   3  170.05    4.98   0
  -7 -14  -3    2.08    3.26   0
  -7  14  -3    0.41    4.22   0
   7 -14   3   -5.78    3.58   0
   7  14   3   -4.36    3.90   0
   7 -14   3   11.81    3.91   0
  -9  15   3   25.61    3.79   0
   9 -15  -3   29.55    4.26   0
  -9 -15   3   21.40    3.96   0
   9  15  -3   23.54    3.74   0
   8 -15  -3   97.56    4.54   0
  -8  15   3  101.47    4.30   0
  -8 -15   3  100.93    3.85   0
   8  15  -3  113.11    4.37   0
   7 -15  -3   16.95    4.34   0
  -7 -15   3   24.72    7.80   0
  -7 -15   3   27.38    3.70   0
   7  15  -3   20.52    4.33   0
  -7  15   3   26.32    4.49   0
  -6 -15   3   11.79    6.09   0
   6 -15  -3   29.22    4.60   0
  -6 -15   3   10.17    3.75   0
   6  15  -3   15.48    4.39   0
  -6  15   3   15.72    3.85   0
  -5 -15   3  195.42    6.32   0
   5 -15  -3  201.67    5.30   0
  -5  15   3  203.55    5.03   0
   5  15  -3  200.98    4.78   0
  -5  15   3  184.44    4.56   0
  -4  15   3  138.43    5.00   0
   4 -15  -3   96.47    4.74   0
   4  15  -3  100.49    4.94   0
  -4  15   3   99.80    5.00   0
  -4 -15   3   93.99    5.88   0
   3 -15  -3  248.82    5.31   0
   3  15  -3  274.39    6.66   0
  -3 -15   3  252.60    5.74   0
  -3 -15   3  233.71    6.12   0
  -3  15   3  237.69    5.48   0
  -2 -15   3  167.46    7.68   0
   2 -15  -3  165.79    5.04   0
   1 -15  -3  -17.06    4.52   0
   1 -15  -3    4.95    4.88   0
  -1  15   3  -11.56    4.79   0
   0  15   3   14.07    4.79   0
   0 -15  -3   20.88    4.92   0
   0 -15  -3   21.88    4.48   0
  -1 -15  -3   11.06    4.51   0
   1  15   3    2.06    4.67   0
  -1 -15  -3   15.95    4.61   0
   2  15   3   54.29    4.36   0
  -2 -15  -3   49.80    4.32   0
  -2 -15  -3   56.71    4.64   0
  -3  15  -3    7.14    5.82   0
  -3 -15  -3    1.42    4.35   0
   3  15   3    9.22    3.88   0
   3 -15   3   -2.16    6.39   0
  -3 -15  -3   -6.80    3.94   0
  -4 -15  -3    0.32    3.82   0
   4 -15   3   -4.52    5.10   0
  -4  15  -3    1.67    5.29   0
  -4 -15  -3   -2.07    4.46   0
   4  15   3   -6.97    4.28   0
  -5 -15  -3   -5.29    3.59   0
  -5  15  -3    1.37    4.50   0
  -5 -15  -3   10.81    4.20   0
   5  15   3   -6.97    3.67   0
  -6 -15  -3    0.31    3.52   0
   6  15   3  -22.06    3.46   0
  -6  15  -3    5.06    4.24   0
  -6 -15  -3  -10.23    4.11   0
   6 -15   3    5.61    4.21   0
   7  15   3   10.83    3.82   0
  -7 -15  -3   25.53    3.62   0
   7 -15   3    8.11    4.21   0
  -7  15  -3   12.79    4.18   0
   7 -15   3   24.51    3.57   0
  -7 -15  -3   18.01    4.07   0
   9 -16  -3    0.93    4.21   0
  -9  16   3   -6.91    3.43   0
  -9 -16   3   -5.98    3.80   0
   9  16  -3    5.20    3.62   0
   8 -16  -3    1.85    3.98   0
  -8 -16   3  -13.96    3.38   0
  -8  16   3  -13.25    3.73   0
   8  16  -3    0.12    4.13   0
  -7 -16   3   29.66    7.25   0
   7 -16  -3   35.51    4.33   0
  -7 -16   3   20.44    4.26   0
   7  16  -3   36.98    4.36   0
  -7  16   3   20.20    4.52   0
   6 -16  -3   21.76    4.57   0
  -6  16   3   42.23    4.28   0
  -6 -16   3   37.81    5.66   0
  -6 -16   3   31.86    4.30   0
   6  16  -3   29.30    4.51   0
  -5  16   3   27.95    4.09   0
   5  16  -3   25.45    4.53   0
  -5  16   3   26.30    3.72   0
  -5  16   3   44.65    4.42   0
  -5 -16   3   32.43    5.62   0
   5 -16  -3   27.06    4.40   0
   4 -16  -3   38.96    4.54   0
   4  16  -3   39.79    4.73   0
  -4  16   3   41.59    4.31   0
  -4 -16   3   29.24    4.97   0
  -4  16   3   28.34    4.52   0
  -4  16   3   32.77    4.05   0
   3  16  -3   18.60    5.44   0
   3 -16  -3   22.23    4.56   0
  -3  16   3   -7.36    4.81   0
  -3 -16   3   14.08    5.15   0
  -2  16   3  565.95    5.70   0
   2 -16  -3  576.48    5.61   0
  -1  16   3   22.45    4.73   0
   1 -16  -3   21.54    4.34   0
   1 -16  -3   25.70    4.83   0
   0  16   3   41.22    4.09   0
   0 -16  -3   22.72    4.26   0
   0 -16  -3   37.14    4.10   0
  -1 -16  -3   31.19    4.31   0
  -1 -16  -3    1.46    4.05   0
   1  16   3    1.76    4.62   0
  -2 -16  -3  754.59    6.20   0
   2  16   3  731.92    5.95   0
  -2 -16  -3  727.74    6.25   0
  -3  16  -3    2.88    6.21   0
  -3 -16  -3   -1.00    3.94   0
   3  16   3   -3.09    3.93   0
  -3 -16  -3    2.59    4.06   0
   4 -16   3  221.61    6.32   0
  -4 -16  -3  188.03    4.39   0
  -4  16  -3  178.00    5.82   0
  -4 -16  -3  194.80    4.51   0
   4  16   3  194.55    4.29   0
  -5 -16  -3  131.63    3.95   0
  -5  16  -3  123.73    5.16   0
  -5 -16  -3  139.06    4.26   0
   5  16   3  119.53    3.93   0
   6  16   3  195.28    4.24   0
  -6  16  -3  191.61    5.25   0
  -6 -16  -3  212.99    4.37   0
   6 -16   3  212.82    5.41   0
   6 -16   3  186.63    4.13   0
  -6 -16  -3  179.22    4.21   0
  -7 -16  -3   -1.10    3.50   0
   7  16   3   15.28    3.55   0
  -7  16  -3   22.66    4.13   0
  -7 -16  -3   20.79    3.94   0
   7 -16   3   35.28    4.02   0
   7 -16   3   13.58    4.20   0
  -8  17   3    0.69    3.63   0
  -8 -17   3    2.70    3.36   0
   8 -17  -3    2.11    4.33   0
   8  17  -3   -5.80    3.84   0
   7 -17  -3  143.00    4.62   0
  -7 -17   3  136.85    7.00   0
  -7 -17   3  131.25    4.29   0
   7  17  -3  143.29    4.42   0
  -7  17   3  166.13    4.65   0
   6 -17  -3  115.77    4.39   0
  -6 -17   3  117.60    5.85   0
   6  17  -3  141.88    4.76   0
  -6  17   3  126.38    4.81   0
   5 -17  -3   21.64    4.27   0
  -5 -17   3    6.66    5.36   0
  -5  17   3   22.33    3.76   0
  -5  17   3    9.65    4.13   0
  -5  17   3   22.63    4.08   0
   5  17  -3   25.31    4.65   0
   4 -17  -3   42.31    4.49   0
   4  17  -3   37.49    5.29   0
  -4 -17   3   37.06    4.86   0
  -4  17   3   40.39    4.65   0
  -4  17   3   41.79    4.07   0
   3 -17  -3  294.13    5.01   0
   3  17  -3  304.07    6.84   0
  -3 -17   3  270.68    5.70   0
  -3  17   3  271.40    5.64   0
  -2  17   3    9.95    3.54   0
   2 -17  -3  -17.84    4.17   0
  -1  17   3  112.57    5.04   0
   1 -17  -3  136.55    4.37   0
   1 -17  -3  119.65    5.12   0
   0 -17  -3   78.05    4.26   0
   0  17   3   74.12    4.83   0
   0 -17  -3   78.45    4.83   0
  -1 -17  -3   26.44    4.05   0
   1  17   3   23.93    4.50   0
  -1 -17  -3   28.02    4.51   0
  -2 -17  -3   -1.97    4.03   0
   2  17   3   13.14    4.55   0
  -2 -17  -3   -2.59    4.76   0
  -3  17  -3   18.53    6.97   0
  -3 -17  -3   33.90    4.45   0
   3  17   3   13.34    4.29   0
  -3 -17  -3   23.31    3.96   0
  -4 -17  -3  -11.04    3.83   0
  -4  17  -3   -0.29    5.30   0
  -4 -17  -3   -4.60    3.80   0
   4  17   3   -2.19    3.87   0
  -5 -17  -3  320.50    4.99   0
  -5  17  -3  290.75    5.74   0
   5  17   3  299.44    4.44   0
  -5 -17  -3  298.36    4.47   0
   6  17   3   -7.96    3.52   0
  -6  17  -3   -4.05    4.41   0
  -6 -17  -3   -1.07    4.10   0
   6 -17   3   -0.04    4.66   0
   6 -17   3   -1.36    3.91   0
  -6 -17  -3   -7.21    3.31   0
  -7 -17  -3    3.22    3.31   0
  -7  17  -3    0.67    4.12   0
   7 -17   3   -2.47    3.82   0
   7 -17   3    3.51    4.50   0
   7  17   3  -10.19    3.46   0
  -7 -17  -3    2.86    3.62   0
  -8 -18   3   -0.57    3.43   0
   8 -18  -3    6.56    4.20   0
  -8  18   3    0.38    3.92   0
   8  18  -3   -7.22    3.53   0
   7 -18  -3   10.74    3.82   0
  -7 -18   3   15.88    5.89   0
  -7 -18   3   13.46    3.83   0
  -7  18   3   19.08    3.56   0
   7  18  -3   17.22    3.55   0
  -6  18   3  113.84    4.69   0
   6 -18  -3  126.44    4.85   0
  -6 -18   3  105.09    5.80   0
  -6  18   3   98.08    4.43   0
   6  18  -3  136.89    4.73   0
  -5  18   3   33.89    4.63   0
  -5 -18   3   58.00    4.74   0
  -5  18   3   55.89    4.46   0
   5 -18  -3   49.94    4.80   0
  -5  18   3   40.62    3.75   0
   5  18  -3   56.87    4.72   0
   4 -18  -3   40.32    4.18   0
   4  18  -3   21.84    4.72   0
  -4 -18   3   41.39    4.79   0
  -4  18   3   30.47    4.57   0
  -4  18   3   36.20    4.01   0
  -3  18   3  384.37    5.05   0
   3 -18  -3  429.42    5.27   0
   3  18  -3  435.43    7.54   0
  -3 -18   3  390.00    5.71   0
  -2  18   3   29.57    4.56   0
   2 -18  -3   21.59    3.59   0
  -2 -18   3   25.97    4.49   0
  -1  18   3  283.90    5.49   0
   1 -18  -3  305.19    4.90   0
   0  18   3  182.88    4.49   0
   0 -18  -3  207.10    4.67   0
   0 -18  -3  156.31    5.12   0
  -1 -18  -3   21.31    4.14   0
   1  18   3   29.18    4.55   0
  -1 -18  -3   45.29    4.12   0
  -2 -18  -3   72.22    4.15   0
   2  18   3   76.54    4.53   0
  -2 -18  -3   57.44    4.12   0
  -3 -18  -3  350.90    5.11   0
  -3 -18  -3  315.21    5.04   0
   3  18   3  329.34    4.84   0
  -4 -18  -3   70.19    4.56   0
  -4 -18  -3   99.46    4.48   0
  -4  18  -3   83.04    5.98   0
   4  18   3  100.16    4.54   0
  -5 -18  -3  151.62    4.21   0
  -5  18  -3  131.66    5.53   0
  -5 -18  -3  138.85    4.19   0
   5  18   3  139.70    4.18   0
   6  18   3   12.01    3.48   0
  -6 -18  -3  -12.20    3.44   0
  -6 -18  -3    2.10    3.53   0
  -6  18  -3   -0.28    4.44   0
   6 -18   3    9.47    3.94   0
  -7  18  -3    6.32    4.17   0
  -7 -18  -3   10.30    3.31   0
   7 -18   3   14.71    4.15   0
   8 -19  -3   54.84    4.41   0
  -8  19   3   67.36    4.25   0
  -8 -19   3   72.85    3.66   0
  -8 -19   3   59.61    8.06   0
   8  19  -3   75.72    4.17   0
   7 -19  -3   -1.34    4.17   0
  -7 -19   3    4.80    5.45   0
  -7 -19   3    4.97    3.99   0
  -7  19   3   -6.33    4.09   0
   7  19  -3    6.20    4.24   0
  -6  19   3  171.82    4.28   0
   6 -19  -3  169.69    4.56   0
  -6  19   3  150.45    4.01   0
  -6 -19   3  164.27    5.85   0
   6  19  -3  178.07    5.04   0
   5 -19  -3  405.06    5.32   0
  -5 -19   3  359.35    5.63   0
  -5  19   3  361.58    5.49   0
  -5  19   3  314.83    4.86   0
  -5  19   3  355.92    5.20   0
   5  19  -3  375.96    5.66   0
  -4  19   3  300.17    4.50   0
   4 -19  -3  306.78    4.78   0
   4  19  -3  319.43    6.20   0
  -4 -19   3  304.50    5.63   0
  -4  19   3  312.84    5.37   0
   3 -19  -3   13.09    4.26   0
   3  19  -3   23.43    5.71   0
  -3  19   3   24.76    4.06   0
  -3  19   3   15.28    4.46   0
  -3 -19   3   27.45    4.65   0
   2 -19  -3   18.48    4.20   0
  -2  19   3   25.60    4.22   0
  -2 -19   3   18.22    4.26   0
  -1  19   3  115.09    4.94   0
   1 -19  -3  130.35    4.46   0
   0  19   3    5.49    4.55   0
   0 -19  -3   -2.85    4.12   0
   0 -19  -3    0.27    3.98   0
  -1 -19  -3   77.71    4.15   0
   1  19   3   82.49    4.26   0
  -1 -19  -3   84.15    4.22   0
  -2 -19  -3   15.26    4.02   0
   2  19   3   13.36    3.92   0
  -2 -19  -3   23.18    4.32   0
  -3 -19  -3  330.18    5.34   0
  -3 -19  -3  298.43    4.75   0
   3  19   3  297.24    5.11   0
  -4 -19  -3  -10.31    3.79   0
  -4 -19  -3   -6.23    4.10   0
  -4  19  -3   -0.69    5.92   0
   4  19   3   -5.25    3.72   0
  -5  19  -3   47.18    5.29   0
  -5 -19  -3   47.62    3.67   0
  -5 -19  -3   65.52    3.83   0
   5  19   3   58.44    3.82   0
   5 -19   3   43.68    3.82   0
   6 -19   3  169.49    4.18   0
  -6  19  -3  195.57    5.51   0
  -6 -19  -3  195.18    4.75   0
  -6 -19  -3  171.29    4.40   0
   6  19   3  163.09    4.29   0
   8 -20  -3    3.62    4.19   0
  -8  20   3   11.15    3.67   0
  -8 -20   3   12.85    3.97   0
  -8 -20   3    6.18    6.38   0
   8  20  -3    0.07    4.12   0
   7 -20  -3  128.61    4.10   0
  -7 -20   3  108.31    6.10   0
  -7 -20   3  130.68    4.27   0
   7  20  -3  145.84    4.43   0
  -7  20   3  123.18    4.31   0
  -7  20   3  132.40    4.66   0
   6  20  -3    8.95    4.32   0
   6 -20  -3   -3.45    4.40   0
  -6 -20   3    2.51    4.82   0
  -6  20   3    8.02    4.23   0
  -6  20   3   18.49    4.08   0
   5 -20  -3    2.05    4.19   0
   5  20  -3    2.61    4.43   0
  -5  20   3    2.20    4.34   0
  -5  20   3  -15.29    4.19   0
  -5 -20   3    8.43    4.46   0
  -5  20   3   -2.01    3.83   0
   4 -20  -3   -2.92    3.97   0
  -4  20   3   -8.99    3.87   0
   4  20  -3   -4.87    4.66   0
  -4  20   3  -13.61    4.77   0
  -4 -20   3    1.93    4.76   0
   3 -20  -3  446.67    5.34   0
  -3  20   3  408.55    5.42   0
   3  20  -3  502.47    8.08   0
  -3  20   3  450.73    4.91   0
  -3 -20   3  430.61    5.58   0
   2 -20  -3   44.49    4.23   0
  -2 -20   3   32.36    4.81   0
  -2  20   3   58.66    4.36   0
  -2  20   3   32.96    4.28   0
  -1 -20   3   35.46    4.46   0
  -1  20   3   20.27    4.41   0
   1 -20  -3   21.97    4.04   0
   0  20   3  192.52    4.58   0
   0 -20  -3  212.48    4.58   0
   0 -20  -3  203.52    5.05   0
  -1 -20  -3  283.43    4.70   0
   1  20   3  238.30    4.86   0
  -1 -20  -3  267.70    5.09   0
  -2 -20  -3   64.59    4.25   0
  -2 -20  -3   61.34    3.98   0
   2  20   3   71.58    4.36   0
  -3 -20  -3  484.54    5.28   0
   3  20   3  453.64    5.48   0
  -3 -20  -3  474.83    5.22   0
  -4 -20  -3   15.42    3.99   0
   4  20   3   -1.93    3.57   0
  -4  20  -3    1.87    6.73   0
  -4 -20  -3    7.69    3.57   0
  -5 -20  -3   70.84    4.17   0
  -5  20  -3   54.90    5.64   0
  -5 -20  -3   71.62    3.81   0
   5 -20   3   84.35    3.90   0
   5  20   3   65.39    4.40   0
  -6 -20  -3    9.64    3.58   0
   6  20   3   11.32    3.72   0
  -6 -20  -3   13.01    3.91   0
   6 -20   3   20.02    3.50   0
  -6  20  -3    5.98    4.83   0
   7 -21  -3    1.51    3.99   0
  -7 -21   3   -4.53    5.12   0
  -7 -21   3   -5.97    3.75   0
  -7  21   3   -1.60    4.00   0
   7  21  -3   16.67    4.09   0
  -7  21   3    6.13    4.16   0
   6 -21  -3   23.60    4.06   0
  -6 -21   3   27.63    5.01   0
  -6  21   3   28.72    4.15   0
  -6  21   3   13.63    3.85   0
   6  21  -3   28.89    4.09   0
   5 -21  -3   -2.34    3.99   0
  -5 -21   3    3.92    4.58   0
  -5  21   3   -0.28    4.34   0
  -5  21   3   -2.52    3.76   0
   5  21  -3   -0.67    4.37   0
  -4 -21   3   59.40    4.23   0
   4 -21  -3   54.36    4.62   0
  -4  21   3   42.18    4.84   0
   4  21  -3   68.14    4.94   0
  -4  21   3   52.70    3.92   0
  -3  21   3   -4.95    3.73   0
   3 -21  -3   -5.23    3.89   0
  -3 -21   3    2.04    4.36   0
  -3  21   3   -4.59    4.67   0
  -2  21   3   23.73    4.42   0
   2 -21  -3   25.39    4.17   0
  -2  21   3   44.60    4.37   0
  -2 -21   3   36.70    4.10   0
   1 -21  -3  244.88    4.47   0
  -1 -21   3  237.42    4.71   0
  -1  21   3  196.31    5.07   0
  -1  21   3  258.85    4.70   0
   0 -21  -3  267.45    4.68   0
   0  21   3  202.23    4.96   0
   0  21   3  222.63    4.64   0
   0 -21  -3  215.22    4.95   0
   1  21   3    5.54    4.32   0
  -1 -21  -3   -2.53    3.79   0
  -1 -21  -3    3.29    4.03   0
  -2 -21  -3   26.00    3.87   0
   2  21   3   21.95    4.11   0
  -2 -21  -3   19.25    3.62   0
  -3 -21  -3   10.12    4.02   0
   3  21   3    4.51    4.05   0
  -3 -21  -3   18.37    4.16   0
  -4 -21  -3   -0.99    3.57   0
   4  21   3   10.64    4.02   0
  -4 -21  -3    4.34    4.00   0
  -5 -21  -3   66.85    3.66   0
  -5  21  -3   60.60    5.89   0
  -5 -21  -3   59.16    3.93   0
   5 -21   3   57.41    3.93   0
   5  21   3   69.70    3.80   0
  -6 -21  -3   38.27    4.16   0
   6  21   3   45.02    3.90   0
  -6  21  -3   48.22    5.10   0
  -6 -21  -3   57.45    4.35   0
   6 -21   3   57.84    3.97   0
   7 -22  -3    1.72    3.99   0
   7  22  -3    1.67    4.14   0
  -7 -22   3    1.35    5.05   0
  -7 -22   3    3.10    3.90   0
  -7  22   3    6.59    3.74   0
  -7  22   3   -4.76    3.66   0
   6  22  -3   23.15    4.56   0
  -6 -22   3   14.69    4.64   0
   6 -22  -3   21.32    4.34   0
  -6  22   3   27.61    3.74   0
  -6  22   3   29.24    4.13   0
  -5 -22   3   41.51    4.49   0
   5 -22  -3   62.54    4.32   0
   5  22  -3   53.66    4.56   0
  -5  22   3   53.53    4.40   0
  -5  22   3   58.92    3.66   0
   4 -22  -3   -2.00    3.72   0
   4  22  -3    1.00    4.86   0
  -4  22   3    0.95    4.37   0
  -4  22   3    2.46    3.48   0
  -4  22   3   -1.47    4.08   0
  -4 -22   3   -6.18    4.46   0
  -3 -22   3  280.07    4.60   0
   3 -22  -3  294.10    4.52   0
  -3  22   3  257.73    4.44   0
  -3  22   3  273.37    5.18   0
  -2  22   3  169.29    4.15   0
  -2  22   3  155.96    5.06   0
   2 -22  -3  157.75    4.48   0
  -2 -22   3  179.30    4.85   0
  -1  22   3   56.86    4.99   0
   1 -22  -3   98.84    4.22   0
  -1 -22   3   79.64    4.36   0
  -1  22   3   72.91    4.33   0
   0  22   3  259.97    5.21   0
   0 -22  -3  243.45    5.32   0
   0 -22  -3  288.15    4.59   0
  -1 -22  -3   -2.61    3.76   0
   1  22   3    4.13    4.22   0
  -1 -22  -3    6.62    3.82   0
  -2 -22  -3   28.05    3.70   0
   2 -22   3   10.55    4.07   0
   2  22   3   25.66    4.37   0
  -2 -22  -3    9.53    4.12   0
  -3 -22  -3    2.58    3.89   0
   3  22   3   13.22    3.71   0
  -3 -22  -3   11.63    3.92   0
  -4 -22  -3   53.88    3.87   0
   4  22   3   41.38    4.15   0
  -4 -22  -3   55.85    4.07   0
  -5  22  -3   -0.97    5.84   0
  -5 -22  -3   14.02    3.80   0
   5  22   3    1.86    3.59   0
   5 -22   3   -5.23    3.74   0
  -5 -22  -3    7.16    3.37   0
   7  23  -3    7.99    4.14   0
  -7 -23   3    1.66    4.86   0
  -7 -23   3   -0.50    3.98   0
  -7  23   3   16.78    4.00   0
  -7  23   3    7.67    3.57   0
   6 -23  -3   -8.75    3.83   0
  -6  23   3   -2.41    3.72   0
   6  23  -3    5.99    4.38   0
  -6  23   3   12.43    4.00   0
  -6 -23   3    1.21    4.66   0
   5 -23  -3   -3.42    3.53   0
  -5  23   3   -3.09    3.38   0
  -5  23   3  -17.22    4.14   0
   5  23  -3    1.21    4.25   0
  -5 -23   3    0.50    3.90   0
  -4  23   3    3.97    3.78   0
   4 -23  -3    8.88    4.00   0
  -4  23   3    8.58    4.22   0
   4  23  -3    3.11    5.30   0
  -4 -23   3    5.13    4.45   0
  -3 -23   3   16.27    3.93   0
   3 -23  -3   12.88    3.98   0
  -3  23   3   13.19    3.78   0
  -3  23   3   18.76    4.67   0
  -3  23   3   16.22    5.05   0
  -2  23   3   23.78    4.74   0
   2 -23  -3   28.58    3.74   0
  -2 -23   3   24.11    3.94   0
  -2  23   3   12.75    3.77   0
   1 -23  -3   69.12    4.07   0
  -1  23   3   74.92    4.18   0
  -1  23   3   57.32    4.53   0
   0 -23  -3   12.00    4.00   0
   0  23   3   12.82    4.41   0
   0 -23  -3   11.96    4.42   0
   0 -23   3   15.10    4.11   0
  -1 -23  -3    1.94    3.74   0
   1  23   3   13.53    3.96   0
  -1 -23  -3    0.27    4.20   0
   1 -23   3  -17.27    3.77   0
   2 -23   3   -7.47    4.02   0
  -2 -23  -3   -3.75    3.64   0
   2  23   3   13.33    4.01   0
  -2 -23  -3   -9.36    3.84   0
   2  23   3    0.13    3.61   0
  -3 -23  -3    2.27    3.75   0
   3 -23   3   13.12    4.12   0
   3  23   3    6.14    3.41   0
  -3 -23  -3    4.31    3.32   0
  -4 -23  -3   -4.45    3.87   0
   4  23   3    0.72    3.50   0
   4 -23   3    1.09    3.97   0
  -4 -23  -3    8.63    3.44   0
   5  23   3  -12.34    3.80   0
  -5 -23  -3  -11.01    4.00   0
  -5 -23  -3   13.13    3.63   0
   5 -23   3   -5.08    3.88   0
   6 -24  -3    8.03    3.71   0
  -6 -24   3   10.77    4.42   0
   6  24  -3    8.74    4.36   0
  -6  24   3   -0.82    4.17   0
  -6  24   3   13.40    3.82   0
  -5 -24   3    3.74    4.21   0
  -5  24   3    0.12    3.41   0
  -5  24   3    1.80    4.25   0
   5 -24  -3    3.36    3.87   0
   5  24  -3    8.25    4.39   0
  -4 -24   3   -4.06    4.28   0
   4 -24  -3   -6.30    3.67   0
  -4  24   3    0.56    4.10   0
   4  24  -3   -3.97    5.30   0
  -4  24   3    8.32    3.55   0
  -3  24   3   12.07    4.11   0
  -3 -24   3    3.56    4.30   0
  -3  24   3   20.69    4.98   0
   3 -24  -3   11.93    3.79   0
  -3  24   3   10.65    3.85   0
  -2 -24   3   61.25    4.34   0
  -2  24   3   56.46    4.41   0
   2 -24  -3   68.65    4.23   0
  -2  24   3   62.70    3.92   0
   1 -24  -3    6.69    3.90   0
  -1  24   3   18.80    3.92   0
  -1  24   3    6.96    4.34   0
   0 -24  -3   38.51    4.00   0
   0  24   3   27.50    4.54   0
   0 -24  -3   33.81    4.53   0
   0 -24   3   25.39    3.83   0
   1  24   3   -1.26    4.14   0
  -1 -24  -3   -4.44    4.13   0
  -1 -24  -3   -0.53    3.91   0
  -2 -24  -3    5.52    3.75   0
   2  24   3   15.34    3.65   0
   2  24   3   15.09    3.98   0
  -2 -24  -3   -1.34    3.98   0
  -3 -24  -3   -6.64    3.64   0
   3 -24   3    2.06    4.00   0
   3  24   3    3.01    3.79   0
  -3 -24  -3   -1.88    3.49   0
   4  24   3   -5.35    3.25   0
  -4 -24  -3   -5.59    3.54   0
  -4 -24  -3    3.85    3.39   0
   4 -24   3    9.22    3.97   0
   5  24   3    6.54    3.71   0
  -5 -24  -3   16.49    3.53   0
  -5 -24  -3    4.57    3.40   0
  -6 -25   3    9.58    4.35   0
   6  25  -3   -1.41    4.24   0
   6 -25  -3    3.17    4.06   0
  -6  25   3    4.18    3.99   0
  -6  25   3   12.05    4.06   0
   5  25  -3    3.57    4.55   0
  -5 -25   3   10.69    4.23   0
  -5  25   3    5.20    4.53   0
  -5  25   3    8.52    3.37   0
   5 -25  -3   -5.84    3.49   0
  -4  25   3   -2.97    4.39   0
  -4 -25   3    0.08    4.19   0
   4 -25  -3    3.57    3.77   0
   4  25  -3   -1.19    5.35   0
  -4  25   3   12.41    3.64   0
  -4  25   3  -11.67    4.14   0
  -3  25   3   16.84    4.23   0
  -3  25   3   26.47    4.61   0
  -3  25   3   15.34    3.57   0
  -3 -25   3   19.81    4.15   0
   3 -25  -3   36.47    4.01   0
  -2 -25   3  -18.93    3.69   0
  -2  25   3  -10.79    4.33   0
   2 -25  -3  -17.43    4.06   0
  -2  25   3   -1.75    3.88   0
   1 -25  -3  120.84    4.01   0
  -1  25   3   86.11    4.68   0
  -1  25   3  119.18    4.31   0
  -1 -25   3  121.99    4.12   0
   0 -25   3   51.14    3.93   0
   0 -25  -3   48.45    4.15   0
   0  25   3   39.71    4.32   0
   0 -25  -3   47.98    4.32   0
  -1 -25  -3   24.87    3.70   0
   1  25   3   25.19    4.08   0
  -1 -25  -3   28.50    4.04   0
  -2 -25  -3    0.07    3.50   0
   2  25   3    3.06    3.93   0
  -2 -25  -3  -12.79    3.95   0
  -3 -25  -3   11.40    3.97   0
   3  25   3   11.76    4.16   0
   3 -25   3   14.42    3.93   0
  -3 -25  -3   25.09    3.67   0
  -4 -25  -3   35.73    3.80   0
  -4 -25  -3   42.67    3.47   0
   4  25   3   31.00    3.54   0
   4 -25   3   38.98    4.12   0
   5 -26  -3    5.62    3.46   0
  -5 -26   3   -9.00    4.11   0
  -5  26   3   -4.10    3.99   0
  -5  26   3    1.56    3.48   0
   5  26  -3   -0.04    4.65   0
   4 -26  -3   10.03    3.77   0
  -4  26   3   13.67    4.15   0
  -4 -26   3    5.05    4.40   0
  -4  26   3    2.54    4.29   0
  -4  26   3    5.22    3.66   0
  -3  26   3    9.18    4.45   0
   3 -26  -3    6.19    3.66   0
  -3 -26   3    3.12    4.01   0
  -3  26   3    1.41    4.58   0
  -3  26   3    4.20    3.63   0
  -2 -26   3    6.33    3.72   0
   2 -26  -3    1.22    3.88   0
  -2  26   3   -6.48    3.96   0
  -2  26   3    3.71    3.76   0
   1 -26  -3   14.49    3.85   0
  -1  26   3    0.71    4.04   0
  -1  26   3    9.83    4.35   0
  -1 -26   3    9.77    3.52   0
   0 -26   3  -10.43    3.65   0
   0 -26  -3    6.92    3.71   0
   0  26   3   -2.41    3.91   0
   0  26   3   -2.63    4.11   0
  -1 -26  -3   -5.78    3.57   0
   1  26   3   -9.51    4.11   0
  -1 -26  -3    4.77    3.78   0
   1 -26   3   10.88    3.81   0
   2 -26   3   31.95    4.11   0
  -2 -26  -3   33.17    3.62   0
   2  26   3   25.72    4.11   0
  -2 -26  -3   31.01    4.02   0
   3 -26   3   11.02    3.74   0
  -3 -26  -3    6.68    4.14   0
   3  26   3    7.78    4.15   0
  -3 -26  -3    1.10    3.97   0
  -4 -26  -3    1.99    3.74   0
  -4 -26  -3   12.49    3.68   0
   5 -27  -3    6.69    3.75   0
   5  27  -3    3.45    4.83   0
  -4  27   3   -0.60    4.14   0
  -4 -27   3  -11.00    4.12   0
   4 -27  -3   17.93    3.67   0
  -4  27   3    0.82    3.70   0
  -4  27   3   10.56    4.34   0
  -3 -27   3    4.44    3.57   0
   3 -27  -3   -3.92    3.75   0
  -3  27   3    4.09    4.44   0
  -3  27   3   -5.71    4.36   0
  -3  27   3   -5.34    3.66   0
  -2 -27   3   19.94    3.70   0
   2 -27  -3    8.66    3.69   0
  -2  27   3   22.59    4.24   0
  -2  27   3   20.79    3.66   0
  -1 -27   3   -2.01    3.51   0
   1 -27  -3  -13.46    3.52   0
  -1  27   3   -1.50    4.20   0
  -1  27   3   -9.17    4.07   0
   0 -27  -3    3.63    3.66   0
   0  27   3    2.79    3.96   0
   0  27   3   -7.44    3.52   0
   0 -27   3    2.21    3.76   0
  -1 -27  -3   15.56    3.73   0
   1  27   3   13.69    4.02   0
  -1 -27  -3   20.10    3.99   0
   1 -27   3   18.83    3.75   0
  -2 -27  -3   -0.16    3.53   0
   2  27   3   11.67    3.79   0
  -2 -27  -3   -5.93    3.87   0
   2  27   3   -3.17    3.73   0
   2 -27   3   -2.89    3.73   0
  -3 -27  -3    0.31    3.88   0
  -3 -27  -3   -5.10    3.70   0
   3  27   3    0.58    3.77   0
   3 -27   3   15.26    3.42   0
   3  27   3   -0.72    4.00   0
  -4  28   3    7.64    4.13   0
  -4 -28   3   -1.88    4.15   0
   4 -28  -3   11.89    3.36   0
  -4  28   3  -12.54    3.60   0
  -4  28   3    9.42    4.17   0
   3 -28  -3   -1.95    3.38   0
  -3  28   3    0.55    4.25   0
  -3 -28   3    2.24    3.55   0
  -3  28   3    2.44    4.46   0
  -3  28   3    0.48    3.52   0
  -2  28   3    1.00    4.21   0
   2 -28  -3   19.09    3.69   0
  -2  28   3   -1.55    3.62   0
  -2 -28   3    3.86    3.49   0
  -1 -28   3   12.75    3.68   0
   1 -28  -3   -8.91    3.92   0
  -1  28   3    0.20    3.76   0
  -1  28   3   -0.89    3.85   0
   0 -28  -3  189.44    4.03   0
   0  28   3  153.81    4.31   0
   0  28   3  141.75    5.12   0
   0 -28   3  156.87    4.22   0
  -1 -28  -3   13.31    3.70   0
  -1 -28  -3    2.85    3.98   0
   1  28   3    8.41    4.01   0
   1  28   3  -10.71    3.75   0
   1 -28   3  -13.28    3.85   0
  -2 -28  -3   -2.52    3.51   0
  -2 -28  -3   -7.13    3.79   0
   2  28   3    3.76    3.70   0
   2  28   3   -1.09    3.98   0
   2 -28   3    1.05    3.57   0
  -3 -29   3   -6.76    3.78   0
   3 -29  -3   -0.30    3.51   0
  -3  29   3    7.40    3.95   0
  -3  29   3   -8.24    3.56   0
  -3  29   3   -4.47    4.12   0
  -2 -29   3  -17.81    3.59   0
   2 -29  -3   -8.22    3.67   0
  -2  29   3   -7.31    3.99   0
  -2  29   3    4.62    3.71   0
   1 -29  -3   51.20    3.81   0
  -1  29   3   30.16    4.47   0
  -1 -29   3   38.36    3.91   0
  -1  29   3   28.03    3.86   0
   0 -29   3    6.52    3.65   0
   0 -29  -3   12.39    3.55   0
   0  29   3    6.08    4.40   0
   0  29   3    4.47    3.79   0
  -1 -29  -3   29.84    3.55   0
   1  29   3   18.25    3.51   0
  -1 -29  -3    7.77    4.03   0
   1  29   3   15.04    4.10   0
   1 -29   3   28.18    3.64   0
  -1  30   3   -6.21    4.12   0
 -10   0   4    9.63    3.59   0
  10   0  -4    7.09    3.38   0
  -8   0   4   30.47    3.63   0
   8   0  -4   31.44    3.67   0
  -6   0   4   41.78    3.82   0
  -4   0   4 4118.25   17.22   0
  -4   0   4 4105.08   11.17   0
   4   0  -4 3915.81   16.37   0
  -2   0   4 3729.83   12.93   0
   2   0  -4 3808.94   12.88   0
  -2   0   4 3935.81   11.73   0
   0   0   4  430.04    6.06   0
   0   0  -4  418.83    5.78   0
   0   0   4  408.42    5.92   0
   0   0  -4  404.86    5.93   0
  -2   0  -4   -1.44    4.28   0
   2   0   4  -14.07    4.40   0
   2   0   4   13.34    5.04   0
   4   0   4  355.69    4.91   0
  -4   0  -4  351.80    5.23   0
   4   0   4  364.29    5.22   0
   6   0   4  180.83    4.23   0
  -6   0  -4  218.39    4.30   0
   6   0   4  207.11    4.23   0
  -8   0  -4  111.18    4.05   0
   8   0   4  122.98    4.26   0
 -10  -1   4    0.46    3.71   0
 -10   1   4    7.99    3.47   0
  10   1  -4   10.90    3.79   0
   9   1  -4   47.67    3.83   0
  -9   1   4   52.86    3.94   0
  -9  -1   4   31.88    3.89   0
   9  -1  -4   64.13    4.06   0
   8   1  -4   17.77    3.61   0
  -8  -1   4   -4.15    3.66   0
  -8   1   4    4.88    3.60   0
  -7  -1   4   20.15    3.61   0
  -7   1   4   -1.17    3.72   0
   7   1  -4   12.30    3.88   0
  -6   1   4  248.75    4.33   0
   6  -1  -4  231.95   10.73   0
  -6  -1   4  256.68    4.64   0
  -5  -1   4   52.57    4.43   0
  -5  -1   4   45.84   11.28   0
   5  -1  -4   46.70    7.03   0
  -5   1   4   52.90    4.58   0
  -5   1   4   46.61    8.19   0
  -4   1   4    6.66    6.52   0
   4  -1  -4   -3.04    5.85   0
  -4   1   4   -4.54    4.65   0
  -4  -1   4    2.19    4.74   0
  -4  -1   4    2.31    6.95   0
  -3  -1   4  165.70    5.42   0
  -3   1   4  148.41    6.97   0
  -3  -1   4  153.67    6.51   0
   3  -1  -4  140.32    6.50   0
  -2   1   4  511.08    6.87   0
  -2  -1   4  497.85    7.30   0
   2  -1  -4  509.53    7.01   0
  -2  -1   4  508.71    6.94   0
  -2   1   4  495.71    6.28   0
  -1   1   4  467.71    6.27   0
  -1  -1   4  438.31    6.25   0
   1  -1  -4  465.28    6.58   0
   1   1  -4  456.52    6.74   0
   1  -1  -4  425.07    6.09   0
  -1  -1   4  465.82    6.34   0
  -1   1   4  461.90    6.25   0
   0   1   4   -4.46    4.90   0
   0  -1   4   -1.23    5.87   0
   0   1   4    1.34    4.87   0
   0  -1   4   -0.40    4.87   0
   0  -1  -4    4.73    4.74   0
   0   1  -4    6.89    4.90   0
   0  -1  -4   11.19    4.90   0
   1  -1   4 1492.81    8.24   0
   1   1   4 1500.81    8.31   0
   1   1   4 1458.31    7.67   0
   1  -1   4 1495.50    7.72   0
  -1  -1  -4 1484.97    7.63   0
  -1  -1  -4 1433.06    7.84   0
  -1   1  -4 1506.34    8.14   0
  -2   1  -4   46.33    4.31   0
  -2  -1  -4   40.88    4.44   0
   2   1   4   32.44    4.49   0
   2   1   4   28.09    4.58   0
   2  -1   4   29.94    4.50   0
   2  -1   4   26.48    4.48   0
  -3  -1  -4  183.32    4.80   0
  -3   1  -4  168.61    4.90   0
   3   1   4  177.00    4.70   0
   3  -1   4  156.43    4.76   0
   3   1   4  168.54    4.84   0
   3  -1   4  185.26    4.98   0
  -4   1  -4  124.64    4.50   0
   4   1   4  153.76    4.92   0
   4  -1   4  139.93    4.44   0
   4   1   4  128.59    4.50   0
   4  -1   4  131.06    4.98   0
  -4  -1  -4  140.48    4.46   0
   5  -1   4   16.78    4.52   0
  -5  -1  -4   10.88    4.04   0
  -5   1  -4   13.43    3.94   0
   5   1   4   22.08    4.25   0
   5  -1   4   24.49    3.91   0
   5   1   4   15.79    3.96   0
   6  -1   4   16.04    3.78   0
  -6   1  -4   10.84    3.89   0
   6   1   4   24.59    3.78   0
  -6  -1  -4   13.79    3.73   0
   6   1   4   19.95    3.68   0
   6  -1   4   16.99    3.70   0
  -7  -1  -4   68.61    3.91   0
   7  -1   4   90.45    3.84   0
  -7   1  -4   74.19    3.79   0
   7   1   4   81.84    3.79   0
  -8   1  -4    9.19    3.59   0
  -8  -1  -4    6.84    3.70   0
   8   1   4   -1.14    3.66   0
   8  -1   4    2.64    4.01   0
 -10  -2   4   16.34    3.35   0
 -10   2   4   29.09    3.90   0
  10   2  -4   18.45    3.91   0
  -9  -2   4   17.11    3.73   0
   9   2  -4   -6.87    3.59   0
  -9   2   4    2.29    3.81   0
   8   2  -4   94.03    3.93   0
  -8  -2   4   77.13    3.77   0
  -8   2   4   87.95    3.96   0
   7   2  -4   10.13    3.89   0
  -7  -2   4    2.30    3.97   0
  -7   2   4   -0.86    3.83   0
  -6   2   4   84.70    3.98   0
   6   2  -4  100.33    4.49   0
   6  -2  -4   88.46    7.26   0
  -6  -2   4   95.21    4.36   0
  -5  -2   4    6.06    4.26   0
   5  -2  -4   13.14    6.14   0
  -5   2   4   19.69    4.45   0
  -5   2   4   14.67    7.37   0
  -4   2   4  860.03    8.75   0
  -4  -2   4  876.15   10.46   0
   4  -2  -4  867.22    8.32   0
  -4   2   4  940.62    6.51   0
  -4  -2   4  861.55    6.51   0
  -3   2   4  842.70    8.25   0
  -3  -2   4  840.48    8.21   0
  -3  -2   4  938.31    7.65   0
   3  -2  -4  836.82    7.94   0
  -2   2   4 3440.90   12.05   0
   2  -2  -4 3461.61   11.85   0
  -2  -2   4 3460.80   12.69   0
  -2  -2   4 3599.23   12.07   0
  -2   2   4 3444.64   10.89   0
   1  -2  -4  422.21    5.93   0
  -1  -2   4  414.90    6.21   0
   1   2  -4  408.08    6.74   0
   1  -2  -4  435.52    5.94   0
  -1  -2   4  429.78    6.41   0
  -1   2   4  436.00    6.04   0
  -1   2   4  412.46    6.06   0
   0   2   4  547.43    6.27   0
   0  -2  -4  546.99    6.25   0
   0   2   4  521.64    6.21   0
   0  -2  -4  547.49    6.02   0
   0  -2   4  540.09    6.17   0
   0  -2   4  549.37    6.66   0
   0   2  -4  525.68    6.99   0
   1   2   4  182.36    5.18   0
   1  -2   4  191.05    6.04   0
   1   2   4  193.21    5.17   0
  -1  -2  -4  178.47    5.18   0
   1  -2   4  194.11    5.10   0
  -1  -2  -4  184.84    5.05   0
  -1   2  -4  184.72    5.95   0
  -2  -2  -4  112.43    4.68   0
  -2   2  -4   97.65    5.27   0
   2   2   4  100.53    4.59   0
   2  -2   4  102.90    4.91   0
   2  -2   4  115.23    4.64   0
   2   2   4   97.10    4.61   0
  -3  -2  -4   87.30    4.93   0
   3   2   4   71.06    4.50   0
   3  -2   4   98.31    4.80   0
   3   2   4   84.24    4.55   0
  -3   2  -4   77.90    5.05   0
   3  -2   4  100.56    4.60   0
  -4   2  -4   -2.84    4.16   0
   4   2   4    8.30    4.01   0
   4  -2   4  -15.74    4.51   0
   4  -2   4   -4.73    4.17   0
  -4  -2  -4   -5.95    4.31   0
   4   2   4   -9.42    4.23   0
   5  -2   4  352.78    4.84   0
  -5   2  -4  347.01    4.79   0
  -5  -2  -4  352.72    4.78   0
   5   2   4  340.85    5.13   0
   5  -2   4  334.78    4.76   0
   5   2   4  324.88    4.63   0
   6   2   4   25.10    3.85   0
   6  -2   4   35.02    3.87   0
  -6   2  -4   28.13    3.93   0
   6  -2   4   32.88    3.80   0
   6   2   4   37.19    3.72   0
  -6  -2  -4   21.91    3.88   0
  -7  -2  -4  -11.37    3.67   0
   7   2   4   26.59    3.67   0
  -7   2  -4   20.22    4.03   0
   7  -2   4   10.10    3.57   0
  -8  -2  -4   77.71    3.97   0
  -8   2  -4   60.90    3.79   0
   8   2   4   65.81    3.75   0
   8  -2   4   72.46    3.85   0
 -10   3   4   -7.05    3.54   0
  10   3  -4    4.19    3.59   0
 -10  -3   4   16.50    3.44   0
  -9  -3   4    6.16    3.66   0
  -9   3   4   -0.10    3.61   0
   9   3  -4   17.08    3.78   0
  -8   3   4   26.35    3.94   0
   8   3  -4   44.23    3.88   0
  -8  -3   4   32.58    3.56   0
   7  -3  -4   48.90    7.97   0
  -7  -3   4   52.76    4.01   0
  -7   3   4   50.29    3.91   0
   7   3  -4   45.66    3.98   0
  -6   3   4   11.11    3.83   0
   6  -3  -4   14.42    6.56   0
  -6  -3   4   18.08    4.23   0
   6   3  -4    7.54    4.35   0
  -5  -3   4   18.48    4.42   0
   5  -3  -4   16.28    5.60   0
  -5   3   4   18.56    6.77   0
  -5   3   4    4.33    4.25   0
  -4   3   4  141.34    6.48   0
  -4   3   4  158.05    4.77   0
  -4  -3   4  144.62    7.86   0
   4  -3  -4  147.25    5.92   0
  -4  -3   4  146.15    4.74   0
  -3  -3   4 1570.31    8.28   0
  -3   3   4 1476.02    9.45   0
   3  -3  -4 1444.93    9.09   0
  -3  -3   4 1423.16   10.15   0
  -2   3   4 1182.28    8.62   0
   2  -3  -4 1155.51    8.36   0
  -2  -3   4 1126.11    8.65   0
  -2  -3   4 1150.86    8.43   0
  -2   3   4 1184.70    7.27   0
  -1   3   4  512.31    6.26   0
   1  -3  -4  520.38    6.08   0
  -1  -3   4  509.64    6.92   0
   1  -3  -4  484.57    6.09   0
  -1  -3   4  541.22    6.65   0
  -1   3   4  513.91    6.16   0
   0   3   4 1223.73    7.48   0
   0  -3   4 1242.71    8.33   0
   0   3   4 1232.34    7.52   0
   0  -3  -4 1227.40    6.81   0
   0  -3   4 1226.02    7.53   0
   0   3  -4 1228.35    8.26   0
   0  -3  -4 1248.64    7.57   0
  -1  -3  -4    1.60    4.47   0
   1   3   4  -10.85    4.68   0
   1   3   4   -6.24    3.95   0
   1  -3   4    6.94    5.00   0
  -1   3  -4   -2.22    4.86   0
  -1  -3  -4   15.90    4.57   0
   1  -3   4   -6.61    4.60   0
  -2  -3  -4   25.16    4.49   0
  -2   3  -4   23.27    5.14   0
   2   3   4   14.97    4.45   0
   2   3   4   10.72    4.54   0
  -2  -3  -4   21.06    4.30   0
   2  -3   4   26.94    4.75   0
   2  -3   4   22.66    4.16   0
  -3  -3  -4   18.53    4.27   0
   3   3   4    4.70    4.43   0
   3  -3   4   14.35    4.21   0
  -3   3  -4    6.57    4.83   0
   3   3   4    6.69    4.32   0
   3  -3   4   20.33    5.05   0
  -4  -3  -4   84.62    4.20   0
  -4   3  -4   71.95    4.30   0
   4   3   4   83.02    4.82   0
   4  -3   4   69.74    4.28   0
   4   3   4   70.99    4.20   0
   4  -3   4   77.13    4.92   0
   5  -3   4    6.62    4.06   0
  -5  -3  -4   -3.56    3.78   0
  -5   3  -4   -1.50    4.40   0
   5   3   4    8.85    3.91   0
   5  -3   4    7.37    3.90   0
   5   3   4   -4.13    3.83   0
   6  -3   4   99.18    4.33   0
   6   3   4  104.90    4.07   0
   6  -3   4  102.94    4.45   0
  -6  -3  -4  104.63    4.01   0
   6   3   4  104.29    4.31   0
  -6   3  -4  111.07    4.59   0
   7   3   4   29.37    3.80   0
  -7  -3  -4   21.59    3.80   0
  -7   3  -4   54.88    3.73   0
   7  -3   4   40.06    3.70   0
  -8   3  -4   45.12    3.82   0
  -8  -3  -4   40.14    3.82   0
   8   3   4   56.56    3.80   0
   8  -3   4   34.02    3.92   0
 -10   4   4    2.01    3.57   0
  10   4  -4    4.74    3.73   0
 -10  -4   4    0.07    3.42   0
  -9   4   4   43.57    3.85   0
   9   4  -4   37.86    3.95   0
  -9  -4   4   36.98    3.77   0
  -8  -4   4   33.01    3.59   0
   8  -4  -4   37.61    7.44   0
   8   4  -4   42.79    3.87   0
  -8   4   4   38.18    3.64   0
   7  -4  -4    1.84    6.72   0
  -7  -4   4    3.48    3.79   0
   7   4  -4    2.19    3.94   0
  -7   4   4   12.28    3.81   0
  -6   4   4   21.78    3.86   0
   6  -4  -4   17.30    6.04   0
   6   4  -4    9.15    4.36   0
  -6  -4   4   20.47    4.20   0
   5  -4  -4   65.26    5.62   0
  -5   4   4   77.59    6.69   0
  -5  -4   4   83.85    4.55   0
  -5   4   4   62.29    4.54   0
   4  -4  -4    3.66    5.09   0
  -4   4   4   -4.98    6.13   0
  -4  -4   4    1.68    6.98   0
  -4   4   4    5.79    4.46   0
  -4  -4   4    7.74    4.38   0
  -3   4   4    0.67    5.85   0
   3  -4  -4    1.12    5.41   0
  -3  -4   4    0.46    5.77   0
  -3  -4   4   -2.73    4.90   0
  -3   4   4   -5.73    4.52   0
  -2   4   4  385.22    6.88   0
   2  -4  -4  366.96    6.44   0
  -2  -4   4  379.28    6.71   0
  -2  -4   4  384.34    6.92   0
  -2   4   4  388.50    5.68   0
  -1   4   4   -3.02    5.06   0
   1  -4  -4   -3.12    4.82   0
  -1  -4   4    1.91    4.97   0
   1  -4  -4    0.32    4.77   0
  -1  -4   4    4.87    4.67   0
  -1   4   4    0.71    4.84   0
   0   4   4   11.81    4.87   0
   0   4   4   26.21    4.99   0
   0  -4  -4   25.00    4.69   0
   0  -4   4   22.78    4.76   0
   0  -4   4   24.13    5.12   0
   0   4  -4   14.26    5.66   0
   0  -4  -4   13.44    4.84   0
   1   4   4  549.50    6.08   0
   1  -4   4  552.12    6.56   0
  -1   4  -4  563.22    7.03   0
   1  -4   4  561.81    5.83   0
   1   4   4  537.80    5.99   0
  -1  -4  -4  564.72    5.98   0
  -1  -4  -4  555.12    6.04   0
  -2  -4  -4  120.23    4.68   0
  -2   4  -4  120.24    4.87   0
   2   4   4  120.37    4.78   0
   2   4   4  118.73    4.69   0
  -2  -4  -4  111.63    4.59   0
   2  -4   4  113.77    4.93   0
   2  -4   4  116.44    4.56   0
  -3  -4  -4    0.21    4.18   0
  -3   4  -4    3.25    4.72   0
   3   4   4    4.53    4.30   0
   3  -4   4   -2.46    4.12   0
   3   4   4   -6.53    4.23   0
  -3  -4  -4    1.67    4.27   0
   3  -4   4    4.03    4.96   0
  -4   4  -4  383.55    5.11   0
   4   4   4  384.25    5.09   0
   4  -4   4  361.93    5.06   0
  -4  -4  -4  370.88    4.77   0
   4  -4   4  391.91    5.56   0
   4   4   4  384.26    5.25   0
   5  -4   4    9.41    3.94   0
  -5   4  -4    7.51    4.32   0
   5   4   4    8.21    3.87   0
  -5  -4  -4   -0.66    3.96   0
   5  -4   4   -9.56    4.30   0
   5   4   4    8.01    3.80   0
   6   4   4   16.57    3.63   0
  -6  -4  -4   23.13    3.65   0
   6   4   4   -6.12    3.81   0
  -6   4  -4    4.35    3.98   0
   6  -4   4   10.29    3.60   0
   6  -4   4    6.20    4.54   0
   7   4   4   14.85    3.69   0
  -7  -4  -4    2.31    3.91   0
   7  -4   4    5.68    4.11   0
   7  -4   4    6.88    4.30   0
  -7   4  -4    7.64    3.72   0
  -8   4  -4   -2.92    4.05   0
   8   4   4    3.35    3.40   0
   8  -4   4   -6.43    3.93   0
  -8  -4  -4   13.21    3.71   0
   8  -4   4    2.95    3.72   0
 -10   5   4    4.29    3.60   0
 -10  -5   4    3.38    3.54   0
  10   5  -4   14.96    3.72   0
  -9   5   4    7.94    3.81   0
  -9  -5   4   11.08    3.39   0
   9   5  -4    9.98    3.72   0
   9  -5  -4   19.15    7.38   0
  -8  -5   4   75.90    3.79   0
   8  -5  -4   72.63    6.45   0
   8   5  -4   80.96    4.02   0
  -8   5   4   77.29    3.62   0
   7  -5  -4  135.65    6.41   0
  -7  -5   4  143.71    4.06   0
   7   5  -4  150.90    4.40   0
  -7   5   4  133.15    4.23   0
  -6   5   4    6.11    5.93   0
   6  -5  -4   22.79    5.75   0
  -6   5   4    8.28    3.98   0
  -6  -5   4    1.50    4.21   0
   6   5  -4    2.33    4.31   0
   5  -5  -4  209.66    5.61   0
  -5   5   4  238.48    7.07   0
  -5  -5   4  200.52    5.37   0
  -5   5   4  217.27    4.81   0
  -4   5   4    4.70    5.37   0
   4  -5  -4    1.95    5.77   0
  -4  -5   4   10.19    4.93   0
  -4  -5   4    3.64    6.78   0
  -4   5   4   -3.25    4.55   0
  -3   5   4  267.01    6.63   0
  -3  -5   4  276.06    5.64   0
   3  -5  -4  260.60    6.35   0
  -3  -5   4  258.87    6.58   0
  -3   5   4  246.16    5.15   0
  -2  -5   4  164.76    6.22   0
  -2   5   4  165.80    5.62   0
   2  -5  -4  160.31    5.24   0
  -2   5   4  147.36    4.93   0
  -1   5   4  754.40    6.70   0
   1  -5  -4  749.99    6.58   0
   1  -5  -4  757.50    6.59   0
  -1  -5   4  773.67    8.02   0
  -1   5   4  766.29    6.53   0
   0   5   4   56.94    4.90   0
   0  -5   4   54.71    5.79   0
   0   5   4   60.27    4.80   0
   0  -5  -4   50.67    4.78   0
   0   5  -4   50.30    5.57   0
   0  -5  -4   53.51    4.80   0
   1   5   4 1148.45    7.11   0
   1  -5   4 1162.18    8.40   0
  -1  -5  -4 1151.54    6.82   0
   1   5   4 1135.59    7.10   0
  -1   5  -4 1181.95    8.42   0
  -1  -5  -4 1145.43    6.42   0
  -2  -5  -4   -0.13    4.40   0
  -2   5  -4   -1.79    4.29   0
   2   5   4   13.10    4.56   0
   2   5   4    5.44    4.47   0
  -2  -5  -4   15.10    4.34   0
   2  -5   4    7.54    5.06   0
   3   5   4  152.85    4.65   0
  -3  -5  -4  169.59    4.64   0
   3   5   4  171.19    4.80   0
  -3  -5  -4  172.48    4.57   0
   3  -5   4  161.13    4.63   0
  -3   5  -4  165.55    5.24   0
   3  -5   4  149.80    5.27   0
   4  -5   4   66.42    4.79   0
  -4  -5  -4   56.00    3.98   0
  -4   5  -4   62.08    4.34   0
   4   5   4   61.89    4.35   0
   4  -5   4   74.40    4.75   0
   4   5   4   66.94    4.03   0
   5  -5   4   22.07    4.44   0
   5   5   4   21.43    3.84   0
  -5   5  -4    9.56    3.94   0
   5   5   4    7.20    4.41   0
   5  -5   4   15.98    3.76   0
  -5  -5  -4   31.53    3.89   0
   6   5   4   18.36    3.60   0
  -6  -5  -4   12.07    3.70   0
   6   5   4    9.38    3.56   0
  -6   5  -4   26.84    3.77   0
   6  -5   4   17.07    3.66   0
   6  -5   4    4.36    3.75   0
   7   5   4   11.59    3.51   0
  -7  -5  -4   15.47    3.68   0
  -7   5  -4   -7.75    3.73   0
   7  -5   4    6.68    3.38   0
   7  -5   4    0.79    3.83   0
  -8   5  -4   57.31    4.09   0
   8   5   4   82.30    4.00   0
   8  -5   4   58.95    3.86   0
  -8  -5  -4   44.67    3.76   0
   8  -5   4   56.45    4.03   0
 -10   6   4   98.37    3.96   0
  10   6  -4  145.65    4.20   0
 -10  -6   4  103.78    3.88   0
  -9  -6   4   16.48    3.66   0
   9   6  -4   25.66    3.83   0
   9  -6  -4   18.25    6.50   0
  -9   6   4   24.74    3.55   0
   8   6  -4   19.62    3.88   0
   8  -6  -4    8.07    5.52   0
  -8   6   4   -6.92    3.57   0
  -8  -6   4   -6.93    3.73   0
  -7  -6   4  378.86    4.47   0
   7  -6  -4  346.77    6.81   0
   7   6  -4  408.66    4.89   0
  -7   6   4  337.01    4.77   0
  -6   6   4  609.68    5.20   0
  -6   6   4  546.97    7.34   0
  -6  -6   4  586.14    5.43   0
   6   6  -4  660.14    5.76   0
   6  -6  -4  572.01    7.13   0
  -5   6   4  343.37    5.09   0
   5   6  -4  406.61    5.49   0
  -5   6   4  372.33    6.68   0
  -5  -6   4  330.40    5.14   0
   5  -6  -4  342.57    6.21   0
   4  -6  -4  728.88    7.06   0
  -4   6   4  794.94    6.16   0
  -4  -6   4  706.77    9.43   0
  -4  -6   4  741.81    6.43   0
  -4   6   4  704.55    7.28   0
   3  -6  -4  411.06    5.93   0
  -3   6   4  421.90    6.21   0
  -3   6   4  406.28    5.48   0
  -3  -6   4  436.77    6.61   0
  -2   6   4  149.55    5.26   0
   2  -6  -4  141.68    5.19   0
  -2  -6   4  179.78    6.31   0
  -2  -6   4  146.04    6.18   0
  -2   6   4  136.28    4.90   0
   1  -6  -4 1766.86    8.21   0
   1  -6  -4 1812.28    8.25   0
  -1  -6   4 1804.79   10.48   0
  -1   6   4 1779.10    8.22   0
  -1   6   4 1773.65    8.43   0
   0   6   4  226.35    5.29   0
   0  -6   4  230.72    6.24   0
   0   6   4  224.35    5.46   0
   0  -6  -4  222.56    5.20   0
   0   6  -4  218.58    6.04   0
   0  -6  -4  235.11    5.23   0
  -1  -6  -4    8.07    4.43   0
   1   6   4   10.59    4.52   0
   1   6   4    6.45    4.53   0
   1  -6   4   -0.43    5.41   0
  -1   6  -4    4.02    5.63   0
  -1  -6  -4    7.87    4.52   0
  -2  -6  -4  385.72    5.33   0
  -2   6  -4  360.72    6.06   0
   2   6   4  367.06    5.43   0
   2   6   4  348.55    5.19   0
  -2  -6  -4  378.83    5.18   0
   2  -6   4  370.71    6.08   0
  -3  -6  -4  352.03    4.96   0
   3   6   4  370.46    5.30   0
  -3   6  -4  358.08    5.81   0
  -3  -6  -4  360.01    5.24   0
   3   6   4  356.34    5.05   0
   3  -6   4  354.33    5.32   0
   4  -6   4   -2.23    4.64   0
  -4  -6  -4    1.55    4.19   0
  -4   6  -4    9.30    4.58   0
   4  -6   4   -5.83    3.95   0
  -4  -6  -4   -0.95    4.55   0
   4   6   4   -2.99    3.87   0
   4   6   4   10.43    4.15   0
  -5  -6  -4    9.41    3.77   0
  -5   6  -4   18.58    3.78   0
   5  -6   4    2.18    4.58   0
   5  -6   4   -8.51    3.85   0
   5   6   4    6.95    3.64   0
   5   6   4    5.15    3.84   0
   6   6   4   40.73    4.06   0
  -6  -6  -4   39.27    3.61   0
  -6   6  -4   31.07    3.83   0
   6  -6   4   35.72    3.89   0
   6  -6   4   35.67    3.87   0
   7   6   4    5.73    3.75   0
  -7  -6  -4   -5.26    3.76   0
  -7   6  -4  -22.43    3.78   0
   7  -6   4   20.44    3.47   0
   7  -6   4    1.72    4.04   0
  -8  -6  -4    0.09    3.58   0
  -8   6  -4    0.04    3.75   0
   8   6   4   28.09    3.62   0
   8  -6   4    4.02    3.32   0
   8  -6   4   -2.97    3.59   0
  10   7  -4   41.62    3.90   0
 -10   7   4   15.58    3.80   0
  10  -7  -4   16.56    6.57   0
 -10  -7   4   21.45    3.58   0
   9  -7  -4    8.36    5.73   0
  -9   7   4   -0.36    3.74   0
   9   7  -4   -7.81    3.78   0
  -9  -7   4   14.20    3.45   0
  -8  -7   4   76.78    3.86   0
  -8   7   4   74.84    3.81   0
   8  -7  -4   70.78    5.42   0
   8   7  -4   92.24    4.17   0
   7   7  -4  -14.07    4.32   0
  -7  -7   4   22.95    3.74   0
   7  -7  -4    3.59    5.32   0
  -7   7   4    8.35    3.65   0
  -6   7   4    2.97    3.96   0
  -6  -7   4   10.03    4.01   0
   6  -7  -4    5.44    5.40   0
   6   7  -4    9.95    4.37   0
  -6   7   4    0.51    5.54   0
  -5   7   4  406.11    5.00   0
   5  -7  -4  373.12    6.26   0
  -5   7   4  396.76    7.19   0
  -5  -7   4  379.56    5.17   0
   5   7  -4  439.80    5.52   0
   4  -7  -4    6.97    5.18   0
  -4  -7   4    0.36    4.58   0
  -4   7   4    6.65    4.52   0
  -4  -7   4    7.22    5.88   0
  -4   7   4   10.81    5.39   0
  -3   7   4  850.44    7.06   0
  -3  -7   4  871.27    7.13   0
  -3   7   4  833.68    6.24   0
   3  -7  -4  860.49    7.22   0
  -2   7   4  134.63    5.26   0
   2  -7  -4  150.41    5.04   0
  -2  -7   4  160.21    6.24   0
  -2  -7   4  155.36    6.53   0
  -2   7   4  160.52    5.02   0
  -1   7   4  831.22    6.73   0
   1  -7  -4  861.89    6.63   0
   1  -7  -4  844.91    6.62   0
  -1  -7   4  922.38    8.74   0
  -1   7   4  843.59    6.65   0
   0   7   4  202.89    5.16   0
   0   7   4  202.07    5.21   0
   0  -7   4  204.03    6.46   0
   0  -7  -4  204.95    5.06   0
   0   7  -4  208.34    6.06   0
   0  -7  -4  193.06    5.19   0
  -1  -7  -4  382.06    5.44   0
   1   7   4  385.48    5.23   0
   1   7   4  373.34    5.41   0
  -1  -7  -4  382.19    5.31   0
  -1   7  -4  384.18    6.39   0
  -2  -7  -4  995.74    6.40   0
  -2   7  -4  977.63    7.66   0
   2   7   4  984.24    6.55   0
   2   7   4  995.26    5.83   0
  -2  -7  -4  992.59    6.76   0
   2  -7   4  972.37    8.09   0
  -3  -7  -4  700.08    5.47   0
   3   7   4  700.01    5.97   0
  -3  -7  -4  731.47    5.98   0
   3   7   4  674.59    5.49   0
  -3   7  -4  704.45    6.61   0
   3  -7   4  694.84    6.75   0
  -4  -7  -4   28.62    3.79   0
  -4   7  -4   43.93    4.12   0
   4   7   4   30.83    4.83   0
  -4  -7  -4   24.17    4.12   0
   4   7   4   39.10    3.93   0
   4  -7   4   28.91    4.65   0
  -5  -7  -4   53.20    3.82   0
   5   7   4   64.73    4.04   0
  -5   7  -4   59.89    4.22   0
   5  -7   4   62.30    4.53   0
   5  -7   4   63.30    3.94   0
   5   7   4   82.17    3.81   0
  -6   7  -4    7.37    3.69   0
   6  -7   4    7.98    4.14   0
   6  -7   4    2.41    3.98   0
  -6  -7  -4    3.22    3.67   0
   6   7   4   -2.01    3.61   0
   7   7   4   -1.72    3.60   0
  -7  -7  -4    5.81    3.67   0
  -7   7  -4   19.38    3.69   0
   7  -7   4    7.31    4.01   0
   7  -7   4    0.32    3.63   0
  -8  -7  -4  -10.19    3.43   0
  -8   7  -4    1.15    3.66   0
   8   7   4    5.91    3.50   0
   8  -7   4   -8.60    3.35   0
   8  -7   4   -0.60    3.46   0
  10  -8  -4   40.15    6.12   0
 -10   8   4   33.67    3.66   0
  10   8  -4   61.90    3.76   0
 -10  -8   4   41.79    3.62   0
   9  -8  -4   28.06    5.37   0
  -9   8   4   31.95    3.43   0
   9   8  -4   25.96    3.84   0
  -9  -8   4   32.50    3.50   0
  -8  -8   4  186.92    4.04   0
   8  -8  -4  196.91    5.75   0
  -8   8   4  223.18    4.53   0
   8   8  -4  231.33    4.72   0
   7  -8  -4   36.39    5.27   0
  -7  -8   4   39.27    3.85   0
  -7   8   4   33.66    3.88   0
   7   8  -4   38.67    4.20   0
   6   8  -4  286.66    5.15   0
  -6  -8   4  236.40    4.77   0
  -6   8   4  263.45    4.97   0
  -6   8   4  240.39    6.13   0
   6  -8  -4  232.70    5.86   0
  -5   8   4  187.93    4.75   0
   5   8  -4  210.51    5.07   0
  -5  -8   4  177.73    9.69   0
  -5  -8   4  184.61    4.66   0
  -5   8   4  181.09    5.84   0
   5  -8  -4  167.49    5.31   0
  -5  -8   4  176.21   10.60   0
   4  -8  -4  157.78    5.36   0
  -4   8   4  165.78    4.74   0
  -4   8   4  137.41    5.49   0
   3  -8  -4   55.91    4.86   0
  -3  -8   4   57.12    5.49   0
  -3   8   4   56.88    4.36   0
  -2   8   4 2836.81    9.72   0
  -2  -8   4 3144.22   12.48   0
   2  -8  -4 2939.81    9.73   0
  -2  -8   4 3069.66   12.42   0
  -2   8   4 2886.74    9.68   0
  -1   8   4   14.00    4.92   0
   1  -8  -4    2.89    4.81   0
   1  -8  -4   16.35    4.69   0
  -1  -8   4    8.70    5.84   0
  -1   8   4    7.53    4.61   0
   0   8   4   13.38    4.76   0
   0   8   4   16.26    5.02   0
   0  -8  -4    7.06    4.50   0
   0  -8  -4    2.75    4.68   0
   1   8   4  769.52    6.17   0
  -1  -8  -4  725.89    5.94   0
   1   8   4  717.04    6.08   0
  -1   8  -4  710.65    7.85   0
  -1  -8  -4  740.12    6.14   0
  -2  -8  -4   37.03    4.53   0
  -2   8  -4   43.91    4.96   0
   2   8   4   50.17    4.68   0
   2   8   4   64.64    4.38   0
  -2  -8  -4   55.56    4.46   0
   2  -8   4   44.32    4.98   0
   3  -8   4  317.84    5.71   0
  -3  -8  -4  316.57    4.60   0
  -3   8  -4  315.07    5.61   0
   3   8   4  327.07    5.17   0
  -3  -8  -4  312.88    5.06   0
   3   8   4  298.37    4.67   0
  -4  -8  -4  308.36    4.54   0
  -4   8  -4  284.71    5.32   0
   4  -8   4  306.66    5.59   0
  -4  -8  -4  317.66    4.87   0
   4   8   4  300.83    4.58   0
   4   8   4  309.25    4.94   0
  -5  -8  -4   12.57    3.63   0
  -5   8  -4    3.54    4.20   0
   5  -8   4    5.23    3.60   0
   5   8   4   16.74    3.53   0
  -6   8  -4   41.49    3.71   0
  -6  -8  -4   34.82    3.92   0
   6  -8   4   33.28    4.10   0
   6  -8   4   50.88    4.12   0
   6   8   4   23.73    3.99   0
   7   8   4   58.28    3.78   0
  -7  -8  -4   56.99    3.54   0
  -7   8  -4   41.64    3.62   0
   7  -8   4   48.44    3.92   0
   7  -8   4   54.08    3.73   0
  -8  -8  -4    5.25    3.32   0
   8   8   4   20.51    3.59   0
  -8   8  -4    7.21    3.93   0
   8  -8   4   -3.22    3.40   0
   8  -8   4   17.91    3.36   0
 -10   9   4  117.11    4.03   0
  10  -9  -4  102.01    6.10   0
 -10  -9   4  111.90    3.71   0
  10   9  -4  123.11    3.71   0
   9  -9  -4    0.92    4.74   0
  -9   9   4    4.75    3.60   0
  -9  -9   4    2.73    3.34   0
   9   9  -4    8.69    3.67   0
  -8  -9   4  454.95    4.97   0
   8  -9  -4  465.29    6.36   0
  -8   9   4  466.36    4.83   0
   8   9  -4  549.00    5.10   0
  -7  -9   4  135.94    4.78   0
   7  -9  -4  154.46    5.10   0
   7   9  -4  161.11    5.00   0
  -7   9   4  145.52    4.48   0
  -6  -9   4  816.88    6.24   0
  -6   9   4  830.36    5.93   0
   6   9  -4  942.41    6.48   0
  -6   9   4  767.16    6.82   0
   6  -9  -4  803.67    7.21   0
  -5   9   4   56.75    4.51   0
   5   9  -4   69.65    5.18   0
  -5  -9   4   58.16    4.89   0
  -5  -9   4   51.23    8.40   0
   5  -9  -4   48.23    5.00   0
  -5   9   4   49.23    5.44   0
  -4   9   4   75.91    4.75   0
   4  -9  -4   73.07    4.59   0
  -4   9   4   82.27    4.36   0
  -4   9   4   80.73    5.38   0
  -3  -9   4   24.75    5.46   0
  -3  -9   4   23.73    5.02   0
   3  -9  -4   30.79    4.63   0
  -3   9   4   24.22    4.35   0
  -2   9   4    6.41    4.76   0
  -2  -9   4    7.90    5.51   0
   2  -9  -4    4.29    4.55   0
  -2   9   4   17.37    4.35   0
  -2  -9   4    5.73    5.75   0
  -1   9   4   26.00    4.80   0
   1  -9  -4   33.98    4.76   0
   1  -9  -4   32.55    4.62   0
  -1  -9   4   21.25    6.18   0
  -1   9   4   32.70    4.90   0
   0   9   4 1594.81    7.75   0
   0   9   4 1642.37    7.15   0
   0  -9  -4 1657.15    7.64   0
   0  -9  -4 1637.20    7.74   0
   1   9   4  770.27    6.08   0
   1   9   4  718.63    5.96   0
  -1  -9  -4  748.31    6.00   0
  -1   9  -4  742.09    8.19   0
  -1  -9  -4  762.79    5.98   0
  -2   9  -4  200.89    5.78   0
   2   9   4  200.46    5.12   0
  -2  -9  -4  203.93    4.91   0
   2   9   4  198.08    4.66   0
   2  -9   4  206.33    5.51   0
  -2  -9  -4  209.98    4.47   0
   3  -9   4    1.34    4.92   0
  -3   9  -4   -2.02    4.79   0
   3   9   4    0.56    4.30   0
  -3  -9  -4    7.75    4.08   0
   3   9   4    5.06    3.77   0
  -3  -9  -4   11.93    3.76   0
  -4  -9  -4  110.65    3.95   0
  -4   9  -4  112.73    4.91   0
   4  -9   4  117.01    4.90   0
  -4  -9  -4  139.31    4.60   0
   4   9   4  110.04    4.14   0
  -5   9  -4   28.24    4.27   0
  -5  -9  -4   26.16    3.64   0
   5  -9   4   28.35    4.31   0
  -5  -9  -4   27.92    4.44   0
   5   9   4   33.34    3.59   0
  -6  -9  -4   14.81    3.97   0
  -6   9  -4    9.92    4.00   0
   6  -9   4   27.86    4.11   0
   6  -9   4   33.72    3.98   0
   6   9   4    8.94    3.95   0
   7   9   4   28.68    3.80   0
  -7  -9  -4   28.49    3.74   0
  -7   9  -4   46.43    3.67   0
   7  -9   4   51.12    3.78   0
   7  -9   4   50.26    3.72   0
  10 -10  -4    7.32    4.99   0
 -10  10   4   -4.37    3.43   0
 -10 -10   4   18.90    3.31   0
  10  10  -4   19.64    3.45   0
   9 -10  -4   12.32    4.46   0
  -9  10   4    0.19    3.50   0
   9  10  -4   14.36    3.43   0
  -9 -10   4   16.00    3.31   0
   8 -10  -4   -2.17    4.65   0
  -8  10   4   -7.68    3.63   0
  -8 -10   4    3.05    3.72   0
   8  10  -4    2.25    3.97   0
  -7 -10   4  391.42    5.22   0
  -7  10   4  397.01    4.60   0
   7 -10  -4  396.62    6.05   0
   7  10  -4  445.49    5.25   0
  -6 -10   4   -0.65    4.01   0
   6  10  -4  -11.43    4.80   0
  -6  10   4   -5.23    4.07   0
  -6  10   4    2.08    4.77   0
   6 -10  -4    0.52    4.83   0
  -5 -10   4  623.12   10.08   0
   5 -10  -4  608.66    6.58   0
  -5  10   4  642.47    5.73   0
  -5 -10   4  632.90    6.18   0
   5  10  -4  732.53    6.35   0
  -5  10   4  640.56    6.36   0
   4 -10  -4  233.80    5.50   0
  -4  10   4  242.79    5.82   0
  -4  10   4  241.44    4.69   0
  -4  10   4  250.53    5.60   0
   3 -10  -4   18.70    4.73   0
  -3  10   4   28.89    4.37   0
  -3 -10   4    9.93    4.93   0
  -3 -10   4   18.89    5.04   0
   2 -10  -4   47.90    4.76   0
  -2 -10   4   55.38    5.79   0
  -2 -10   4   56.19    5.66   0
  -2  10   4   58.31    4.45   0
   1 -10  -4 1648.18    7.87   0
   1 -10  -4 1662.54    8.03   0
  -1  10   4 1625.72    7.64   0
  -1 -10   4 1844.64   12.64   0
  -1  10   4 1587.28    7.59   0
   0  10   4  262.33    5.09   0
   0 -10  -4  236.48    4.96   0
   0 -10  -4  279.56    5.66   0
   0  10   4  253.20    5.20   0
   1  10   4   47.21    4.43   0
  -1 -10  -4   53.85    4.31   0
   1  10   4   56.59    4.27   0
  -1  10  -4   45.79    5.63   0
  -1 -10  -4   47.61    4.49   0
  -2  10  -4   10.49    5.34   0
   2 -10   4   22.81    5.24   0
   2  10   4   12.10    4.67   0
  -2 -10  -4   11.74    4.12   0
  -2 -10  -4   33.45    4.21   0
   2  10   4   13.11    4.21   0
  -3 -10  -4   99.45    4.04   0
  -3  10  -4  109.72    5.22   0
   3 -10   4  104.91    4.93   0
   3  10   4  114.78    4.98   0
  -3 -10  -4  114.90    4.84   0
   3  10   4  105.81    4.58   0
  -4 -10  -4   22.70    4.07   0
  -4  10  -4   -1.08    4.28   0
   4 -10   4    8.10    4.42   0
  -4 -10  -4   14.83    4.20   0
   4  10   4    7.19    3.80   0
  -5 -10  -4   75.40    3.79   0
  -5  10  -4   59.84    4.38   0
  -5 -10  -4   81.25    4.27   0
   5 -10   4   86.78    4.47   0
   5  10   4   60.35    3.81   0
  -6 -10  -4   -9.19    3.80   0
  -6  10  -4  -11.50    4.03   0
   6 -10   4   -6.31    3.66   0
   6  10   4  -15.25    3.87   0
   7  10   4   10.73    3.33   0
  -7  10  -4   12.38    4.14   0
   7 -10   4    4.29    3.32   0
  -7 -10  -4    4.23    3.60   0
   7 -10   4    6.28    4.04   0
   9 -11  -4   -3.28    4.43   0
  -9  11   4  -12.69    3.37   0
   9  11  -4    0.56    3.54   0
  -9 -11   4   -2.31    3.46   0
   8 -11  -4  420.98    6.00   0
  -8 -11   4  446.63    4.90   0
  -8  11   4  462.57    5.14   0
   8  11  -4  493.67    5.40   0
   7 -11  -4  107.14    5.34   0
  -7  11   4  106.28    4.24   0
   7  11  -4  109.06    4.48   0
  -7 -11   4   91.15    4.16   0
  -6 -11   4  556.93    5.32   0
   6 -11  -4  583.71    6.19   0
  -6  11   4  605.70    5.36   0
   6  11  -4  697.70    5.85   0
  -6  11   4  551.03    6.30   0
   5 -11  -4   12.36    5.13   0
  -5  11   4   15.47    4.25   0
   5  11  -4   11.12    4.63   0
  -5 -11   4   17.78    7.29   0
  -5  11   4   16.20    5.33   0
   4 -11  -4   -4.50    4.40   0
  -4 -11   4    3.75    6.23   0
  -4  11   4   14.06    4.52   0
  -4  11   4   -7.44    4.24   0
  -4  11   4    9.65    4.73   0
   3 -11  -4    8.67    4.75   0
  -3 -11   4   15.94    4.88   0
  -3  11   4   17.54    4.66   0
   2 -11  -4   58.17    4.74   0
  -2 -11   4   68.29    6.12   0
  -2  11   4   56.51    4.44   0
  -2 -11   4   70.66    5.17   0
  -2 -11   4   73.73    6.08   0
  -1 -11   4   20.01    6.99   0
   1 -11  -4   21.69    4.42   0
  -1  11   4   23.59    4.31   0
   1 -11  -4   15.47    4.48   0
   0  11   4  160.69    4.82   0
   0  11   4  163.11    4.97   0
   0 -11  -4  166.88    4.64   0
   0 -11  -4  172.64    4.87   0
   1  11   4   35.50    4.52   0
  -1 -11  -4   25.71    4.36   0
   1  11   4   35.98    4.29   0
  -1  11  -4   21.90    6.35   0
  -1 -11  -4   22.46    4.42   0
   1 -11   4   27.14    6.42   0
   2  11   4   59.39    4.68   0
   2 -11   4   66.97    5.61   0
  -2 -11  -4   59.91    4.98   0
   2  11   4   73.34    4.36   0
  -2 -11  -4   62.54    4.39   0
  -2  11  -4   60.20    5.78   0
  -3 -11  -4    2.25    3.85   0
   3  11   4   12.31    4.20   0
  -3 -11  -4   17.91    4.00   0
   3  11   4   16.02    3.95   0
  -3  11  -4    9.78    4.97   0
  -4 -11  -4   72.85    4.12   0
   4  11   4   54.08    4.11   0
  -4  11  -4   72.09    4.58   0
  -4 -11  -4   78.32    4.14   0
   4 -11   4   75.54    4.74   0
   4  11   4   66.85    3.94   0
  -5 -11  -4   17.34    3.68   0
  -5  11  -4   -2.78    4.57   0
  -5 -11  -4   16.23    3.70   0
   5 -11   4   -5.07    4.61   0
   5  11   4   -6.15    3.51   0
  -6  11  -4    8.42    3.86   0
  -6 -11  -4  -16.03    3.73   0
   6  11   4   10.09    3.75   0
   6 -11   4    5.00    4.26   0
   7 -11   4   34.55    3.75   0
  -7 -11  -4   -6.96    3.65   0
  -7  11  -4   16.23    4.04   0
   7  11   4   11.21    3.45   0
   7 -11   4  -11.85    3.44   0
   9 -12  -4    9.80    4.39   0
  -9  12   4    4.52    3.55   0
   9  12  -4   13.59    3.71   0
  -9 -12   4   -2.19    3.53   0
   8 -12  -4   64.58    5.05   0
   8  12  -4   90.55    4.16   0
  -8  12   4   82.29    4.04   0
  -8 -12   4   74.17    3.82   0
  -7  12   4  232.91    4.91   0
  -7 -12   4  232.45    4.44   0
   7 -12  -4  240.68    5.32   0
   7  12  -4  277.98    5.18   0
   6  12  -4    3.35    4.26   0
  -6 -12   4    5.74    4.34   0
  -6 -12   4    7.43    8.90   0
  -6  12   4    0.69    3.96   0
  -6  12   4   14.68    4.76   0
   6 -12  -4   -3.03    4.67   0
  -5 -12   4  572.49    8.46   0
   5 -12  -4  571.12    6.27   0
  -5  12   4  591.47    6.39   0
  -5  12   4  610.81    5.52   0
   5  12  -4  681.21    6.70   0
  -4  12   4   -1.32    4.80   0
   4 -12  -4   11.23    4.37   0
  -4 -12   4   -5.84    4.60   0
  -4 -12   4   18.66    5.64   0
  -4  12   4   27.27    4.34   0
  -4  12   4    5.54    3.99   0
   3 -12  -4   26.78    5.12   0
  -3 -12   4   14.67    4.62   0
  -3  12   4   12.30    4.79   0
   2 -12  -4  933.93    6.40   0
  -2 -12   4  963.46    9.37   0
  -2 -12   4  949.64    9.71   0
  -2  12   4  960.26    6.47   0
  -2 -12   4  892.89    6.52   0
   1 -12  -4  101.64    5.18   0
  -1 -12   4  110.33    8.17   0
   1 -12  -4  110.16    4.75   0
  -1  12   4  106.03    5.12   0
   0  12   4   79.79    4.58   0
   0 -12  -4  110.51    4.60   0
   0  12   4  102.92    4.78   0
   0 -12   4  100.91    9.08   0
   0 -12  -4  104.53    4.58   0
   1  12   4  158.78    4.68   0
   1 -12   4  166.38    7.91   0
   1  12   4  169.37    4.71   0
  -1 -12  -4  164.50    4.68   0
  -1 -12  -4  175.29    4.84   0
   2  12   4    4.29    4.40   0
  -2 -12  -4    7.10    4.71   0
   2  12   4    2.38    4.25   0
   2 -12   4    4.91    6.46   0
  -2 -12  -4    3.48    4.13   0
  -2  12  -4    1.87    5.67   0
  -3 -12  -4  -10.75    3.94   0
   3  12   4    9.76    4.13   0
  -3 -12  -4    4.84    3.99   0
   3  12   4    6.66    4.03   0
  -3  12  -4    1.56    5.23   0
  -4 -12  -4  -10.22    3.63   0
   4  12   4   -4.32    4.02   0
  -4  12  -4    0.04    4.78   0
  -4 -12  -4   -1.36    3.77   0
   4  12   4   -4.07    3.71   0
   4 -12   4   -8.39    4.99   0
  -5 -12  -4   81.65    3.85   0
  -5  12  -4   87.62    4.66   0
  -5 -12  -4   81.54    3.87   0
   5  12   4   72.26    3.83   0
   5 -12   4   94.42    4.69   0
  -6 -12  -4   62.69    3.88   0
  -6  12  -4   56.27    4.27   0
  -6 -12  -4   54.11    3.97   0
   6  12   4   49.90    3.79   0
   6 -12   4   60.35    4.48   0
   7  12   4    1.86    3.61   0
  -7 -12  -4   -3.96    3.52   0
   7 -12   4   -0.97    4.17   0
   7 -12   4    6.66    3.44   0
  -7  12  -4    1.30    4.15   0
   9 -13  -4    9.87    4.51   0
  -9  13   4   -6.76    3.79   0
   9  13  -4   11.18    3.71   0
  -9 -13   4   -9.12    3.66   0
   8 -13  -4    6.94    4.19   0
   8  13  -4    3.47    3.83   0
  -8  13   4   12.21    3.67   0
  -8 -13   4   11.21    3.63   0
  -7  13   4   26.87    3.94   0
   7 -13  -4   25.54    4.66   0
   7  13  -4   22.65    4.59   0
  -7 -13   4   34.90    3.85   0
   6 -13  -4    5.16    4.69   0
   6  13  -4   -5.74    4.54   0
  -6 -13   4    8.35    7.53   0
  -6  13   4    0.27    4.69   0
  -6  13   4   -5.59    4.42   0
  -6 -13   4    3.80    4.19   0
   5 -13  -4   93.60    5.12   0
  -5  13   4  107.59    4.36   0
  -5 -13   4  113.27    6.61   0
  -5  13   4  104.88    4.04   0
   5  13  -4  115.46    5.36   0
  -5  13   4  105.45    4.72   0
  -4 -13   4  452.71    5.83   0
   4 -13  -4  459.70    5.50   0
  -4  13   4  507.92    5.52   0
  -4 -13   4  455.86    7.05   0
  -4  13   4  435.16    4.98   0
  -4  13   4  479.57    6.31   0
   3 -13  -4   97.30    5.44   0
  -3 -13   4  103.80    5.51   0
  -3  13   4  115.69    4.96   0
  -3  13   4  109.94    5.45   0
   2 -13  -4  160.54    4.91   0
  -2 -13   4  165.15    7.01   0
  -2 -13   4  159.75    6.99   0
  -2  13   4  142.65    4.69   0
  -1  13   4   48.27    4.73   0
   1 -13  -4   51.69    4.41   0
  -1  13   4   37.42    4.39   0
  -1 -13   4   45.76    9.48   0
   1 -13  -4   47.78    4.44   0
   0  13   4   18.16    4.44   0
   0 -13  -4   27.27    4.44   0
   0  13   4   16.10    4.25   0
   0 -13  -4   22.75    4.34   0
   0 -13   4   24.73    4.38   0
   1  13   4  161.43    4.84   0
   1  13   4  156.67    5.12   0
  -1 -13  -4  178.21    4.61   0
   1 -13   4  166.81    8.95   0
  -1 -13  -4  147.92    4.96   0
   2  13   4  206.47    4.61   0
  -2 -13  -4  215.84    4.47   0
   2  13   4  196.17    4.54   0
  -2 -13  -4  204.31    4.64   0
   2 -13   4  222.12    7.09   0
  -2  13  -4  196.28    6.82   0
  -3  13  -4   34.64    5.42   0
   3  13   4   27.12    4.17   0
  -3 -13  -4   37.18    3.91   0
  -3 -13  -4   40.88    4.05   0
   3  13   4   35.07    3.92   0
   3 -13   4   42.16    5.33   0
  -4 -13  -4  245.03    4.19   0
  -4  13  -4  217.10    5.68   0
   4  13   4  239.56    4.49   0
  -4 -13  -4  243.87    4.83   0
   4  13   4  218.97    4.21   0
   5 -13   4   -7.05    4.61   0
  -5 -13  -4    2.82    3.37   0
  -5  13  -4    3.12    4.45   0
  -5 -13  -4    5.64    3.97   0
   5  13   4    7.35    3.44   0
  -6 -13  -4  132.53    4.10   0
   6 -13   4  146.81    4.91   0
  -6  13  -4  127.49    4.50   0
  -6 -13  -4  136.99    4.39   0
   6  13   4  121.71    4.18   0
   7  13   4    2.73    3.56   0
  -7 -13  -4  -24.06    3.60   0
  -7  13  -4   -1.78    3.74   0
   7 -13   4    5.21    3.99   0
   7 -13   4    4.45    3.51   0
   9 -14  -4   39.08    4.20   0
  -9  14   4   30.43    4.02   0
   9  14  -4   48.27    4.15   0
  -9 -14   4   43.35    3.89   0
   8 -14  -4   66.33    4.60   0
   8  14  -4   68.03    4.20   0
  -8  14   4   54.83    3.92   0
  -8 -14   4   52.92    3.90   0
  -7 -14   4   17.44    4.03   0
  -7  14   4   15.94    3.91   0
   7 -14  -4   17.28    4.53   0
   7  14  -4   25.02    4.37   0
   6 -14  -4  649.58    6.02   0
  -6 -14   4  624.19    9.53   0
  -6  14   4  653.97    5.97   0
  -6  14   4  592.70    5.94   0
  -6 -14   4  588.84    5.22   0
   6  14  -4  727.23    6.28   0
  -5 -14   4   25.15    6.11   0
  -5  14   4   27.83    3.95   0
   5 -14  -4   34.67    4.75   0
  -5  14   4   20.47    3.87   0
  -5  14   4   29.75    4.32   0
   5  14  -4   32.43    4.70   0
   4 -14  -4   89.30    5.06   0
  -4  14   4  104.92    4.61   0
  -4  14   4   94.81    4.87   0
  -4  14   4   95.54    4.23   0
  -4 -14   4   86.74    5.93   0
  -3 -14   4   18.06    5.63   0
   3 -14  -4   23.25    4.63   0
  -3  14   4   20.05    4.71   0
  -3  14   4   23.83    4.51   0
  -2 -14   4    0.31    6.64   0
   2 -14  -4   16.83    4.47   0
  -2 -14   4    0.85    6.74   0
  -2  14   4    1.20    4.04   0
   1 -14  -4   36.20    4.15   0
   1 -14  -4   30.86    4.20   0
  -1  14   4   18.28    4.66   0
   0  14   4    3.31    4.11   0
   0 -14  -4   -0.76    4.20   0
   0 -14  -4   14.12    4.17   0
   0 -14   4    1.53    4.30   0
  -1 -14  -4   73.63    4.21   0
  -1 -14  -4   49.86    4.37   0
   1  14   4   63.83    4.40   0
   2 -14   4  151.85    7.73   0
  -2 -14  -4  124.78    4.36   0
   2  14   4  125.12    4.40   0
  -2  14  -4  132.55    7.01   0
  -2 -14  -4  142.33    4.38   0
  -3  14  -4   87.95    5.52   0
   3 -14   4  110.34    5.90   0
  -3 -14  -4  111.59    4.16   0
   3  14   4   89.74    4.17   0
  -3 -14  -4   94.30    4.01   0
  -4 -14  -4   22.97    3.62   0
  -4  14  -4   19.41    4.94   0
  -4 -14  -4   13.47    4.29   0
   4  14   4    1.86    3.46   0
  -5 -14  -4   -2.06    3.56   0
  -5  14  -4    4.22    4.35   0
   5 -14   4   15.44    4.15   0
  -5 -14  -4    4.20    4.10   0
   5  14   4   13.15    3.65   0
  -6  14  -4    7.84    4.08   0
   6 -14   4   10.33    4.25   0
  -6 -14  -4   -2.15    3.48   0
  -6 -14  -4   -2.95    3.72   0
   6  14   4    8.72    3.69   0
   7  14   4    7.04    3.68   0
  -7 -14  -4   -3.41    3.44   0
  -7  14  -4    4.72    4.04   0
   7 -14   4   -7.67    4.07   0
   9 -15  -4    9.27    4.32   0
  -9  15   4    6.23    3.67   0
  -9 -15   4   -1.77    3.74   0
   9  15  -4    8.74    3.92   0
   8 -15  -4   42.55    4.30   0
   8  15  -4   52.33    3.83   0
  -8  15   4   37.31    3.89   0
  -8 -15   4   54.45    3.61   0
  -7  15   4    9.43    3.81   0
   7 -15  -4    5.63    4.31   0
   7  15  -4   10.38    4.04   0
  -7 -15   4   14.44    3.89   0
  -6  15   4  288.76    4.78   0
  -6 -15   4  311.42    7.92   0
  -6  15   4  313.97    5.19   0
   6 -15  -4  327.56    5.41   0
   6  15  -4  346.82    5.52   0
  -5 -15   4   78.50    5.81   0
  -5  15   4   79.75    4.24   0
  -5  15   4   70.86    4.79   0
  -5  15   4   60.17    4.03   0
   5  15  -4   86.65    4.93   0
   5 -15  -4   72.31    4.36   0
  -4  15   4    1.30    4.17   0
  -4 -15   4    4.67    5.24   0
  -4  15   4    9.36    3.82   0
   4 -15  -4    4.42    4.36   0
  -4  15   4    3.57    4.61   0
   3 -15  -4  131.82    4.65   0
  -3  15   4  100.64    4.74   0
  -3 -15   4  100.99    6.18   0
  -3  15   4  107.33    4.73   0
   2 -15  -4  699.25    5.81   0
  -2 -15   4  678.00   10.53   0
  -2 -15   4  645.45   10.22   0
  -2  15   4  670.53    6.06   0
  -1  15   4  253.78    4.78   0
   1 -15  -4  293.86    4.61   0
   1 -15  -4  278.38    5.35   0
   0  15   4   13.62    4.07   0
   0 -15  -4   31.81    4.09   0
   0 -15  -4   17.22    4.21   0
   1  15   4  262.62    4.68   0
  -1 -15  -4  272.56    4.51   0
  -1 -15  -4  258.52    4.78   0
   2 -15   4    9.14    8.21   0
  -2 -15  -4   10.11    4.14   0
   2  15   4   14.37    3.91   0
  -2 -15  -4   16.41    4.31   0
  -3  15  -4   58.09    5.63   0
  -3 -15  -4   47.07    3.89   0
   3  15   4   58.11    3.90   0
   3 -15   4   56.74    6.29   0
  -3 -15  -4   41.73    3.74   0
  -4 -15  -4   34.12    3.97   0
  -4  15  -4   31.86    4.98   0
  -4 -15  -4   44.89    3.98   0
   4  15   4   40.24    3.76   0
  -5 -15  -4  -11.22    3.81   0
  -5 -15  -4   -0.81    3.69   0
   5 -15   4    0.06    4.45   0
   5  15   4    4.12    3.76   0
  -5  15  -4    1.92    4.36   0
  -6 -15  -4   63.38    3.96   0
  -6  15  -4   44.97    4.54   0
   6 -15   4   32.34    3.71   0
  -6 -15  -4   52.47    4.09   0
   6 -15   4   56.28    4.70   0
   6  15   4   27.90    3.76   0
  -7 -15  -4   72.17    3.82   0
  -7  15  -4   79.23    4.48   0
   7  15   4   73.64    3.96   0
   7 -15   4   80.55    4.54   0
  -9  16   4    0.83    3.67   0
  -9 -16   4    4.79    3.39   0
   9  16  -4    6.97    3.40   0
   8 -16  -4  102.84    4.60   0
  -8 -16   4   91.76    3.77   0
  -8  16   4   97.57    4.02   0
   8  16  -4  124.93    4.28   0
  -7  16   4   18.32    3.71   0
  -7 -16   4    3.45    7.59   0
   7 -16  -4   14.92    3.79   0
  -7 -16   4  -15.30    3.96   0
   7  16  -4    1.91    4.18   0
  -6  16   4   22.82    4.41   0
   6 -16  -4   27.98    4.67   0
  -6 -16   4   26.72    6.18   0
  -6  16   4   21.79    4.48   0
  -6  16   4   22.27    3.64   0
   6  16  -4   37.80    4.41   0
  -5 -16   4    3.71    5.24   0
   5 -16  -4    3.34    4.02   0
  -5  16   4    7.45    4.00   0
  -5  16   4    7.19    3.66   0
  -5  16   4    1.50    4.57   0
   5  16  -4    2.58    4.72   0
   4 -16  -4   96.25    4.41   0
  -4  16   4   75.14    4.82   0
  -4 -16   4   82.44    5.00   0
  -4  16   4   72.08    3.94   0
  -4  16   4   79.27    4.52   0
  -3  16   4  112.51    4.64   0
   3 -16  -4  117.38    4.49   0
  -3 -16   4  102.50    6.51   0
  -3  16   4  112.92    4.16   0
   2 -16  -4  396.83    5.00   0
  -2 -16   4  378.12   10.38   0
  -2  16   4  382.29    5.39   0
  -2 -16   4  395.99   10.49   0
  -1  16   4  136.97    4.98   0
   1 -16  -4  150.24    4.96   0
   1 -16  -4  167.79    4.36   0
   0  16   4  475.91    5.75   0
   0 -16  -4  492.28    5.03   0
   0 -16  -4  460.61    5.31   0
  -1 -16  -4   56.17    4.55   0
   1  16   4   41.19    4.06   0
  -1 -16  -4   42.12    4.21   0
   2  16   4   11.97    4.24   0
  -2 -16  -4   -6.43    4.02   0
  -2 -16  -4    5.42    3.84   0
  -3 -16  -4   34.56    3.88   0
   3 -16   4   46.42    6.50   0
   3  16   4   54.06    3.83   0
  -3  16  -4   38.89    6.00   0
  -3 -16  -4   48.87    3.80   0
  -4 -16  -4    6.43    3.47   0
  -4  16  -4    5.21    4.87   0
  -4 -16  -4    3.68    4.13   0
   4  16   4  -11.00    3.56   0
  -5 -16  -4   47.21    3.68   0
  -5  16  -4   48.44    4.60   0
  -5 -16  -4   51.30    4.18   0
   5  16   4   50.98    3.83   0
  -6 -16  -4    7.82    3.45   0
   6 -16   4    4.35    4.59   0
  -6  16  -4    0.69    4.11   0
  -6 -16  -4   -3.96    3.87   0
   6 -16   4    3.80    3.67   0
   6  16   4   10.53    3.59   0
  -8 -17   4   93.03    4.18   0
  -8  17   4   87.93    3.91   0
   8  17  -4  108.44    4.57   0
   8 -17  -4   83.94    4.67   0
  -7  17   4   47.37    3.83   0
  -7 -17   4   32.15    6.90   0
   7 -17  -4   39.22    3.78   0
  -7 -17   4   23.55    4.06   0
   7  17  -4   49.08    4.13   0
   6 -17  -4   27.75    4.55   0
  -6 -17   4   23.68    6.11   0
   6  17  -4   37.17    4.48   0
  -6  17   4   33.53    4.34   0
  -6  17   4   22.45    3.99   0
  -6  17   4   26.41    3.74   0
  -5  17   4   58.25    4.01   0
   5 -17  -4   62.21    4.71   0
   5  17  -4   68.24    5.12   0
  -5  17   4   30.34    4.60   0
  -5 -17   4   45.08    5.14   0
  -5  17   4   50.80    4.34   0
   4 -17  -4   33.93    4.13   0
  -4 -17   4   31.17    5.14   0
  -4  17   4   36.19    4.80   0
  -4  17   4   37.18    4.35   0
  -4  17   4   31.82    4.37   0
   3 -17  -4   92.05    4.45   0
  -3  17   4   83.84    4.51   0
  -3  17   4   77.98    4.16   0
  -3 -17   4   88.14    5.30   0
   2 -17  -4   46.85    4.29   0
  -2  17   4   43.37    4.31   0
  -2  17   4   38.64    3.99   0
  -1  17   4  498.83    5.42   0
   1 -17  -4  550.19    5.13   0
   1 -17  -4  494.89    5.79   0
   0  17   4  152.44    4.45   0
   0 -17  -4  177.55    4.58   0
   0 -17  -4  168.63    4.50   0
   1  17   4   26.86    3.92   0
  -1 -17  -4   39.00    4.44   0
  -1 -17  -4    8.29    4.03   0
  -2 -17  -4   -6.65    3.69   0
   2  17   4    6.96    3.78   0
  -2 -17  -4   -7.34    3.81   0
  -3 -17  -4    8.32    4.25   0
   3  17   4   -0.89    3.81   0
  -3 -17  -4    2.17    3.84   0
  -3  17  -4    1.27    6.31   0
  -4  17  -4   74.08    5.53   0
  -4 -17  -4   69.90    3.96   0
   4  17   4   64.14    4.06   0
   4 -17   4   73.80    5.66   0
  -4 -17  -4   65.28    3.75   0
  -5 -17  -4  195.24    4.08   0
  -5  17  -4  188.20    5.63   0
  -5 -17  -4  203.86    4.17   0
   5  17   4  178.65    4.07   0
  -6 -17  -4   -4.14    3.50   0
   6 -17   4    3.04    4.44   0
  -6 -17  -4    4.57    3.82   0
  -6  17  -4    9.88    4.18   0
   6 -17   4   -3.00    3.44   0
   6  17   4    2.03    3.58   0
   8 -18  -4   23.00    4.49   0
  -8 -18   4   21.20    4.15   0
  -8  18   4   24.51    3.78   0
   8  18  -4   22.85    4.13   0
  -7  18   4   39.79    4.28   0
  -7 -18   4   49.17    6.52   0
  -7  18   4   43.88    3.53   0
  -7 -18   4   38.83    4.29   0
   7 -18  -4   36.11    3.83   0
   7  18  -4   70.74    3.83   0
   6 -18  -4  432.20    5.50   0
   6  18  -4  455.69    6.06   0
  -6  18   4  401.59    4.99   0
  -6  18   4  358.96    4.76   0
  -6 -18   4  407.40    7.22   0
  -6  18   4  376.37    5.27   0
  -5 -18   4   83.48    5.30   0
   5 -18  -4   96.39    4.78   0
   5  18  -4   96.42    4.69   0
  -5  18   4  107.95    4.65   0
  -5  18   4   88.71    4.16   0
  -5  18   4  108.62    4.23   0
   4 -18  -4  461.46    5.32   0
  -4  18   4  485.97    5.37   0
  -4  18   4  407.60    5.52   0
  -4 -18   4  431.91    6.09   0
  -4  18   4  418.17    5.25   0
   3 -18  -4    1.60    4.00   0
  -3  18   4    8.80    4.29   0
  -3 -18   4    5.50    4.84   0
  -3  18   4    9.70    3.76   0
   2 -18  -4   48.65    4.01   0
  -2  18   4   13.94    4.40   0
  -2  18   4   23.68    3.82   0
  -1  18   4   17.15    4.44   0
   1 -18  -4   23.89    4.17   0
   1 -18  -4   22.10    4.53   0
   0  18   4   -9.63    3.81   0
   0 -18  -4  -10.09    3.89   0
   0 -18  -4  -14.04    4.26   0
  -1 -18  -4  375.83    4.71   0
   1  18   4  338.48    4.81   0
  -1 -18  -4  348.64    5.21   0
  -2 -18  -4   78.07    4.07   0
   2  18   4   88.96    4.22   0
  -2 -18  -4   82.64    4.32   0
  -3 -18  -4    4.71    4.24   0
   3  18   4   15.79    4.22   0
  -3 -18  -4    0.49    3.89   0
  -4  18  -4   16.55    5.48   0
  -4 -18  -4   11.63    3.76   0
   4  18   4    7.05    3.64   0
  -4 -18  -4    4.01    3.90   0
  -5 -18  -4  182.32    3.88   0
  -5  18  -4  173.05    5.78   0
  -5 -18  -4  172.20    4.16   0
   5  18   4  173.10    3.97   0
  -6 -18  -4   46.02    3.63   0
  -6  18  -4   36.43    4.59   0
  -6 -18  -4   38.47    3.56   0
   6 -18   4   45.94    4.82   0
   6 -18   4   41.68    3.70   0
   6  18   4   27.46    3.61   0
  -8 -19   4   -4.36    3.48   0
  -8  19   4    6.13    3.23   0
   8 -19  -4    4.95    4.37   0
  -8  19   4    4.10    3.76   0
   8  19  -4    6.11    3.68   0
  -7  19   4   40.17    4.03   0
   7 -19  -4    8.10    3.87   0
  -7 -19   4   14.62    6.26   0
  -7 -19   4   11.75    3.93   0
  -7  19   4   23.26    3.55   0
   7  19  -4   23.71    4.20   0
   6 -19  -4  182.83    4.97   0
  -6 -19   4  140.95    6.30   0
  -6  19   4  151.70    4.57   0
   6  19  -4  180.84    5.09   0
  -6  19   4  123.61    4.49   0
  -6  19   4  132.46    4.19   0
  -5 -19   4    1.17    4.82   0
   5 -19  -4    8.01    4.54   0
  -5  19   4    1.46    3.73   0
   5  19  -4    5.69    4.53   0
  -5  19   4    7.11    3.39   0
  -5  19   4    2.70    3.92   0
  -4 -19   4   33.76    4.99   0
   4 -19  -4   35.47    4.33   0
  -4  19   4   40.52    4.58   0
  -4  19   4   30.12    3.75   0
  -4  19   4   43.21    3.91   0
   3 -19  -4   -1.65    3.89   0
  -3  19   4    8.57    3.54   0
  -3  19   4    7.87    4.14   0
  -3 -19   4    9.33    4.64   0
   2 -19  -4    6.40    4.04   0
  -2  19   4    4.45    3.71   0
  -1  19   4   12.45    4.37   0
   1 -19  -4    0.56    3.92   0
   1 -19  -4    5.23    4.21   0
   0 -19  -4  261.91    4.62   0
   0  19   4  256.67    5.01   0
   0 -19  -4  263.76    5.00   0
  -1 -19  -4  488.75    4.97   0
   1  19   4  426.87    4.98   0
  -1 -19  -4  435.21    5.15   0
  -2 -19  -4  166.44    4.10   0
   2  19   4  135.09    4.31   0
  -2 -19  -4  136.37    4.19   0
  -3 -19  -4  220.01    4.83   0
   3  19   4  206.44    4.48   0
  -3 -19  -4  186.38    4.47   0
  -4  19  -4    9.43    5.79   0
  -4 -19  -4    5.61    3.67   0
   4  19   4    6.93    4.01   0
  -4 -19  -4    9.25    3.58   0
  -5  19  -4   18.23    5.27   0
  -5 -19  -4   21.48    3.85   0
   5  19   4    3.47    4.00   0
  -5 -19  -4   32.97    3.45   0
   5 -19   4   44.06    3.71   0
  -6 -19  -4    4.84    3.36   0
   6 -19   4    8.94    4.82   0
  -6  19  -4    1.81    4.57   0
  -6 -19  -4   -1.90    3.81   0
   6 -19   4   -1.07    3.42   0
   6  19   4    3.69    3.36   0
   8 -20  -4   52.28    4.14   0
  -8 -20   4   49.01    4.16   0
  -8  20   4   50.60    3.78   0
   8  20  -4   62.85    4.41   0
   7 -20  -4    6.03    3.93   0
   7  20  -4    9.07    3.99   0
  -7 -20   4    6.89    3.88   0
  -7  20   4   -0.86    4.02   0
  -7  20   4  -12.08    3.84   0
  -7 -20   4   -5.52    5.63   0
  -6  20   4    1.53    3.71   0
   6 -20  -4   -3.09    4.31   0
  -6 -20   4    0.13    5.34   0
  -6  20   4    4.94    3.86   0
   6  20  -4    5.49    4.09   0
  -6  20   4   11.09    3.76   0
  -5 -20   4    5.61    4.36   0
   5  20  -4    1.55    4.57   0
  -5  20   4  -14.36    4.23   0
  -5  20   4    4.89    3.83   0
  -5  20   4    8.51    3.85   0
   5 -20  -4   -3.97    4.08   0
   4 -20  -4  202.83    4.76   0
  -4  20   4  202.28    4.89   0
  -4 -20   4  185.98    5.18   0
  -4  20   4  159.83    4.59   0
  -4  20   4  177.07    4.24   0
   3 -20  -4   12.14    3.82   0
  -3  20   4   10.40    4.02   0
  -3 -20   4    5.36    3.89   0
  -3  20   4   -3.20    3.98   0
   2 -20  -4  521.40    5.09   0
  -2  20   4  444.59    5.07   0
  -1  20   4  185.69    4.27   0
   1 -20  -4  198.93    4.25   0
   0 -20  -4  126.55    4.12   0
   0  20   4  116.80    4.11   0
   0 -20  -4  117.92    4.08   0
  -1 -20  -4    7.97    3.80   0
   1  20   4    4.48    3.86   0
  -1 -20  -4   -5.35    4.36   0
  -2 -20  -4   11.67    3.65   0
   2  20   4   -3.61    3.79   0
  -2 -20  -4    6.24    4.10   0
  -3 -20  -4   32.89    3.85   0
   3  20   4   36.30    3.78   0
  -3 -20  -4   18.49    3.75   0
  -4 -20  -4   20.20    3.90   0
  -4 -20  -4   -4.58    3.66   0
   4  20   4    7.12    3.74   0
  -5  20  -4   14.09    5.38   0
  -5 -20  -4   18.70    3.76   0
   5  20   4   16.91    3.66   0
  -5 -20  -4   17.06    3.59   0
  -7  21   4   15.36    3.89   0
   7 -21  -4   19.56    3.89   0
   7  21  -4    8.05    4.22   0
  -7 -21   4   15.73    5.66   0
  -7 -21   4    9.81    3.88   0
  -7  21   4   -0.75    3.91   0
  -6 -21   4    9.22    4.72   0
   6 -21  -4    8.74    3.83   0
  -6  21   4    7.46    4.03   0
  -6  21   4    4.47    3.32   0
   6  21  -4   -1.05    4.29   0
  -6  21   4    1.45    3.68   0
  -5 -21   4   14.70    4.90   0
   5 -21  -4   12.28    3.98   0
  -5  21   4    7.89    3.75   0
  -5  21   4   21.21    3.86   0
  -5  21   4   20.00    3.81   0
  -4 -21   4   20.17    4.55   0
  -4  21   4   19.04    4.28   0
  -4  21   4   13.98    3.71   0
   4 -21  -4    0.79    3.95   0
  -4  21   4   16.95    4.10   0
   3 -21  -4    5.12    3.99   0
  -3  21   4    1.11    4.36   0
  -3 -21   4    5.04    4.21   0
  -3  21   4    0.22    4.05   0
  -2  21   4   44.06    3.73   0
   2 -21  -4   55.42    4.01   0
  -2 -21   4   40.13    4.79   0
  -2  21   4   55.17    4.07   0
  -1  21   4  195.72    4.64   0
   1 -21  -4  209.47    4.43   0
   0 -21  -4   16.10    4.09   0
   0 -21  -4   28.16    3.73   0
   0  21   4   27.43    4.14   0
  -1 -21  -4   28.56    3.85   0
   1  21   4   21.16    4.08   0
  -1 -21  -4   22.66    3.63   0
   2  21   4  110.90    4.17   0
  -2 -21  -4  130.79    4.20   0
  -2 -21  -4  146.11    4.12   0
  -3 -21  -4  105.35    3.92   0
   3  21   4   89.63    4.32   0
  -3 -21  -4  101.16    3.90   0
  -4 -21  -4    9.10    3.60   0
  -4 -21  -4   13.52    3.66   0
   4  21   4   25.47    3.70   0
  -5  21  -4    4.89    5.36   0
  -5 -21  -4    0.05    3.31   0
   5  21   4   14.98    3.99   0
  -5 -21  -4   -1.11    3.93   0
   7 -22  -4   -5.92    3.51   0
  -7 -22   4   -1.17    5.25   0
  -7  22   4    1.27    3.91   0
  -7 -22   4   -1.37    3.92   0
   7  22  -4    2.31    4.07   0
  -7  22   4   12.45    3.74   0
   6 -22  -4    0.12    3.98   0
  -6 -22   4   12.72    4.75   0
   6  22  -4   23.15    4.63   0
  -6  22   4   17.54    4.00   0
  -6  22   4   17.35    3.87   0
  -6  22   4   11.48    3.67   0
  -5 -22   4  -10.50    4.59   0
   5 -22  -4    9.36    3.71   0
  -5  22   4   -1.82    4.18   0
  -5  22   4    6.26    3.75   0
  -5  22   4    1.73    3.76   0
  -4 -22   4   20.93    4.37   0
   4 -22  -4   15.96    3.89   0
  -4  22   4    7.25    3.52   0
  -4  22   4   18.48    3.76   0
  -4  22   4   11.08    4.38   0
   3 -22  -4   -4.12    3.85   0
  -3  22   4   -9.29    3.98   0
  -3  22   4    1.86    3.81   0
  -3 -22   4   -1.83    4.17   0
  -2  22   4   21.48    4.02   0
   2 -22  -4   25.84    3.91   0
  -2 -22   4   42.16    4.48   0
  -2  22   4   38.51    4.05   0
   1 -22  -4   41.53    3.97   0
  -1  22   4   27.03    4.31   0
   0 -22  -4  119.18    3.98   0
   0  22   4   91.33    4.15   0
   0 -22  -4  113.60    4.57   0
  -1 -22  -4  186.26    4.18   0
   1  22   4  167.73    4.66   0
  -1 -22  -4  166.73    4.64   0
  -2 -22  -4   10.72    3.84   0
   2  22   4   37.87    3.66   0
  -2 -22  -4   30.08    4.03   0
  -3 -22  -4   -4.61    3.70   0
   3  22   4   12.67    4.12   0
  -3 -22  -4   -4.90    3.55   0
  -4 -22  -4    7.88    3.74   0
   4  22   4    7.78    3.85   0
   4 -22   4  -10.50    3.73   0
  -4 -22  -4   13.80    3.74   0
   5  22   4   64.02    4.00   0
  -5 -22  -4   62.94    3.63   0
  -5 -22  -4   66.97    3.93   0
   5 -22   4   76.66    3.98   0
  -5  22  -4   59.89    7.65   0
   6 -23  -4   42.25    4.47   0
  -6  23   4   48.23    4.25   0
  -6  23   4   37.85    4.02   0
  -6  23   4   20.50    3.90   0
   6  23  -4   42.26    4.59   0
  -6 -23   4   45.89    5.12   0
  -5  23   4    3.56    4.12   0
   5 -23  -4    9.21    4.04   0
  -5 -23   4   -7.85    4.51   0
  -5  23   4    0.57    3.77   0
  -5  23   4   -1.94    3.39   0
  -4 -23   4   17.87    4.20   0
  -4  23   4    9.23    4.39   0
  -4  23   4   21.68    3.63   0
  -4  23   4    7.00    4.04   0
   4 -23  -4   24.06    3.94   0
  -3  23   4   21.27    3.82   0
   3 -23  -4   -2.57    3.86   0
  -3  23   4    0.65    3.73   0
  -3 -23   4    3.47    3.72   0
  -2  23   4   -8.05    4.07   0
   2 -23  -4   12.01    3.88   0
  -2  23   4   -7.27    4.10   0
  -2 -23   4    2.64    3.79   0
  -1  23   4    8.17    4.05   0
   1 -23  -4   -6.33    3.96   0
  -1  23   4    4.79    4.06   0
   0 -23  -4   51.96    3.92   0
   0  23   4   46.52    4.11   0
   0 -23  -4   32.20    3.93   0
  -1 -23  -4   16.60    3.95   0
   1  23   4   21.34    3.57   0
  -1 -23  -4   12.96    3.63   0
  -2 -23  -4    2.64    3.76   0
   2  23   4    1.68    3.62   0
  -2 -23  -4   15.33    3.52   0
  -3 -23  -4    4.24    3.42   0
   3 -23   4    3.57    3.74   0
   3  23   4   -1.55    3.71   0
  -3 -23  -4   -0.22    3.62   0
  -4 -23  -4    7.79    3.53   0
   4  23   4   -2.33    3.80   0
  -4 -23  -4   -4.86    3.41   0
   4 -23   4   27.47    3.77   0
   6 -24  -4   -4.43    3.96   0
  -6 -24   4   -6.33    4.49   0
   6  24  -4   -0.06    3.90   0
  -6  24   4   -4.61    3.92   0
  -6  24   4   -5.92    3.94   0
  -6  24   4   -0.53    3.70   0
  -5 -24   4    9.68    4.22   0
   5 -24  -4   -0.85    3.62   0
  -5  24   4   -1.51    3.92   0
  -5  24   4    2.81    3.87   0
  -5  24   4   26.23    3.54   0
  -4 -24   4   49.52    4.38   0
   4 -24  -4   39.57    4.10   0
  -4  24   4   48.79    4.33   0
  -4  24   4   56.54    3.60   0
  -4  24   4   30.22    4.16   0
  -3 -24   4   23.69    4.19   0
  -3  24   4   27.49    3.99   0
   3 -24  -4   22.76    3.70   0
  -3  24   4   36.02    3.65   0
  -2  24   4   36.56    3.93   0
   2 -24  -4   43.66    4.14   0
  -2  24   4   31.26    4.23   0
  -2 -24   4   32.36    3.78   0
   1 -24  -4  111.22    4.38   0
  -1  24   4   76.57    4.36   0
  -1  24   4  118.69    3.90   0
   0 -24  -4   44.20    3.92   0
   0  24   4   44.18    3.59   0
   0 -24  -4   22.86    4.18   0
   0 -24   4   33.20    3.98   0
  -1 -24  -4   88.70    4.05   0
   1  24   4   88.06    4.06   0
  -1 -24  -4   72.98    4.30   0
  -2 -24  -4   37.13    3.59   0
   2  24   4   25.19    3.64   0
  -2 -24  -4   25.78    3.81   0
  -3 -24  -4    0.46    3.76   0
   3  24   4    5.06    3.73   0
  -3 -24  -4   -0.49    3.41   0
  -4 -24  -4   14.39    3.84   0
   4  24   4   26.11    3.40   0
  -4 -24  -4   19.86    3.78   0
   4 -24   4    6.36    3.65   0
  -5  25   4    6.64    3.47   0
  -5 -25   4    5.84    4.56   0
   5 -25  -4    3.34    3.67   0
  -5  25   4    4.76    3.80   0
  -5  25   4    8.29    3.91   0
  -4  25   4   18.86    4.14   0
  -4  25   4   12.61    3.59   0
   4 -25  -4   13.24    3.84   0
  -4 -25   4   -0.37    4.24   0
  -4  25   4   22.15    3.85   0
  -3 -25   4   23.76    3.59   0
   3 -25  -4    0.76    3.81   0
  -3  25   4   13.24    3.96   0
  -3  25   4   33.64    3.74   0
  -2  25   4   37.52    4.04   0
   2 -25  -4   34.50    4.00   0
  -2  25   4   32.24    4.05   0
  -2 -25   4   27.47    4.24   0
  -1  25   4   -1.27    3.93   0
  -1 -25   4   11.58    3.70   0
  -1  25   4  -10.43    4.22   0
   1 -25  -4    3.95    4.02   0
   0 -25  -4   17.04    3.86   0
   0  25   4    0.79    3.99   0
   0  25   4    7.19    4.02   0
   0 -25  -4   15.96    3.88   0
   0 -25   4    5.12    3.78   0
   1  25   4   16.73    4.16   0
  -1 -25  -4    8.11    3.86   0
  -1 -25  -4   15.75    3.91   0
   1 -25   4   11.13    4.09   0
  -2 -25  -4   23.52    3.44   0
   2  25   4   12.79    3.98   0
  -2 -25  -4   12.29    3.91   0
  -3 -25  -4   27.76    3.82   0
   3  25   4    0.15    3.95   0
  -3 -25  -4   18.39    3.88   0
   3  25   4   17.78    3.77   0
  -5 -26   4    9.49    4.41   0
   5 -26  -4   -0.31    3.66   0
  -5  26   4    6.36    4.08   0
  -5  26   4   -4.00    3.44   0
  -5  26   4    0.99    3.87   0
  -4  26   4   60.97    3.94   0
   4 -26  -4   71.83    4.11   0
  -4  26   4   48.16    4.25   0
  -4 -26   4   49.61    4.46   0
  -4  26   4   77.30    4.46   0
  -3  26   4   -4.31    4.18   0
   3 -26  -4    3.30    3.69   0
  -3 -26   4   -3.34    3.95   0
  -3  26   4    0.32    3.64   0
  -2  26   4   11.62    4.03   0
  -2 -26   4   24.20    3.68   0
  -2  26   4   18.76    3.86   0
   2 -26  -4   15.43    3.92   0
   1 -26  -4   14.00    3.75   0
  -1 -26   4    0.60    3.62   0
  -1  26   4   -7.71    3.75   0
  -1  26   4    0.41    3.86   0
   0 -26  -4    0.28    3.74   0
   0  26   4   -5.25    4.02   0
   0 -26  -4   22.56    3.93   0
   0  26   4   18.46    3.83   0
   0 -26   4   13.46    3.60   0
   1 -26   4   21.69    3.94   0
  -1 -26  -4    7.52    3.80   0
   1  26   4   27.94    3.94   0
  -1 -26  -4   15.39    3.81   0
  -2 -26  -4   11.51    3.62   0
   2  26   4    8.85    4.08   0
  -2 -26  -4   -1.85    3.52   0
  -3 -26  -4   -8.76    3.64   0
   3  26   4    4.87    4.06   0
  -3 -26  -4   10.29    3.85   0
   3 -26   4    0.37    3.97   0
   3  26   4   -3.28    3.78   0
  -4  27   4   10.89    3.99   0
  -4 -27   4    5.92    3.70   0
   4 -27  -4   -7.54    3.76   0
  -4  27   4    8.65    4.27   0
  -4  27   4   16.30    3.65   0
  -3 -27   4    0.30    3.84   0
  -3  27   4    7.84    4.02   0
  -3  27   4   -5.60    3.72   0
   3 -27  -4    9.02    3.73   0
  -2 -27   4   16.60    3.86   0
   2 -27  -4   11.37    3.75   0
  -2  27   4    4.13    3.97   0
  -2  27   4    4.79    3.71   0
   1 -27  -4   -4.62    3.83   0
  -1  27   4   11.24    4.03   0
  -1  27   4    7.72    3.89   0
  -1 -27   4   -0.66    4.11   0
   0 -27  -4    6.91    3.76   0
   0  27   4   28.69    3.91   0
   0  27   4   11.82    3.99   0
   0 -27   4   18.20    3.73   0
  -1 -27  -4   13.99    3.75   0
   1  27   4    4.66    4.11   0
  -1 -27  -4   17.03    4.00   0
   1  27   4  -15.01    4.06   0
   1 -27   4    9.24    3.63   0
  -2 -27  -4   -3.61    3.37   0
   2  27   4   10.61    3.85   0
  -2 -27  -4    3.18    3.68   0
   2 -27   4    7.45    3.75   0
  -3 -28   4    1.99    3.54   0
  -3  28   4   11.20    3.91   0
   3 -28  -4   14.24    3.51   0
  -3  28   4  -20.15    3.40   0
  -3  28   4   -5.33    4.39   0
  -2 -28   4   24.78    3.60   0
   2 -28  -4    3.53    3.41   0
  -2  28   4   17.82    4.24   0
  -2  28   4   24.21    3.72   0
   1 -28  -4    5.70    3.93   0
  -1  28   4   -6.38    4.11   0
  -1  28   4   -6.64    3.36   0
  -1 -28   4    5.54    3.74   0
   0 -28  -4   16.96    3.77   0
   0  28   4    4.76    4.01   0
   0  28   4    3.87    3.82   0
   0 -28   4  -17.58    3.60   0
  -1 -28  -4   29.84    3.74   0
   1  28   4   35.36    4.12   0
  -1 -28  -4   22.86    3.91   0
   1  28   4   35.91    3.97   0
   1 -28   4   19.18    3.85   0
  -1  29   4   27.81    4.05   0
  -1  29   4   23.42    3.66   0
  -1 -29   4   13.14    3.70   0
  -9   0   5   52.12    3.88   0
  -7   0   5  675.00    5.32   0
  -5   0   5    5.52    6.69   0
  -5   0   5    8.43    4.18   0
  -3   0   5  124.06    5.71   0
   3   0  -5  120.02    5.34   0
  -3   0   5  100.88    4.67   0
  -1   0   5  194.82    5.09   0
   1   0  -5  195.88    4.85   0
   1   0  -5  194.56    4.89   0
  -1   0   5  199.60    5.09   0
   1   0   5   63.70    4.65   0
   1   0   5   62.07    4.45   0
  -1   0  -5   61.34    4.52   0
  -3   0  -5  150.23    4.92   0
   3   0   5  136.15    4.42   0
   3   0   5  122.70    5.15   0
   5   0   5   56.99    3.87   0
  -5   0  -5   53.37    3.90   0
  -7   0  -5   73.84    3.81   0
   7   0   5   94.90    4.00   0
 -10  -1   5   44.75    3.87   0
 -10   1   5   62.51    3.69   0
  -9  -1   5   20.07    3.74   0
  -9   1   5    9.53    3.97   0
  -8  -1   5   -7.63    3.65   0
  -8   1   5  -15.38    3.48   0
  -7  -1   5   35.84    3.95   0
  -7   1   5   39.66    3.75   0
  -6  -1   5   -3.38    3.83   0
  -6   1   5    4.42    7.97   0
  -6   1   5   -4.87    3.88   0
   6  -1  -5   10.10    6.58   0
  -5   1   5    0.48    4.16   0
  -5  -1   5   -4.54    7.23   0
   5  -1  -5    0.89    5.49   0
  -5  -1   5    1.27    4.26   0
  -5   1   5    7.66    6.22   0
  -4  -1   5   16.80    4.58   0
  -4   1   5   12.58    5.73   0
  -4  -1   5   25.60    5.61   0
   4  -1  -5   21.05    5.17   0
  -4   1   5   15.63    4.32   0
  -3   1   5   89.35    5.69   0
  -3  -1   5   95.38    5.59   0
   3  -1  -5   92.71    5.14   0
  -3  -1   5  103.94    4.54   0
  -3   1   5   94.68    4.54   0
  -2   1   5  795.31    6.73   0
  -2  -1   5  782.05    6.82   0
   2  -1  -5  753.26    6.47   0
  -2  -1   5  791.85    6.44   0
  -2   1   5  804.15    6.32   0
  -1   1   5   21.51    5.18   0
  -1  -1   5   11.47    5.16   0
   1  -1  -5   14.47    4.31   0
   1   1  -5    5.92    4.42   0
   1  -1  -5    8.50    4.38   0
  -1   1   5    7.20    4.40   0
  -1  -1   5   18.48    4.52   0
   0   1   5  838.44    6.95   0
   0   1   5  810.20    6.36   0
   0  -1   5  811.50    6.43   0
   0  -1   5  806.48    6.55   0
   0  -1  -5  827.67    6.33   0
   0   1  -5  791.61    6.47   0
   0  -1  -5  778.24    6.34   0
   1   1   5  348.58    5.71   0
   1  -1   5  345.86    5.46   0
   1   1   5  346.90    5.11   0
   1  -1   5  342.89    5.18   0
  -1   1  -5  347.24    5.88   0
  -1  -1  -5  348.45    5.31   0
   2   1   5   86.24    4.26   0
   2   1   5   89.40    4.61   0
   2  -1   5   88.61    4.41   0
   2  -1   5   85.95    4.70   0
  -2  -1  -5  100.28    4.54   0
  -2   1  -5   79.69    4.56   0
  -3  -1  -5   -8.47    4.27   0
  -3   1  -5    2.27    4.49   0
   3   1   5   -0.77    4.12   0
   3  -1   5    5.52    3.99   0
   3   1   5    0.66    5.00   0
   3  -1   5   13.63    4.71   0
  -4  -1  -5    8.98    3.82   0
  -4   1  -5   20.12    4.00   0
   4   1   5   26.70    3.90   0
   4  -1   5   19.09    3.87   0
   4   1   5   26.46    3.84   0
   4  -1   5   22.79    4.06   0
  -5  -1  -5   57.66    3.77   0
  -5   1  -5   51.56    4.35   0
   5  -1   5   61.84    3.94   0
   5   1   5   57.74    3.77   0
   5  -1   5   56.17    4.07   0
   6   1   5   53.61    3.86   0
   6  -1   5   69.07    3.81   0
  -6   1  -5   64.75    3.74   0
  -6  -1  -5   57.80    3.92   0
  -7  -1  -5   40.62    3.56   0
  -7   1  -5   24.13    3.58   0
   7   1   5   15.87    3.79   0
   7  -1   5   18.86    4.02   0
 -10  -2   5  152.72    4.00   0
 -10   2   5  138.24    3.77   0
  -9  -2   5    6.86    3.73   0
  -9   2   5   -2.16    3.97   0
  -8  -2   5  107.15    3.94   0
  -8   2   5   96.97    3.80   0
  -7  -2   5   76.41    4.09   0
  -7   2   5   75.28    3.91   0
  -6   2   5   26.26    7.27   0
  -6  -2   5   35.79    4.05   0
  -6   2   5   32.97    3.78   0
   6  -2  -5   30.79    6.30   0
  -5   2   5   -2.85    6.35   0
  -5  -2   5   -0.31    7.24   0
  -5   2   5   -1.22    4.08   0
   5  -2  -5   -1.85    5.63   0
  -5  -2   5   14.51    4.34   0
  -4   2   5   74.17    5.52   0
  -4  -2   5   80.59    5.81   0
   4  -2  -5   73.94    4.97   0
  -4   2   5   90.18    4.61   0
  -4  -2   5   85.96    4.76   0
  -3   2   5   24.38    4.72   0
  -3  -2   5    3.18    5.26   0
   3  -2  -5   14.08    5.11   0
  -3  -2   5    5.33    4.32   0
  -3   2   5    9.20    4.30   0
  -2   2   5  281.82    5.95   0
  -2  -2   5  276.36    5.59   0
   2  -2  -5  283.78    5.21   0
  -2  -2   5  274.51    5.68   0
  -2   2   5  268.56    5.22   0
  -1   2   5    1.74    4.51   0
  -1  -2   5    1.66    4.41   0
   1  -2  -5   -5.38    4.28   0
   1   2  -5    8.01    5.10   0
   1  -2  -5   -6.20    4.50   0
  -1  -2   5   -4.49    4.48   0
  -1   2   5   -5.67    4.55   0
   0   2   5 2904.94    9.78   0
   0  -2   5 2988.38   10.81   0
   0   2   5 2933.21    9.49   0
   0  -2   5 2934.09    9.58   0
   0  -2  -5 2982.25    9.35   0
   0   2  -5 2869.27   10.32   0
   0  -2  -5 2913.93    9.68   0
   1   2   5    6.48    4.49   0
   1  -2   5    2.33    4.64   0
   1   2   5    7.61    4.41   0
   1  -2   5   18.93    4.31   0
  -1  -2  -5   11.57    4.28   0
  -1   2  -5    4.72    4.53   0
  -1  -2  -5   -5.91    4.54   0
   2   2   5   17.20    4.27   0
   2   2   5   12.20    4.42   0
   2  -2   5   26.16    4.37   0
   2  -2   5   23.34    4.19   0
  -2   2  -5   14.93    4.29   0
  -2  -2  -5   17.42    4.40   0
  -3  -2  -5  121.62    4.45   0
  -3   2  -5  125.05    4.51   0
   3   2   5  142.82    4.51   0
   3  -2   5  135.27    4.28   0
   3   2   5  128.94    4.44   0
   3  -2   5  127.77    4.56   0
  -4  -2  -5  164.48    4.27   0
  -4   2  -5  178.70    4.42   0
   4   2   5  184.54    4.39   0
   4  -2   5  150.70    4.26   0
   4   2   5  147.31    4.28   0
   4  -2   5  175.84    4.48   0
  -5  -2  -5   21.01    4.06   0
  -5   2  -5   27.48    4.02   0
   5   2   5   47.21    3.79   0
   5  -2   5   34.56    4.13   0
   6   2   5    4.54    3.68   0
   6  -2   5    9.33    3.67   0
  -6  -2  -5   24.13    3.81   0
  -6   2  -5   13.54    4.08   0
  -7  -2  -5   12.92    3.64   0
  -7   2  -5   11.60    3.77   0
   7   2   5    9.60    3.67   0
   7  -2   5   10.16    4.05   0
 -10  -3   5   -2.41    3.61   0
 -10   3   5   16.94    3.60   0
  -9  -3   5  227.57    4.25   0
  -9   3   5  221.88    4.30   0
  -8  -3   5   45.05    3.74   0
  -8   3   5   30.97    3.79   0
  -7   3   5  209.27    4.08   0
   7  -3  -5  181.80    7.92   0
  -7  -3   5  206.96    4.44   0
   6  -3  -5   36.57    5.76   0
  -6   3   5   42.03    3.87   0
  -6   3   5   38.02    7.15   0
  -6  -3   5   37.41    4.11   0
  -5  -3   5   38.90    7.67   0
   5  -3  -5   34.08    5.29   0
  -5   3   5   39.27    4.30   0
  -5  -3   5   29.91    4.53   0
  -5   3   5   38.44    6.26   0
  -4   3   5  488.73    6.61   0
  -4  -3   5  471.41    7.63   0
  -4  -3   5  507.30    5.70   0
   4  -3  -5  462.07    6.26   0
  -4   3   5  545.04    5.70   0
  -3   3   5  239.31    6.07   0
  -3  -3   5  236.47    5.94   0
   3  -3  -5  237.11    5.63   0
  -3  -3   5  250.81    5.47   0
  -3   3   5  238.94    4.82   0
  -2   3   5  121.35    5.02   0
   2  -3  -5  137.94    5.32   0
  -2  -3   5  127.76    5.00   0
  -2  -3   5  136.36    5.07   0
  -2   3   5  139.46    4.85   0
  -1   3   5  229.42    5.17   0
   1  -3  -5  238.51    4.92   0
  -1  -3   5  230.89    5.07   0
   1   3  -5  221.58    5.28   0
   1  -3  -5  223.21    4.99   0
  -1  -3   5  226.17    5.47   0
  -1   3   5  224.51    5.19   0
   0   3   5 1031.65    6.91   0
   0  -3   5 1096.26    8.13   0
   0   3   5 1022.49    6.74   0
   0  -3   5 1051.45    6.66   0
   0  -3  -5 1054.76    6.72   0
   0   3  -5 1073.63    7.73   0
   0  -3  -5 1020.32    6.76   0
   1   3   5   99.07    4.59   0
   1  -3   5   93.85    5.00   0
   1   3   5  114.07    4.56   0
   1  -3   5  111.78    4.53   0
  -1  -3  -5   97.22    4.45   0
  -1   3  -5   97.95    5.46   0
  -1  -3  -5   91.68    4.66   0
   2   3   5  254.21    4.73   0
   2   3   5  254.43    4.99   0
   2  -3   5  252.63    5.51   0
   2  -3   5  241.96    4.77   0
  -2  -3  -5  257.44    4.71   0
  -2   3  -5  249.57    4.96   0
  -2  -3  -5  259.14    4.86   0
  -3  -3  -5    4.77    4.05   0
  -3   3  -5   -6.62    4.43   0
   3   3   5   -3.49    4.10   0
   3  -3   5   -5.12    3.89   0
   3   3   5   -6.25    4.23   0
   3  -3   5    2.98    4.66   0
  -4  -3  -5  109.78    4.09   0
  -4   3  -5  100.96    4.25   0
   4   3   5  127.81    4.21   0
   4  -3   5  124.07    4.03   0
   4   3   5  101.40    4.09   0
   4  -3   5  115.61    4.92   0
   5  -3   5  112.61    4.65   0
  -5  -3  -5  106.54    4.04   0
  -5   3  -5  113.45    4.05   0
   5   3   5  120.59    4.13   0
   5   3   5  110.28    3.95   0
  -6  -3  -5   -3.43    3.83   0
   6  -3   5    1.64    3.65   0
  -6   3  -5   11.07    4.04   0
   6   3   5   -5.84    3.86   0
  -7  -3  -5   68.42    3.82   0
   7   3   5   72.85    3.84   0
  -7   3  -5   71.38    3.88   0
   7  -3   5   70.55    3.95   0
 -10  -4   5  -13.25    3.51   0
 -10   4   5   11.70    3.58   0
  -9  -4   5    1.48    3.78   0
  -9   4   5   18.07    3.89   0
  -8  -4   5   19.91    3.61   0
   8  -4  -5   27.99    7.31   0
  -8   4   5   26.35    3.66   0
  -7   4   5  101.21    3.94   0
   7  -4  -5  100.54    6.56   0
  -7  -4   5  110.02    4.10   0
   6  -4  -5    5.28    5.53   0
  -6   4   5    5.49    3.84   0
  -6   4   5   -1.26    6.43   0
  -6  -4   5    3.12    4.02   0
  -5  -4   5   41.84    8.04   0
  -5  -4   5   41.81    4.46   0
   5  -4  -5   50.77    5.05   0
  -5   4   5   40.72    4.18   0
  -5   4   5   36.92    5.49   0
  -4   4   5   61.60    5.90   0
  -4  -4   5   60.21    5.71   0
   4  -4  -5   59.37    4.95   0
  -4  -4   5   59.55    4.67   0
  -3  -4   5   35.95    4.79   0
  -3   4   5   30.98    5.54   0
   3  -4  -5   31.96    5.18   0
  -3  -4   5   29.87    5.58   0
  -3  -4   5   35.96    4.62   0
  -3   4   5   35.17    4.34   0
  -2   4   5  215.50    5.11   0
   2  -4  -5  224.46    4.88   0
  -2  -4   5  214.13    5.24   0
  -2  -4   5  231.80    5.97   0
  -2   4   5  217.73    4.99   0
  -1   4   5 1621.09    7.92   0
   1  -4  -5 1668.23    8.13   0
  -1  -4   5 1679.39    8.29   0
   1  -4  -5 1646.49    7.84   0
  -1  -4   5 1724.01    9.19   0
  -1   4   5 1586.66    7.66   0
   0   4   5 1381.92    7.17   0
   0  -4   5 1361.54    8.52   0
   0   4   5 1341.75    7.14   0
   0  -4  -5 1281.23    7.05   0
   0  -4   5 1300.01    7.12   0
   0   4  -5 1345.29    8.33   0
   0  -4  -5 1317.88    7.13   0
   1   4   5 1116.19    6.87   0
   1   4   5 1025.70    6.50   0
   1  -4   5 1048.42    7.62   0
  -1  -4  -5 1040.28    6.39   0
   1  -4   5 1055.55    6.35   0
  -1   4  -5 1076.65    7.48   0
  -1  -4  -5 1035.61    6.31   0
   2   4   5  152.90    4.65   0
   2   4   5  142.55    4.57   0
   2  -4   5  155.27    4.69   0
   2  -4   5  145.82    4.46   0
  -2  -4  -5  141.82    4.44   0
  -2  -4  -5  144.72    4.53   0
  -2   4  -5  154.27    5.15   0
  -3  -4  -5    3.93    3.87   0
  -3   4  -5    9.16    4.73   0
   3   4   5   12.41    4.54   0
   3  -4   5   26.96    3.76   0
   3   4   5   24.90    3.93   0
   3  -4   5   12.74    4.17   0
  -4  -4  -5   23.40    3.93   0
  -4   4  -5   29.76    3.90   0
   4   4   5   16.36    3.99   0
   4  -4   5   31.29    3.68   0
   4  -4   5   10.30    4.00   0
   4   4   5   15.59    3.97   0
   5  -4   5   -4.09    3.87   0
  -5  -4  -5  -10.96    4.01   0
  -5   4  -5    6.45    3.77   0
   5   4   5   -7.14    4.00   0
   5  -4   5   11.58    3.72   0
   5   4   5  -15.65    4.05   0
  -6  -4  -5   11.57    3.90   0
   6  -4   5   11.45    3.64   0
   6  -4   5    8.29    3.54   0
  -6   4  -5   13.28    4.07   0
   6   4   5   19.18    3.82   0
   7   4   5   17.57    3.91   0
  -7  -4  -5   56.08    3.89   0
  -7   4  -5   31.27    3.76   0
   7  -4   5   35.22    3.67   0
   7  -4   5   31.89    3.71   0
 -10  -5   5    5.10    3.55   0
 -10   5   5   14.30    3.28   0
  -9  -5   5   51.07    3.74   0
  -9   5   5   54.89    3.87   0
   8  -5  -5  132.68    6.91   0
  -8  -5   5  142.90    4.05   0
  -8   5   5  145.87    4.00   0
  -7   5   5  213.14    4.23   0
   7  -5  -5  208.89    6.13   0
  -7  -5   5  198.34    4.17   0
   6  -5  -5  306.45    6.46   0
  -6   5   5  322.17    4.54   0
  -6  -5   5  308.38    5.13   0
  -6   5   5  310.10    7.31   0
  -5  -5   5   -4.70    4.10   0
  -5  -5   5   -1.36    7.69   0
   5  -5  -5   -4.66    4.88   0
  -5   5   5  -10.22    3.97   0
  -5   5   5   -1.28    4.91   0
  -4   5   5  328.93    5.98   0
   4  -5  -5  339.08    5.77   0
  -4  -5   5  321.03    6.58   0
  -4   5   5  327.69    4.93   0
  -4  -5   5  352.81    5.82   0
  -3   5   5   17.58    5.35   0
   3  -5  -5   17.13    5.13   0
  -3  -5   5   13.76    4.95   0
  -3   5   5   21.73    4.31   0
  -3  -5   5   22.18    5.35   0
  -2   5   5   13.87    4.57   0
   2  -5  -5    4.30    4.96   0
  -2  -5   5   19.52    5.23   0
  -2  -5   5   13.26    5.28   0
  -2   5   5   20.82    4.45   0
  -1   5   5  320.86    5.46   0
   1  -5  -5  345.40    5.23   0
  -1  -5   5  321.14    5.86   0
   1  -5  -5  339.41    5.27   0
  -1  -5   5  338.91    6.28   0
  -1   5   5  328.65    5.23   0
   0   5   5  113.36    4.74   0
   0  -5   5  119.43    5.56   0
   0   5   5   98.59    4.73   0
   0  -5  -5  100.01    4.70   0
   0  -5   5  111.23    4.76   0
   0   5  -5  106.97    5.39   0
   0  -5  -5  115.22    4.54   0
   1   5   5  173.35    4.93   0
   1  -5   5  162.58    5.58   0
  -1  -5  -5  184.31    4.82   0
   1  -5   5  171.66    4.73   0
   1   5   5  170.44    4.71   0
  -1   5  -5  175.69    5.41   0
  -1  -5  -5  162.92    4.72   0
   2   5   5   53.01    4.74   0
   2   5   5   68.13    4.24   0
  -2  -5  -5   46.97    4.35   0
   2  -5   5   50.08    4.97   0
   2  -5   5   67.68    4.21   0
  -2   5  -5   44.48    4.23   0
  -2  -5  -5   49.24    4.24   0
  -3  -5  -5    7.33    3.82   0
  -3   5  -5   12.06    4.53   0
   3   5   5    4.17    3.94   0
   3   5   5   -2.81    3.88   0
   3  -5   5    3.75    3.64   0
  -3  -5  -5   -4.70    3.90   0
   3  -5   5    7.75    4.10   0
  -4  -5  -5    5.62    3.89   0
  -4   5  -5   11.97    3.95   0
   4   5   5   25.32    3.97   0
   4  -5   5   20.25    3.72   0
   4   5   5   10.76    3.88   0
   4  -5   5   15.00    3.93   0
   5  -5   5  187.16    4.93   0
  -5  -5  -5  161.22    4.19   0
  -5   5  -5  172.19    4.31   0
   5   5   5  174.13    4.43   0
   5  -5   5  181.04    4.12   0
   5   5   5  166.33    4.06   0
  -6  -5  -5    3.60    3.92   0
   6  -5   5   -3.50    4.08   0
   6  -5   5   -2.42    3.48   0
  -6   5  -5    1.25    3.89   0
   6   5   5    4.45    3.66   0
   7   5   5   17.22    3.83   0
  -7  -5  -5   14.16    3.64   0
  -7   5  -5   15.94    3.64   0
   7  -5   5   10.77    3.86   0
   7  -5   5   16.04    3.92   0
 -10  -6   5    0.34    3.62   0
 -10   6   5   -9.49    3.61   0
  -9  -6   5   29.92    3.70   0
   9  -6  -5   41.85    6.66   0
  -9   6   5   36.34    3.96   0
   8  -6  -5   36.16    5.53   0
  -8  -6   5   36.92    3.44   0
  -8   6   5   36.26    3.59   0
  -7   6   5   25.07    3.89   0
   7  -6  -5   21.81    5.22   0
  -7  -6   5   17.80    3.91   0
   6  -6  -5   23.72    5.22   0
  -6   6   5   18.33    6.16   0
  -6   6   5   36.28    3.90   0
  -6  -6   5   14.76    4.44   0
  -5  -6   5   50.32    4.88   0
   5  -6  -5   70.81    5.02   0
  -5  -6   5   57.47    7.80   0
  -5  -6   5   55.28    7.60   0
  -5   6   5   66.91    3.96   0
  -5   6   5   60.40    5.51   0
  -4   6   5   14.50    5.23   0
   4  -6  -5   21.28    4.85   0
  -4  -6   5   15.25    5.75   0
  -4   6   5   19.64    4.17   0
  -4  -6   5    7.52    4.37   0
  -3  -6   5   15.66    5.19   0
  -3   6   5   23.11    5.42   0
   3  -6  -5   20.41    4.53   0
  -3  -6   5   30.63    5.37   0
  -3   6   5   18.79    4.11   0
  -2   6   5  340.97    5.38   0
   2  -6  -5  349.21    5.24   0
  -2  -6   5  338.70    5.57   0
  -2  -6   5  358.92    6.18   0
  -2   6   5  347.45    5.16   0
  -1   6   5   52.30    4.78   0
   1  -6  -5   42.06    4.49   0
  -1   6   5   62.99    4.44   0
  -1  -6   5   49.26    4.41   0
   1  -6  -5   46.72    4.52   0
  -1  -6   5   45.47    5.44   0
   0   6   5    4.68    4.42   0
   0  -6   5   18.49    5.16   0
   0   6   5   32.94    4.56   0
   0  -6  -5   18.79    4.26   0
   0   6  -5   18.43    4.88   0
   0  -6  -5   10.36    4.31   0
   1   6   5  288.52    4.98   0
   1   6   5  283.26    5.23   0
   1  -6   5  298.06    5.77   0
  -1  -6  -5  292.81    4.99   0
  -1   6  -5  283.60    5.60   0
  -1  -6  -5  302.31    5.06   0
   2   6   5   10.53    4.37   0
   2   6   5    9.59    3.96   0
  -2  -6  -5    4.45    4.16   0
   2  -6   5    3.87    3.97   0
   2  -6   5   15.39    4.14   0
  -2  -6  -5    6.95    4.01   0
  -2   6  -5    5.59    4.62   0
  -3  -6  -5    5.68    3.91   0
  -3   6  -5    8.99    3.97   0
   3   6   5    4.96    4.11   0
   3   6   5    3.02    3.77   0
  -3  -6  -5   -1.03    3.88   0
   3  -6   5    8.18    4.08   0
   3  -6   5   -0.45    4.79   0
  -4  -6  -5    7.76    3.71   0
  -4   6  -5   -2.06    4.17   0
   4   6   5   11.97    3.75   0
   4  -6   5    4.11    3.64   0
   4   6   5    8.60    3.87   0
   4  -6   5  -12.26    4.39   0
  -5  -6  -5  206.06    4.34   0
   5  -6   5  201.44    4.53   0
  -5   6  -5  206.44    4.43   0
   5   6   5  204.15    4.49   0
   5  -6   5  202.32    4.36   0
   5   6   5  204.22    4.22   0
  -6  -6  -5    4.97    3.74   0
   6  -6   5    7.61    3.65   0
   6  -6   5    7.94    3.48   0
  -6   6  -5   14.33    4.09   0
   6   6   5   17.75    3.57   0
   7   6   5   26.47    3.70   0
  -7  -6  -5  -14.14    3.68   0
  -7   6  -5    3.60    3.48   0
   7  -6   5   21.95    3.91   0
   7  -6   5    9.51    3.63   0
 -10   7   5   -2.69    3.61   0
 -10  -7   5   -6.31    3.59   0
  -9  -7   5   14.45    3.59   0
   9  -7  -5    1.83    5.82   0
  -9   7   5   14.39    3.57   0
   9   7  -5   26.54    3.83   0
   8  -7  -5   13.09    5.44   0
  -8  -7   5   16.85    3.56   0
  -8   7   5   22.90    3.57   0
  -7   7   5  167.16    4.25   0
   7  -7  -5  173.45    5.87   0
  -7  -7   5  169.54    4.20   0
  -7   7   5  160.85    5.78   0
   6  -7  -5   86.92    5.43   0
  -6  -7   5   85.30    4.88   0
  -6   7   5   71.62    6.03   0
  -6   7   5   80.60    4.15   0
   5  -7  -5   31.63    4.62   0
  -5  -7   5   29.69    7.01   0
  -5   7   5   31.93    4.89   0
  -5   7   5   32.70    4.07   0
  -5  -7   5   34.97    7.03   0
  -5  -7   5   35.84    4.04   0
  -4   7   5   22.69    5.28   0
   4  -7  -5   27.84    4.95   0
  -4  -7   5   26.38    4.34   0
  -4  -7   5   35.29    5.67   0
  -4   7   5   34.54    4.15   0
  -3   7   5    6.28    4.73   0
   3  -7  -5   15.52    4.34   0
  -3  -7   5   16.25    4.83   0
  -3  -7   5    5.44    4.91   0
  -3   7   5    0.69    4.12   0
   2  -7  -5  700.23    6.05   0
  -2   7   5  698.60    6.21   0
  -2  -7   5  718.23    7.11   0
  -2   7   5  727.10    5.33   0
  -1   7   5  117.09    4.89   0
   1  -7  -5  124.15    4.69   0
  -1   7   5  135.56    4.55   0
   1  -7  -5  112.67    4.60   0
  -1  -7   5  136.70    5.49   0
   0   7   5   46.82    4.43   0
   0   7   5   59.63    4.74   0
   0  -7  -5   59.98    4.47   0
   0   7  -5   49.41    5.35   0
   0  -7  -5   51.65    4.40   0
   0  -7   5   53.12    5.18   0
   1   7   5  136.41    4.78   0
   1  -7   5  143.61    5.26   0
  -1  -7  -5  156.55    4.55   0
   1   7   5  133.21    4.46   0
  -1   7  -5  136.00    5.09   0
  -1  -7  -5  143.67    4.57   0
   2   7   5   13.39    4.23   0
   2   7   5   -6.31    3.74   0
  -2  -7  -5    3.78    4.15   0
  -2  -7  -5   11.04    3.70   0
   2  -7   5   11.24    4.72   0
  -2   7  -5   -1.25    4.54   0
  -3  -7  -5   27.96    3.98   0
  -3   7  -5   13.74    4.58   0
   3   7   5   25.86    4.23   0
   3   7   5   27.00    3.96   0
  -3  -7  -5   18.34    4.09   0
   3  -7   5   23.60    3.91   0
   3  -7   5   17.17    4.74   0
   4  -7   5   -2.27    4.40   0
  -4  -7  -5   -6.14    3.72   0
  -4   7  -5    3.66    4.38   0
   4   7   5   13.39    3.85   0
   4  -7   5   16.08    3.63   0
  -4  -7  -5    3.65    3.81   0
   4   7   5  -11.17    3.73   0
  -5  -7  -5  212.18    4.58   0
  -5   7  -5  234.12    4.88   0
   5  -7   5  218.09    4.46   0
   5  -7   5  232.90    4.38   0
   5   7   5  194.26    4.20   0
  -6  -7  -5   -0.61    3.71   0
   6   7   5   -1.08    3.73   0
  -6   7  -5  -11.58    4.05   0
   6  -7   5    3.38    4.07   0
   6  -7   5   -5.33    3.57   0
   7   7   5  -11.34    3.70   0
  -7  -7  -5   -4.94    3.58   0
  -7   7  -5    2.68    3.44   0
   7  -7   5   13.36    3.46   0
   7  -7   5   -3.04    3.89   0
  10  -8  -5    5.00    6.02   0
 -10   8   5    8.08    3.64   0
  10   8  -5    0.89    3.49   0
 -10  -8   5   15.58    3.25   0
  -9  -8   5   24.73    3.46   0
   9  -8  -5   25.51    5.55   0
  -9   8   5   37.08    3.86   0
   9   8  -5   24.51    3.72   0
  -8  -8   5  101.58    4.02   0
   8  -8  -5  112.35    5.27   0
  -8   8   5  126.74    3.90   0
   7  -8  -5    6.41    4.80   0
  -7   8   5    5.15    3.72   0
  -7  -8   5   15.75    3.78   0
  -7   8   5    8.44    5.16   0
  -6  -8   5  974.63    6.06   0
  -6   8   5  919.56    8.14   0
  -6   8   5 1034.78    6.02   0
   6  -8  -5  964.69    7.19   0
  -5   8   5   43.84    4.10   0
   5  -8  -5   47.54    5.11   0
  -5  -8   5   43.22    6.95   0
  -5  -8   5   34.06    7.47   0
  -5  -8   5   39.69    4.87   0
  -5   8   5   45.41    5.14   0
  -4   8   5  251.87    5.70   0
  -4  -8   5  273.64    4.98   0
   4  -8  -5  246.04    5.54   0
  -4  -8   5  248.11    6.54   0
  -4   8   5  242.31    4.63   0
   3  -8  -5   -6.16    4.33   0
  -3   8   5   -7.54    3.87   0
  -2   8   5   84.38    4.95   0
   2  -8  -5   84.61    4.69   0
  -2  -8   5   86.10    5.80   0
  -2  -8   5   94.63    5.43   0
  -2   8   5  102.62    4.34   0
  -1   8   5   14.04    4.63   0
   1  -8  -5   24.06    4.37   0
   1  -8  -5   20.71    4.27   0
  -1   8   5   23.88    4.28   0
  -1  -8   5   23.03    5.58   0
   0   8   5 1152.07    6.70   0
   0   8   5 1125.27    6.78   0
   0  -8  -5 1154.44    6.69   0
   0   8  -5 1127.72    8.47   0
   0  -8  -5 1166.83    6.75   0
   0  -8   5 1186.18    8.45   0
   1   8   5    6.33    4.46   0
   1   8   5   -1.09    4.08   0
  -1  -8  -5   21.02    4.21   0
   1  -8   5    9.48    4.68   0
  -1   8  -5   11.87    4.92   0
  -1  -8  -5   11.93    4.15   0
   2   8   5  106.84    4.40   0
   2   8   5   92.95    4.08   0
  -2  -8  -5  100.60    4.36   0
   2  -8   5  102.99    4.94   0
  -2   8  -5  108.42    4.62   0
  -2  -8  -5  117.65    4.09   0
  -3   8  -5  335.02    5.48   0
   3   8   5  362.87    4.96   0
   3   8   5  336.07    4.68   0
  -3  -8  -5  360.12    4.77   0
  -3  -8  -5  351.08    4.68   0
   3  -8   5  344.25    5.58   0
   4   8   5   87.68    4.07   0
  -4  -8  -5   92.29    3.92   0
  -4   8  -5   91.01    4.04   0
   4  -8   5   86.81    4.58   0
  -4  -8  -5   83.47    4.40   0
   4  -8   5   73.57    3.93   0
   4   8   5   89.19    3.83   0
  -5  -8  -5   10.78    3.58   0
  -5   8  -5   18.60    4.30   0
   5  -8   5   10.80    4.29   0
   5  -8   5   -3.05    3.75   0
   5   8   5   18.63    3.58   0
  -6   8  -5   25.44    3.53   0
  -6  -8  -5   29.37    3.67   0
   6  -8   5   27.08    4.13   0
   6  -8   5   39.84    3.56   0
   6   8   5   21.37    3.83   0
   7   8   5   36.73    3.59   0
  -7  -8  -5   43.32    3.79   0
  -7   8  -5   36.66    3.51   0
   7  -8   5   27.52    3.74   0
   7  -8   5   38.65    4.10   0
  10  -9  -5    9.93    5.53   0
 -10   9   5    8.55    3.65   0
  10   9  -5   -4.88    3.55   0
 -10  -9   5    7.12    3.49   0
  -9  -9   5    1.20    3.48   0
   9  -9  -5   16.68    5.13   0
  -9   9   5   15.82    3.62   0
   9   9  -5   12.14    3.58   0
  -8  -9   5    0.34    4.16   0
   8  -9  -5    8.34    4.55   0
  -8   9   5   10.86    3.82   0
   8   9  -5   -0.10    4.15   0
   7  -9  -5   17.42    4.62   0
  -7   9   5   20.77    3.83   0
  -7  -9   5   22.21    3.95   0
  -7   9   5   11.39    4.86   0
   6  -9  -5   22.23    5.19   0
  -6  -9   5   33.15    4.17   0
  -6   9   5   20.49    5.08   0
  -6   9   5   25.87    4.09   0
  -5   9   5  836.02    5.75   0
  -5   9   5  766.23    7.09   0
   5  -9  -5  733.92    6.68   0
  -5  -9   5  771.76    9.74   0
  -5   9   5  723.00    5.40   0
  -5  -9   5  781.06   10.70   0
  -5  -9   5  774.29    6.13   0
  -4   9   5  149.92    4.87   0
  -4  -9   5  165.01    4.69   0
   4  -9  -5  163.98    4.61   0
  -4   9   5  152.96    4.54   0
   3  -9  -5  211.25    5.44   0
  -3   9   5  192.89    4.54   0
  -2   9   5  181.88    5.17   0
   2  -9  -5  204.94    4.99   0
  -2  -9   5  211.63    6.09   0
  -2  -9   5  209.24    5.58   0
  -2   9   5  182.58    4.56   0
   1  -9  -5  266.05    4.89   0
  -1   9   5  241.16    4.90   0
  -1   9   5  252.34    4.68   0
   1  -9  -5  255.54    4.75   0
  -1  -9   5  253.14    6.37   0
   0   9   5   49.21    4.31   0
   0   9   5   32.86    4.52   0
   0  -9   5   46.78    5.86   0
   0  -9  -5   37.50    4.25   0
   0   9  -5   34.50    5.13   0
   0  -9  -5   35.72    4.35   0
   1   9   5  319.12    4.98   0
   1   9   5  290.74    4.93   0
  -1  -9  -5  312.36    4.76   0
   1  -9   5  306.78    6.41   0
  -1   9  -5  305.72    5.58   0
  -1  -9  -5  316.33    4.90   0
   2   9   5   -2.81    4.39   0
   2   9   5    7.46    3.74   0
  -2  -9  -5    2.83    4.02   0
   2  -9   5    2.24    4.61   0
  -2   9  -5   -7.64    4.87   0
  -2  -9  -5    5.51    3.85   0
  -3   9  -5    4.34    4.41   0
  -3  -9  -5   13.97    3.95   0
   3   9   5    1.78    3.84   0
   3  -9   5    8.77    4.44   0
  -3  -9  -5    0.53    3.70   0
  -4  -9  -5   -1.56    3.57   0
  -4   9  -5   -5.16    4.45   0
   4  -9   5    7.87    4.52   0
   4   9   5   17.44    3.94   0
  -4  -9  -5   -7.45    3.78   0
   4   9   5   -2.39    3.44   0
  -5  -9  -5   11.81    3.86   0
  -5   9  -5   25.34    4.15   0
   5  -9   5   24.51    4.34   0
   5  -9   5   15.49    3.45   0
   5   9   5   29.40    3.78   0
  -6   9  -5   -6.37    3.86   0
  -6  -9  -5    6.75    3.78   0
   6  -9   5  -11.74    3.37   0
   6  -9   5   11.29    4.25   0
   6   9   5    3.53    3.10   0
   7   9   5   19.17    3.68   0
  -7  -9  -5   31.13    3.31   0
  -7   9  -5   21.14    4.03   0
   7  -9   5   12.97    3.53   0
   7  -9   5   13.74    3.63   0
  -9  10   5    5.28    3.56   0
   9  10  -5   -0.46    3.62   0
   9 -10  -5    5.78    4.63   0
  -9 -10   5    1.68    3.41   0
  -8 -10   5  289.15    4.50   0
   8 -10  -5  290.97    5.82   0
  -8  10   5  313.26    4.68   0
   8  10  -5  361.99    4.89   0
   7 -10  -5   12.88    4.55   0
  -7 -10   5   -2.92    3.89   0
  -7  10   5   15.50    3.89   0
  -7  10   5   -0.69    4.92   0
   6 -10  -5 2290.78    9.45   0
  -6 -10   5 2295.41    8.55   0
  -6  10   5 2214.15   10.01   0
  -6  10   5 2378.37    7.97   0
   5 -10  -5   97.09    5.20   0
  -5  10   5  109.06    4.38   0
  -5 -10   5  104.51    6.79   0
  -5 -10   5  115.49    4.53   0
  -5  10   5   88.16    4.04   0
  -5  10   5  104.67    4.97   0
  -5 -10   5  114.18    8.22   0
  -4  10   5  479.63    5.64   0
   4 -10  -5  505.68    5.52   0
  -4  10   5  513.65    5.26   0
   3 -10  -5   13.42    5.01   0
  -3  10   5   -3.25    4.46   0
   2 -10  -5  196.85    4.94   0
  -2 -10   5  204.08    5.58   0
  -2 -10   5  183.64    6.26   0
  -2  10   5  179.01    4.63   0
   1 -10  -5  131.02    4.67   0
   1 -10  -5  149.63    4.60   0
  -1  10   5  138.94    4.56   0
  -1 -10   5  150.70    6.29   0
   0  10   5  133.39    4.42   0
   0  10   5  146.47    4.65   0
   0 -10   5  133.35    6.04   0
   0 -10  -5  138.71    4.49   0
   0 -10  -5  138.25    4.38   0
   1  10   5   18.42    4.32   0
   1  10   5   10.61    4.08   0
  -1 -10  -5   16.82    4.02   0
   1 -10   5   21.57    5.36   0
  -1  10  -5   12.11    5.51   0
  -1 -10  -5   22.66    4.12   0
   2  10   5  932.21    6.01   0
   2  10   5  855.90    5.77   0
  -2 -10  -5  929.05    5.83   0
   2 -10   5  920.22    8.04   0
  -2  10  -5  863.15    7.78   0
  -2 -10  -5  926.51    5.86   0
  -3  10  -5   75.12    4.64   0
   3 -10   5   66.91    4.75   0
  -3 -10  -5   64.49    3.98   0
   3  10   5   64.41    4.05   0
  -3 -10  -5   63.31    3.72   0
  -4 -10  -5   79.80    3.85   0
  -4  10  -5   67.45    4.66   0
   4  10   5   72.11    4.22   0
   4 -10   5   73.24    4.88   0
  -4 -10  -5   70.17    3.98   0
   4  10   5   70.60    4.19   0
  -5 -10  -5    9.45    3.75   0
  -5  10  -5    9.43    4.21   0
   5 -10   5    5.94    4.26   0
   5 -10   5   17.45    3.32   0
  -5 -10  -5   13.36    3.92   0
   5  10   5    2.69    3.99   0
  -6 -10  -5  102.29    3.81   0
  -6  10  -5   94.60    4.38   0
   6 -10   5   76.27    3.69   0
   6 -10   5   82.30    4.31   0
   6  10   5   84.28    3.89   0
   7  10   5   -1.27    3.59   0
  -7 -10  -5   -0.63    3.55   0
  -7  10  -5    1.74    3.85   0
   7 -10   5    6.45    3.50   0
   7 -10   5    1.99    3.62   0
   9 -11  -5   81.80    4.80   0
  -9  11   5   95.90    4.17   0
   9  11  -5   97.86    4.08   0
  -9 -11   5   79.46    3.99   0
  -8 -11   5   22.35    3.65   0
   8 -11  -5   22.17    4.44   0
  -8  11   5   17.68    3.63   0
   8  11  -5   29.03    4.42   0
  -7 -11   5   83.72    3.87   0
   7 -11  -5   87.08    5.10   0
  -7  11   5   95.08    3.94   0
  -7  11   5   78.85    4.79   0
  -6  11   5   43.89    3.84   0
  -6 -11   5   49.68   10.23   0
   6 -11  -5   39.86    4.80   0
  -6 -11   5   39.59    4.15   0
  -6 -11   5   38.86    9.58   0
  -6  11   5   39.78    5.08   0
  -5  11   5  693.11    6.50   0
   5 -11  -5  677.94    6.02   0
  -5  11   5  730.27    5.84   0
  -5 -11   5  677.74    5.96   0
  -5  11   5  666.34    5.46   0
  -5 -11   5  699.46    9.33   0
   4 -11  -5  260.22    5.58   0
  -4  11   5  254.86    4.70   0
  -4  11   5  268.14    5.18   0
  -3 -11   5   94.54    4.96   0
   3 -11  -5  109.63    4.54   0
  -3  11   5   86.93    4.52   0
   2 -11  -5   14.24    4.57   0
  -2 -11   5   14.00    5.68   0
  -2  11   5   16.01    4.24   0
  -2 -11   5    9.09    5.45   0
  -1 -11   5   33.93    6.31   0
   1 -11  -5   34.77    4.22   0
   1 -11  -5   33.88    4.29   0
  -1  11   5   30.60    4.28   0
   0  11   5   93.62    4.49   0
   0  11   5   94.96    4.44   0
   0 -11  -5  100.32    4.28   0
   0 -11   5  104.25    6.36   0
   0 -11  -5   90.76    4.51   0
   1  11   5  414.30    4.96   0
   1  11   5  420.76    4.97   0
  -1 -11  -5  431.69    4.82   0
   1 -11   5  421.19    7.35   0
  -1  11  -5  419.02    6.95   0
  -1 -11  -5  461.05    4.98   0
   2  11   5   48.53    4.20   0
   2  11   5   37.02    4.12   0
  -2 -11  -5   56.69    4.04   0
   2 -11   5   47.59    5.49   0
  -2  11  -5   50.95    5.27   0
  -2 -11  -5   52.52    4.01   0
  -3  11  -5   50.79    4.91   0
  -3 -11  -5   55.33    3.86   0
   3  11   5   49.47    4.16   0
   3 -11   5   44.29    5.21   0
  -3 -11  -5   49.58    3.82   0
  -4 -11  -5   59.31    3.75   0
  -4  11  -5   60.82    4.51   0
   4  11   5   72.61    4.39   0
   4 -11   5   76.61    4.72   0
  -4 -11  -5   81.65    4.44   0
   4  11   5   65.65    4.20   0
  -5 -11  -5   23.65    3.78   0
  -5  11  -5    2.46    4.40   0
   5 -11   5   24.18    4.56   0
  -5 -11  -5   10.43    4.23   0
   5  11   5    0.57    4.01   0
  -6 -11  -5    4.22    3.70   0
  -6  11  -5    0.97    4.01   0
   6 -11   5   11.36    3.26   0
   6 -11   5   -3.34    3.55   0
   6  11   5   11.60    3.65   0
   7  11   5   68.58    3.90   0
  -7 -11  -5   44.24    3.74   0
  -7  11  -5   50.48    4.27   0
   7 -11   5   51.65    3.89   0
   7 -11   5   58.31    4.20   0
   9 -12  -5   29.54    4.42   0
  -9 -12   5   31.54    3.94   0
  -9  12   5   48.00    3.48   0
   9  12  -5   26.26    3.95   0
   8 -12  -5  106.02    4.80   0
  -8 -12   5  114.14    3.97   0
   8  12  -5  133.05    4.56   0
  -8  12   5  106.80    3.95   0
  -7 -12   5    2.98    4.21   0
   7 -12  -5    0.82    4.39   0
  -7  12   5   16.35    3.66   0
  -7  12   5   -9.45    4.61   0
  -6  12   5  786.07    5.51   0
  -6 -12   5  779.24   11.86   0
   6 -12  -5  737.54    6.33   0
  -6  12   5  695.89    6.50   0
  -6 -12   5  755.93    6.14   0
  -6 -12   5  738.24   11.46   0
   5 -12  -5  217.70    5.21   0
  -5 -12   5  215.74    4.72   0
  -5  12   5  222.72    4.45   0
  -5  12   5  207.90    4.28   0
  -5  12   5  225.26    5.78   0
  -5 -12   5  204.24    7.19   0
   4 -12  -5  804.71    6.10   0
  -4  12   5  809.75    6.10   0
  -4  12   5  800.43    6.57   0
   3 -12  -5  479.39    5.42   0
  -3 -12   5  494.21    6.69   0
  -3  12   5  453.77    5.25   0
   2 -12  -5  380.31    5.31   0
  -2 -12   5  412.58    7.16   0
  -2 -12   5  401.43    7.43   0
  -2  12   5  369.13    5.13   0
  -1  12   5  302.91    5.02   0
  -1 -12   5  294.50    7.74   0
   1 -12  -5  311.18    4.86   0
  -1 -12   5  339.45    8.00   0
   1 -12  -5  273.33    4.95   0
  -1  12   5  308.68    4.92   0
   0  12   5   23.91    4.20   0
   0 -12  -5   26.28    3.87   0
   0 -12   5   26.49    6.44   0
   0 -12  -5   16.21    4.76   0
   1  12   5   26.45    3.86   0
   1  12   5   17.27    4.16   0
  -1 -12  -5   33.41    3.88   0
  -1  12  -5   15.51    5.87   0
  -1 -12  -5   20.07    4.02   0
   1 -12   5   28.50    6.49   0
   2 -12   5   27.69    5.70   0
   2  12   5   26.00    4.07   0
   2  12   5   26.78    3.98   0
  -2 -12  -5   34.67    3.68   0
  -2  12  -5   25.55    5.29   0
  -2 -12  -5   10.89    4.00   0
   3 -12   5    2.63    5.19   0
  -3 -12  -5   -5.29    3.91   0
   3  12   5   19.84    3.80   0
  -3 -12  -5   11.28    3.53   0
  -3  12  -5    6.64    4.98   0
  -4 -12  -5  190.09    4.38   0
  -4  12  -5  191.08    4.79   0
  -4 -12  -5  200.50    4.95   0
   4 -12   5  211.80    5.25   0
   4  12   5  180.30    4.43   0
  -5  12  -5    9.31    4.21   0
  -5 -12  -5   17.47    3.55   0
   5 -12   5    9.18    4.34   0
  -5 -12  -5   15.47    3.59   0
   5  12   5   23.72    3.75   0
  -6 -12  -5  105.61    4.13   0
  -6  12  -5  107.13    4.59   0
   6 -12   5  116.90    3.75   0
   6 -12   5  108.24    4.64   0
   6  12   5  118.67    4.19   0
   9 -13  -5    9.31    4.37   0
  -9  13   5   11.81    3.43   0
   9  13  -5   -4.67    3.66   0
  -9 -13   5    8.52    3.44   0
   8 -13  -5  117.23    4.85   0
  -8  13   5  152.40    3.90   0
   8  13  -5  132.06    4.74   0
  -8 -13   5  118.46    4.01   0
  -7 -13   5   33.72    4.13   0
   7 -13  -5   44.64    4.54   0
  -7  13   5   49.44    3.74   0
  -7  13   5   34.76    4.61   0
  -6  13   5   32.12    3.95   0
  -6 -13   5   26.82    4.15   0
   6 -13  -5   18.45    3.80   0
  -6  13   5   15.97    4.70   0
  -6  13   5   15.44    3.65   0
  -6 -13   5   24.77    7.72   0
   5 -13  -5    0.31    4.71   0
  -5  13   5    2.28    3.98   0
  -5  13   5    1.11    5.05   0
  -5  13   5    1.40    4.18   0
  -5 -13   5   17.23    6.02   0
   4 -13  -5  244.66    4.87   0
  -4  13   5  233.87    4.47   0
  -4  13   5  232.59    5.02   0
   3 -13  -5  313.23    5.04   0
  -3 -13   5  296.46    6.74   0
  -3  13   5  274.47    4.82   0
  -2 -13   5  124.31    6.89   0
  -2 -13   5  120.11    6.47   0
   2 -13  -5  115.16    4.67   0
  -2 -13   5  114.41    4.53   0
  -2  13   5  120.89    4.86   0
  -1 -13   5    2.63    7.04   0
  -1 -13   5    6.64    7.07   0
   1 -13  -5   -2.29    3.92   0
   1 -13  -5   19.93    4.66   0
  -1  13   5    2.60    4.11   0
   0  13   5    6.84    3.99   0
   0 -13  -5    6.34    3.79   0
   0 -13   5   -0.87    7.09   0
   0 -13  -5   13.37    3.99   0
   1  13   5   19.80    4.20   0
   1  13   5    9.85    3.84   0
  -1 -13  -5   23.32    4.00   0
   1 -13   5   20.10    6.57   0
  -1 -13  -5   28.76    3.89   0
   2 -13   5  127.12    6.20   0
  -2 -13  -5  109.08    4.01   0
   2  13   5   98.66    4.15   0
  -2  13  -5  103.97    6.00   0
  -2 -13  -5  109.01    4.18   0
   3  13   5   -7.19    3.92   0
  -3 -13  -5    9.71    3.65   0
   3  13   5   25.07    3.96   0
  -3 -13  -5   -3.38    3.56   0
  -3  13  -5    7.67    4.87   0
  -4  13  -5    9.84    4.46   0
  -4 -13  -5   19.63    3.81   0
   4 -13   5    5.40    4.60   0
   4  13   5    6.37    3.58   0
  -4 -13  -5    5.01    3.40   0
  -5 -13  -5   28.62    3.69   0
  -5  13  -5   24.68    4.14   0
  -5 -13  -5   31.58    3.61   0
   5  13   5   27.20    3.75   0
   5 -13   5   27.47    4.27   0
   6 -13   5    3.71    4.13   0
  -6 -13  -5   12.83    3.54   0
  -6  13  -5   -2.05    4.39   0
   6  13   5    1.61    3.61   0
   9 -14  -5   41.96    4.38   0
  -9  14   5   42.05    3.88   0
   9  14  -5   61.09    3.77   0
  -9 -14   5   30.60    3.61   0
   8 -14  -5   43.25    4.47   0
   8  14  -5   65.84    4.31   0
  -8 -14   5   32.53    3.68   0
  -8  14   5   43.49    4.07   0
  -7 -14   5   -0.08    3.64   0
   7 -14  -5    4.36    4.34   0
  -7  14   5   -2.65    3.88   0
  -7  14   5    9.97    4.53   0
  -6 -14   5   89.97    3.99   0
  -6 -14   5   78.16    7.24   0
   6 -14  -5   79.36    4.34   0
  -6  14   5  102.19    4.16   0
  -6  14   5   77.13    3.91   0
  -6  14   5   73.08    4.74   0
   5 -14  -5  106.06    4.88   0
  -5  14   5  116.77    4.60   0
  -5  14   5   72.72    3.96   0
  -5  14   5   96.64    5.18   0
  -5 -14   5   79.44    5.95   0
   4 -14  -5    4.61    4.13   0
  -4  14   5    3.82    3.79   0
  -4 -14   5    9.36    5.06   0
  -4  14   5   -3.94    4.28   0
   3 -14  -5  405.96    5.11   0
  -3 -14   5  396.42    6.75   0
  -3  14   5  385.33    4.83   0
   2 -14  -5   48.51    4.77   0
  -2 -14   5   39.82    6.52   0
  -2 -14   5   35.34    6.48   0
  -2 -14   5   37.54    4.24   0
  -2  14   5   45.29    4.18   0
  -1  14   5  100.35    4.89   0
  -1 -14   5  103.27    8.53   0
   1 -14  -5  103.25    4.26   0
   1 -14  -5  108.59    4.52   0
   0  14   5   17.96    4.06   0
   0  14   5    4.84    4.08   0
   0 -14  -5   11.45    3.78   0
   0 -14   5   15.05    9.25   0
   0 -14  -5   20.58    4.04   0
   0 -14   5    5.36    9.10   0
   1  14   5    7.23    3.96   0
  -1 -14  -5    4.61    3.97   0
   1 -14   5   13.65    7.75   0
  -1 -14  -5   10.91    4.07   0
  -2 -14  -5  158.16    4.12   0
   2  14   5  159.63    4.17   0
   2 -14   5  162.19    6.84   0
  -2  14  -5  146.53    6.34   0
  -2 -14  -5  158.41    4.16   0
  -3 -14  -5   96.28    4.06   0
  -3 -14  -5   96.47    3.86   0
   3  14   5   84.47    3.87   0
  -3  14  -5   90.93    4.88   0
  -4  14  -5   10.95    4.27   0
  -4 -14  -5    4.39    3.67   0
   4  14   5    0.56    3.56   0
   4 -14   5   -3.33    4.47   0
  -4 -14  -5   15.26    3.53   0
   5 -14   5   -8.39    4.44   0
  -5 -14  -5   -2.27    3.64   0
  -5  14  -5    3.99    4.28   0
  -5 -14  -5    6.55    4.03   0
   5  14   5    1.05    3.70   0
  -6 -14  -5   15.28    3.68   0
  -6  14  -5    6.71    4.42   0
   6 -14   5   -4.88    4.38   0
  -6 -14  -5   11.63    3.26   0
   6  14   5    5.39    3.65   0
   9 -15  -5    6.62    4.25   0
  -9  15   5    4.36    3.67   0
   9  15  -5   10.61    3.58   0
  -9 -15   5   12.24    3.28   0
   8 -15  -5    4.89    4.03   0
   8  15  -5    2.01    4.17   0
  -8 -15   5   -0.38    3.84   0
  -8  15   5   -3.51    4.11   0
   7 -15  -5    4.81    3.67   0
  -7  15   5   -3.97    4.25   0
  -7  15   5    6.93    3.72   0
  -7 -15   5    9.89    3.98   0
  -7  15   5    8.11    4.20   0
  -6  15   5   15.26    3.93   0
  -6 -15   5    8.62    6.40   0
   6 -15  -5   -3.53    4.38   0
  -6  15   5    6.03    3.74   0
  -6  15   5    5.16    3.81   0
  -6 -15   5    2.72    4.08   0
  -5 -15   5   77.87    5.88   0
   5 -15  -5   88.19    4.12   0
  -5  15   5   72.20    4.16   0
  -5  15   5   90.45    4.56   0
  -5  15   5   68.44    3.83   0
   4 -15  -5  502.42    5.20   0
  -4  15   5  456.27    5.80   0
  -4  15   5  462.89    4.89   0
  -4 -15   5  494.79    6.87   0
   3 -15  -5  222.57    4.67   0
[truncated: 1,049,894 more chars]
