# Supplementary material for: Two polymorphs of N,N′-diphenyl-2-[1-(propyl­amino)­ethyl­idene]propanedi­amide
Source: Acta Crystallogr E Crystallogr Commun. 2023 Mar 10;79(Pt 4):308–12. doi: 10.1107/S2056989023002141 (PMC10088299; doi:10.1107/S2056989023002141)
Supplement: Supplementary file 2 [file e-79-00308-Isup2.hkl]

data_I                                                                          
_shelx_title ' MH271 KLEINES PRISMA'                                            
_shelx_refln_list_code          4                                               
_shelx_F_calc_maximum      109.41                                               
_exptl_crystal_F_000       720.00                                               
_reflns_d_resolution_high  0.7829                                               
                                                                                
loop_                                                                           
 _space_group_symop_operation_xyz                                               
 'x, y, z'                                                                      
 '-x+1/2, y+1/2, -z+1/2'                                                        
 '-x, -y, -z'                                                                   
 'x-1/2, -y-1/2, z-1/2'                                                         
                                                                                
_cell_length_a     8.3881                                                       
_cell_length_b    24.3653                                                       
_cell_length_c     9.2614                                                       
_cell_angle_alpha  90.000                                                       
_cell_angle_beta  107.724                                                       
_cell_angle_gamma  90.000                                                       
                                                                                
_shelx_F_squared_multiplier     1.000                                           
                                                                                
loop_                                                                           
 _refln_index_h                                                                 
 _refln_index_k                                                                 
 _refln_index_l                                                                 
 _refln_F_squared_calc                                                          
 _refln_F_squared_meas                                                          
 _refln_F_squared_sigma                                                         
 _refln_observed_status                                                         
   2   0   0       4851.36       4372.24        21.00 o                         
   4   0   0        516.46        473.30         8.24 o                         
   6   0   0         67.88         56.03         3.04 o                         
   8   0   0        526.37        495.56        19.64 o                         
  10   0   0        229.05        216.72         4.84 o                         
   1   1   0       2554.45       2211.96        23.90 o                         
   3   1   0         49.49         46.22         3.04 o                         
   4   1   0        551.02        583.93         7.41 o                         
   5   1   0        258.08        278.97         5.29 o                         
   6   1   0        183.08        199.32         4.18 o                         
   7   1   0        364.17        394.14         8.40 o                         
   8   1   0         14.55         10.17         1.91 o                         
   9   1   0          4.42          1.76         1.72 o                         
  10   1   0          0.05         -1.70         1.93 o                         
   1   2   0         13.13         26.08         3.97 o                         
   2   2   0       2319.77       2036.51        31.73 o                         
   3   2   0        265.60        240.18         5.04 o                         
   4   2   0          3.22          6.33         3.61 o                         
   5   2   0         44.55         35.13         2.48 o                         
   6   2   0          0.57          0.80         2.05 o                         
   7   2   0          0.17          1.98         2.00 o                         
   8   2   0         96.28         96.23         2.12 o                         
   9   2   0          2.43         -1.42         2.78 o                         
  10   2   0         12.18         11.89         3.69 o                         
   1   3   0         30.26         20.58         3.83 o                         
   2   3   0       7541.89       6914.51       102.89 o                         
   3   3   0       1455.22       1401.96        16.15 o                         
   4   3   0        160.52        184.92         3.13 o                         
   5   3   0         31.50         37.38         2.41 o                         
   6   3   0        129.76        137.97         3.18 o                         
   7   3   0         21.66         14.28         2.71 o                         
   8   3   0          0.20         -0.62         1.93 o                         
   9   3   0         64.51         55.14         4.31 o                         
  10   3   0          0.38          5.10         1.71 o                         
   0   4   0       8275.50       7806.80        27.44 o                         
   1   4   0       7042.61       6221.96       125.36 o                         
   2   4   0       1174.93       1069.99        18.11 o                         
   3   4   0        140.89        124.57         2.88 o                         
   4   4   0        103.92        108.33         2.76 o                         
   5   4   0          0.04         -0.17         2.81 o                         
   6   4   0          4.49          6.17         2.09 o                         
   7   4   0         14.48         17.96         2.08 o                         
   8   4   0          4.61          3.76         5.97 o                         
   9   4   0          6.41         10.82         4.74 o                         
  10   4   0          5.13         10.50         2.59 o                         
   1   5   0       1150.51       1025.68        15.28 o                         
   2   5   0        679.61        584.68         7.80 o                         
   3   5   0        481.53        482.22        10.33 o                         
   4   5   0        205.16        213.68         3.24 o                         
   5   5   0          6.28          5.99         2.70 o                         
   6   5   0          4.95          6.44         2.14 o                         
   7   5   0         31.83         34.91         4.46 o                         
   8   5   0         20.50         31.80         2.21 o                         
   9   5   0         31.92         30.00         3.12 o                         
  10   5   0          3.07          6.87         2.16 o                         
   1   6   0       1076.43        962.29        17.14 o                         
   2   6   0        169.52        184.15         3.12 o                         
   3   6   0          1.29          1.96         2.79 o                         
   4   6   0        161.17        157.52         2.97 o                         
   5   6   0         37.76         32.45         2.62 o                         
   6   6   0        335.35        344.12         5.73 o                         
   7   6   0          1.82          2.07         2.02 o                         
   8   6   0          8.98         10.57         3.18 o                         
   9   6   0         48.80         46.26         1.89 o                         
  10   6   0          0.01         -3.06         3.78 o                         
   1   7   0        316.39        260.49         5.19 o                         
   2   7   0         49.86         38.37         2.90 o                         
   3   7   0         62.80         83.12         3.05 o                         
   4   7   0        101.95        102.81         2.82 o                         
   5   7   0         38.93         46.63         2.15 o                         
   6   7   0        210.57        237.51         7.46 o                         
   7   7   0         56.25         53.32         2.17 o                         
   8   7   0         70.67         71.74         3.05 o                         
   9   7   0          6.40          4.47         2.04 o                         
   1   8   0         90.72         82.64         3.33 o                         
   2   8   0       2014.03       1972.73        42.71 o                         
   3   8   0         26.93         24.21         2.95 o                         
   4   8   0        937.21        955.00         9.55 o                         
   5   8   0        373.24        385.19         8.23 o                         
   6   8   0        826.25        847.85        16.81 o                         
   7   8   0          3.87         -2.42         2.40 o                         
   8   8   0         38.65         37.25         4.18 o                         
   9   8   0         13.77          8.18         2.77 o                         
   1   9   0        607.33        569.03         9.43 o                         
   2   9   0         46.55         45.65         3.31 o                         
   3   9   0        533.87        562.32        10.69 o                         
   4   9   0        366.05        382.22         9.59 o                         
   5   9   0        161.97        159.02         2.93 o                         
   6   9   0        430.45        435.12         5.21 o                         
   7   9   0        173.56        171.28         5.14 o                         
   8   9   0          0.02          2.36         2.59 o                         
   9   9   0          0.58          3.21         2.21 o                         
   1  10   0       1460.92       1347.16        16.81 o                         
   2  10   0        962.92        920.87        19.44 o                         
   3  10   0       1150.68       1219.22        24.10 o                         
   4  10   0        923.71        984.35        15.77 o                         
   5  10   0         17.18         21.84         3.22 o                         
   6  10   0        122.45        117.16         2.88 o                         
   7  10   0         90.60        101.73         3.52 o                         
   8  10   0          0.97          4.64         2.01 o                         
   9  10   0         10.30          6.32         4.23 o                         
   1  11   0         33.47         26.58         3.96 o                         
   2  11   0         38.05         34.11         3.21 o                         
   3  11   0        591.57        636.70         4.73 o                         
   4  11   0        276.80        288.09        10.04 o                         
   5  11   0          5.40          4.67         2.15 o                         
   6  11   0          2.69          1.98         2.19 o                         
   7  11   0         20.13         24.44         2.75 o                         
   8  11   0         13.28         21.09         2.51 o                         
   9  11   0          3.22         -0.44         2.16 o                         
   0  12   0        271.70        312.76         6.76 o                         
   1  12   0          9.33         13.69         3.62 o                         
   2  12   0        198.06        212.37         4.00 o                         
   3  12   0        582.16        671.65        12.02 o                         
   4  12   0        244.33        254.02         6.86 o                         
   5  12   0         24.15         19.50         3.37 o                         
   6  12   0       1469.74       1488.27        19.69 o                         
   7  12   0         32.21         33.21         2.06 o                         
   8  12   0          0.18          0.07         2.82 o                         
   9  12   0          0.06         -1.23         2.00 o                         
   1  13   0         81.83         82.37         3.27 o                         
   2  13   0        435.02        451.97         9.28 o                         
   3  13   0        373.67        444.27         7.25 o                         
   4  13   0         20.41         22.78         2.93 o                         
   5  13   0        172.77        173.49         7.07 o                         
   6  13   0        163.36        185.27         3.83 o                         
   7  13   0        292.49        295.77         8.66 o                         
   8  13   0          2.19          4.77         4.41 o                         
   9  13   0          7.81         33.25         8.60 o                         
   0  14   0        648.14        705.32        11.15 o                         
   1  14   0         12.88         21.89         4.54 o                         
   2  14   0        111.79        120.76         2.94 o                         
   3  14   0        118.15        135.03         6.95 o                         
   4  14   0         29.44         35.72         2.92 o                         
   5  14   0         33.83         40.27         4.45 o                         
   6  14   0        104.12        108.80         2.33 o                         
   7  14   0          1.01         -1.93         3.63 o                         
   8  14   0          6.99          8.19         2.75 o                         
   9  14   0          0.10          6.59         6.60 o                         
   1  15   0          7.59          8.52         3.48 o                         
   2  15   0         39.75         48.13         6.05 o                         
   3  15   0         23.30         22.98         3.47 o                         
   4  15   0         46.77         51.10         2.94 o                         
   5  15   0          3.97         -1.41         2.05 o                         
   6  15   0          0.37          5.45         2.11 o                         
   7  15   0          2.03          2.97         2.63 o                         
   8  15   0          7.41          6.66         2.13 o                         
   0  16   0         46.42         40.29         3.68 o                         
   1  16   0          0.83          2.66         2.47 o                         
   2  16   0          2.46         -1.44         2.50 o                         
   3  16   0        160.14        175.45         5.81 o                         
   4  16   0         55.62         60.86         4.41 o                         
   5  16   0        431.75        430.50         6.66 o                         
   6  16   0        236.71        240.89         5.37 o                         
   7  16   0        122.75        118.72         4.87 o                         
   8  16   0          5.09          5.26         2.13 o                         
   1  17   0         14.19         21.16         4.72 o                         
   2  17   0        159.18        169.78         4.25 o                         
   3  17   0         24.02         27.39         3.82 o                         
   4  17   0         14.72         16.47         3.71 o                         
   5  17   0         12.90         10.63         2.22 o                         
   6  17   0         42.70         43.04         2.88 o                         
   7  17   0          6.31          5.49         2.92 o                         
   8  17   0         24.31         18.71         2.19 o                         
   0  18   0        338.91        329.41         4.90 o                         
   1  18   0        111.53        124.63         3.10 o                         
   2  18   0         12.36         18.38         2.50 o                         
   3  18   0         12.53         10.09         2.72 o                         
   4  18   0          3.32          1.34         2.76 o                         
   5  18   0         58.34         68.18         3.99 o                         
   6  18   0         22.18         30.73         2.82 o                         
   7  18   0         48.44         47.69         2.70 o                         
   8  18   0          2.07         11.10         4.66 o                         
   1  19   0        373.12        365.93        12.99 o                         
   2  19   0         33.12         35.49         3.42 o                         
   3  19   0        446.05        444.49         5.11 o                         
   4  19   0          5.26          6.24         2.22 o                         
   5  19   0          9.81         15.47         5.05 o                         
   6  19   0         24.63         25.65         3.24 o                         
   7  19   0        231.52        236.89         7.54 o                         
   8  19   0          0.46         11.17         4.67 o                         
   0  20   0       3397.33       3325.91        10.35 o                         
   1  20   0         74.02         86.12         3.25 o                         
   2  20   0        211.38        225.74         5.94 o                         
   3  20   0         24.91         22.41         3.10 o                         
   4  20   0         17.05         22.95         5.04 o                         
   5  20   0          0.61         -2.54         3.73 o                         
   6  20   0         31.45         35.76         2.68 o                         
   7  20   0          0.19          0.93         3.07 o                         
   1  21   0        501.49        496.98         9.53 o                         
   2  21   0        170.03        159.77         3.40 o                         
   3  21   0        133.95        130.85         5.49 o                         
   4  21   0          0.00         -2.07         2.35 o                         
   5  21   0          3.22          3.06         2.44 o                         
   6  21   0         15.12         17.78         3.95 o                         
   7  21   0        123.71        100.74         3.72 o                         
   0  22   0       1135.51       1127.53         9.68 o                         
   1  22   0         11.72         23.19         2.62 o                         
   2  22   0        214.36        226.30         5.30 o                         
   3  22   0        232.45        231.24         3.32 o                         
   4  22   0        133.93        126.72         7.00 o                         
   5  22   0        139.59        143.06         2.77 o                         
   6  22   0          6.33         10.34         2.43 o                         
   7  22   0         11.46         11.75         3.07 o                         
   1  23   0          0.19          1.41         1.87 o                         
   2  23   0         30.98         37.74         3.37 o                         
   3  23   0          7.50          4.69         2.02 o                         
   4  23   0         44.86         48.21         3.15 o                         
   5  23   0          1.08          0.49         1.92 o                         
   6  23   0          7.55         13.99         5.10 o                         
   0  24   0        348.12        362.88         4.19 o                         
   1  24   0         29.52         40.24         2.13 o                         
   2  24   0        102.04        100.35         4.98 o                         
   3  24   0        234.45        237.55         4.38 o                         
   4  24   0          6.05          2.90         1.96 o                         
   5  24   0         29.38         24.86         3.51 o                         
   6  24   0          3.77         10.87         5.15 o                         
   1  25   0        155.40        154.47         3.70 o                         
   2  25   0          1.35          0.61         4.53 o                         
   3  25   0         43.74         37.10         2.84 o                         
   4  25   0         40.23         39.58         2.02 o                         
   5  25   0          3.44          4.71         2.01 o                         
   6  25   0          0.20          0.64         5.39 o                         
   0  26   0         10.08          0.31        10.55 o                         
   1  26   0        148.70        133.78         2.17 o                         
   2  26   0          8.60         18.45         3.03 o                         
   3  26   0         81.16         76.47         2.63 o                         
   4  26   0          3.78          5.20         4.37 o                         
   5  26   0         66.26         59.40         3.47 o                         
   1  27   0          0.01          8.10         6.99 o                         
   2  27   0          4.63          9.98         5.71 o                         
   3  27   0          2.07          1.16         2.21 o                         
   4  27   0          4.17         -2.76         3.50 o                         
   0  28   0        163.68        160.06         4.53 o                         
   1  28   0         26.71         34.59         5.18 o                         
   2  28   0          6.46          0.10         2.21 o                         
   3  28   0          8.61          6.43         2.33 o                         
   4  28   0         20.69         15.31         5.58 o                         
   1  29   0          0.62         -2.79         2.76 o                         
   2  29   0         28.62         30.44         3.31 o                         
   3  29   0          8.64         17.70         5.19 o                         
   0  30   0         14.06          4.12         4.22 o                         
   1  30   0          0.45         -3.67         2.44 o                         
   2  30   0          8.70          3.22         2.35 o                         
  -9   0   1         23.83         26.69         2.70 o                         
  -7   0   1        174.61        162.46         8.90 o                         
  -5   0   1       2487.01       2630.27        39.64 o                         
  -3   0   1       3196.77       3067.78        23.94 o                         
  -1   0   1        128.76        124.63         6.82 o                         
   1   0   1       1644.67       1356.35        12.15 o                         
   3   0   1        845.44        722.83        19.80 o                         
   5   0   1        900.67        981.60        21.35 o                         
   7   0   1         25.62         27.89         5.13 o                         
   9   0   1        332.54        288.75        20.03 o                         
 -10   1   1         31.32         25.87         3.39 o                         
  -9   1   1         55.12         44.74         1.95 o                         
  -8   1   1        408.31        393.75         6.71 o                         
  -7   1   1         86.72         91.92         2.06 o                         
  -6   1   1        171.30        189.04         6.88 o                         
  -5   1   1        182.87        203.54         2.98 o                         
  -4   1   1        429.89        488.04         9.43 o                         
  -3   1   1       3303.45       3148.59        38.79 o                         
  -2   1   1       3402.90       3042.55        45.10 o                         
  -1   1   1        696.74        647.61        16.67 o                         
   0   1   1       4993.97       4679.66        52.74 o                         
   1   1   1       5112.41       4418.47        39.20 o                         
   3   1   1        107.81        100.07         3.56 o                         
   4   1   1        351.03        350.44         5.95 o                         
   5   1   1          9.57         12.55         3.34 o                         
   6   1   1        672.84        690.18         8.98 o                         
   7   1   1        115.88        111.52         2.17 o                         
   8   1   1         10.92         10.44         2.58 o                         
   9   1   1          2.02          2.75         2.55 o                         
 -10   2   1         31.97         15.88         3.16 o                         
  -9   2   1          7.90          7.29         1.88 o                         
  -8   2   1        218.27        206.23         4.79 o                         
  -7   2   1          0.82         -0.63         1.91 o                         
  -6   2   1        257.30        270.54         7.05 o                         
  -5   2   1        146.55        145.57         2.50 o                         
  -4   2   1       1767.78       1810.74        22.66 o                         
  -3   2   1        547.02        500.20         5.57 o                         
  -2   2   1         17.70          0.98         3.62 o                         
  -1   2   1       1981.98       1766.88        30.75 o                         
   0   2   1         36.90         34.40         4.69 o                         
   1   2   1       1774.88       1435.92         6.69 o                         
   2   2   1       5940.26       5406.20        71.80 o                         
   3   2   1        800.72        748.78         9.33 o                         
   4   2   1      11312.38      11484.12       134.42 o                         
   5   2   1        311.28        323.69         3.73 o                         
   6   2   1        165.32        176.08         2.25 o                         
   7   2   1         66.57         68.80         4.65 o                         
   8   2   1        110.17        104.55         4.89 o                         
   9   2   1          7.62          4.75         4.22 o                         
 -10   3   1         76.78         84.40         2.65 o                         
  -9   3   1          0.67         -2.41         1.92 o                         
  -8   3   1         23.38         17.57         2.87 o                         
  -7   3   1          5.37          6.21         2.20 o                         
  -6   3   1        214.09        235.49         4.39 o                         
  -5   3   1        492.26        481.28         4.73 o                         
  -4   3   1       2576.95       2622.66        25.31 o                         
  -3   3   1        349.05        322.81         3.77 o                         
  -2   3   1       2663.26       2399.32        28.01 o                         
  -1   3   1       2247.57       1992.22        32.44 o                         
   0   3   1       6822.94       6196.52        49.29 o                         
   1   3   1       8369.18       7270.81        85.40 o                         
   2   3   1         61.20         65.85         2.95 o                         
   3   3   1         26.27         30.04         2.66 o                         
   4   3   1       2300.53       2261.02        17.58 o                         
   5   3   1        425.76        430.73         5.14 o                         
   6   3   1        205.77        201.42         3.90 o                         
   7   3   1          0.08          1.17         2.68 o                         
   8   3   1          3.50          5.01         1.87 o                         
   9   3   1          2.69         -1.19         2.48 o                         
 -10   4   1          1.83          0.30         3.48 o                         
  -9   4   1         54.26         60.65         6.26 o                         
  -8   4   1          5.69         10.68         1.90 o                         
  -7   4   1        222.05        217.29         2.31 o                         
  -6   4   1         90.25         89.18         4.34 o                         
  -5   4   1          2.23          1.31         2.33 o                         
  -4   4   1        111.06        116.87         2.68 o                         
  -3   4   1        670.70        647.91         7.28 o                         
  -2   4   1         19.23         21.07         3.30 o                         
  -1   4   1       1078.93        907.78        11.76 o                         
   0   4   1         47.66         45.60         4.86 o                         
   1   4   1       1986.73       1692.12        12.97 o                         
   2   4   1          3.11          2.61         2.73 o                         
   3   4   1       2370.62       2268.38        25.09 o                         
   4   4   1        648.40        609.25        10.19 o                         
   5   4   1        177.52        164.35         4.43 o                         
   6   4   1          0.63         -1.24         3.67 o                         
   7   4   1          7.60         11.50         4.99 o                         
   8   4   1         11.71          9.04         2.95 o                         
   9   4   1         21.66         18.73         1.86 o                         
 -10   5   1         42.44         42.40         5.43 o                         
  -9   5   1          0.72          5.03         3.17 o                         
  -8   5   1          3.53          0.22         1.92 o                         
  -7   5   1          8.84          9.91         2.10 o                         
  -6   5   1        190.49        221.97         4.70 o                         
  -5   5   1         35.52         52.68         2.37 o                         
  -4   5   1        528.07        499.12         5.32 o                         
  -3   5   1         15.13         16.23         2.67 o                         
  -2   5   1        160.20        151.15         3.11 o                         
  -1   5   1        803.12        696.24         6.94 o                         
   0   5   1        390.49        299.33         4.75 o                         
   1   5   1         40.80         38.75         3.84 o                         
   2   5   1        293.64        275.09         3.29 o                         
   3   5   1         11.89         12.83         2.67 o                         
   4   5   1        236.05        239.08         3.08 o                         
   5   5   1        207.77        193.35         2.55 o                         
   6   5   1        307.97        326.34         6.15 o                         
   7   5   1         25.33         19.38         1.92 o                         
   8   5   1         21.03         21.27         1.95 o                         
   9   5   1          0.69          3.12         1.90 o                         
 -10   6   1          0.52         -2.78         3.24 o                         
  -9   6   1         26.27         29.52         2.70 o                         
  -8   6   1         21.00         25.32         2.30 o                         
  -7   6   1          1.41          0.74         2.42 o                         
  -6   6   1        241.21        233.38         3.57 o                         
  -5   6   1        287.08        267.05         6.73 o                         
  -4   6   1          1.55          1.23         2.54 o                         
  -3   6   1        178.38        180.90         5.01 o                         
  -2   6   1         47.76         41.38         2.81 o                         
  -1   6   1       1515.49       1298.13        24.82 o                         
   0   6   1       2447.49       2135.83        37.85 o                         
   1   6   1        444.03        391.27         5.03 o                         
   2   6   1        535.11        497.85         5.21 o                         
   3   6   1        769.13        799.51         5.95 o                         
   4   6   1          4.92         -1.06         3.49 o                         
   5   6   1          5.15          6.58         2.29 o                         
   6   6   1        194.62        190.61         4.92 o                         
   7   6   1          0.00         -0.53         3.00 o                         
   8   6   1         62.56         58.24         4.30 o                         
   9   6   1          5.43          5.56         3.96 o                         
 -10   7   1          0.04         -5.12         5.62 o                         
  -9   7   1         70.14         65.90         2.12 o                         
  -8   7   1         28.60         37.67         3.12 o                         
  -7   7   1          2.93          5.40         2.10 o                         
  -6   7   1        221.80        238.06         4.78 o                         
  -5   7   1          9.62         14.25         2.24 o                         
  -4   7   1        609.19        630.42        11.37 o                         
  -3   7   1          0.10         -1.38         2.49 o                         
  -2   7   1        404.23        374.94         5.70 o                         
  -1   7   1        273.35        215.34         4.01 o                         
   0   7   1         12.75          8.54         3.56 o                         
   1   7   1          0.94          2.88         3.02 o                         
   2   7   1        156.59        154.05         3.35 o                         
   3   7   1         19.78         17.79         2.49 o                         
   4   7   1        553.08        588.88         3.54 o                         
   5   7   1          9.04         14.84         2.98 o                         
   6   7   1        824.46        845.30        19.26 o                         
   7   7   1         15.36         22.04         3.80 o                         
   8   7   1         54.06         60.59         4.64 o                         
   9   7   1          0.51         -1.13         1.80 o                         
 -10   8   1          4.61          7.88         3.78 o                         
  -9   8   1          7.13          7.01         4.47 o                         
  -8   8   1        125.28        130.77         5.52 o                         
  -7   8   1        100.92        109.14         3.97 o                         
  -6   8   1        177.63        185.72         5.17 o                         
  -5   8   1        111.90        126.10         2.65 o                         
  -4   8   1        541.37        615.92        12.39 o                         
  -3   8   1          1.17         -1.76         2.54 o                         
  -2   8   1        323.69        308.78         4.71 o                         
  -1   8   1        726.24        692.56        11.08 o                         
   0   8   1       1150.86        989.19        17.26 o                         
   1   8   1         60.06         43.17         3.18 o                         
   2   8   1        166.09        170.29         5.29 o                         
   3   8   1          0.18          3.41         2.29 o                         
   4   8   1         23.53         21.34         2.98 o                         
   5   8   1         32.01         27.16         1.96 o                         
   6   8   1         22.00         30.72         2.80 o                         
   7   8   1          1.66          1.22         3.00 o                         
   8   8   1        115.25        112.54         3.88 o                         
   9   8   1          0.44         -0.87         1.73 o                         
  -9   9   1          6.66         -2.47         4.34 o                         
  -8   9   1         39.02         43.10         5.32 o                         
  -7   9   1        130.49        131.66         4.86 o                         
  -6   9   1         30.95         33.14         3.01 o                         
  -5   9   1         98.98        100.84         2.61 o                         
  -4   9   1          7.56         13.06         2.54 o                         
  -3   9   1         51.56         56.02         2.55 o                         
  -2   9   1       1496.86       1513.54        37.42 o                         
  -1   9   1        253.25        209.49         4.12 o                         
   0   9   1          4.87          7.77         3.83 o                         
   1   9   1       2189.35       2051.36        10.20 o                         
   2   9   1       1117.26       1150.53        11.89 o                         
   3   9   1         11.78         11.66         2.19 o                         
   4   9   1        456.11        484.94         7.35 o                         
   5   9   1          5.10          1.22         2.13 o                         
   6   9   1          1.75          4.30         3.57 o                         
   7   9   1        370.71        359.27         5.99 o                         
   8   9   1          3.94         12.93         5.37 o                         
   9   9   1         27.53         31.67         3.09 o                         
  -9  10   1          0.09         -0.54         2.26 o                         
  -8  10   1         62.89         63.75         4.28 o                         
  -7  10   1          5.38          9.72         2.44 o                         
  -6  10   1       1444.95       1516.37        22.07 o                         
  -5  10   1          2.07         -1.28         2.96 o                         
  -4  10   1        810.30        872.93         7.46 o                         
  -3  10   1        269.30        293.88         7.00 o                         
  -2  10   1       6845.62       7165.94       127.67 o                         
  -1  10   1        112.11        115.09         3.79 o                         
   0  10   1         33.04         38.41         7.11 o                         
   1  10   1        261.59        251.97         6.18 o                         
   2  10   1          9.55          7.00         2.81 o                         
   3  10   1          5.42          6.70         2.17 o                         
   4  10   1         35.55         38.66         2.30 o                         
   5  10   1          1.56          4.03         3.74 o                         
   6  10   1        572.70        572.96         8.59 o                         
   7  10   1         55.31         62.87         4.49 o                         
   8  10   1          1.86          5.42         3.90 o                         
   9  10   1         37.23         38.98         1.73 o                         
  -9  11   1         94.08         89.54         3.00 o                         
  -8  11   1          6.78          2.73         2.45 o                         
  -7  11   1        111.35        115.88         2.40 o                         
  -6  11   1          0.34         -3.50         2.33 o                         
  -5  11   1          0.65          5.30         2.55 o                         
  -4  11   1          0.21         -2.62         2.68 o                         
  -3  11   1        820.48        830.80         8.89 o                         
  -2  11   1        197.94        195.13         5.78 o                         
  -1  11   1       1669.23       1699.47        21.99 o                         
   0  11   1        737.81        753.86        19.11 o                         
   1  11   1        107.07         90.86         4.00 o                         
   2  11   1          4.49          6.56         3.81 o                         
   3  11   1          6.36          5.39         2.74 o                         
   4  11   1          5.59          8.52         2.25 o                         
   5  11   1        549.48        608.52        13.92 o                         
   6  11   1         14.67          9.17         2.53 o                         
   7  11   1        225.16        222.16         4.68 o                         
   8  11   1          8.39          9.49         2.85 o                         
   9  11   1         29.73         32.99         5.37 o                         
  -9  12   1          0.02          7.25         2.97 o                         
  -8  12   1          5.05          8.93         2.44 o                         
  -7  12   1         17.52         15.17         2.28 o                         
  -6  12   1        122.99        127.46         4.11 o                         
  -5  12   1         12.98          9.44         2.53 o                         
  -4  12   1        211.06        235.21         3.49 o                         
  -3  12   1          0.02         -0.66         2.49 o                         
  -2  12   1       1757.24       1856.10        34.17 o                         
  -1  12   1          0.22         -5.48         3.65 o                         
   0  12   1       1551.50       1641.96         8.49 o                         
   1  12   1        258.05        253.02         4.45 o                         
   2  12   1          0.54         -2.44         3.63 o                         
   3  12   1         49.26         54.37         3.25 o                         
   4  12   1         23.40         30.96         2.90 o                         
   5  12   1        205.74        210.35         3.15 o                         
   6  12   1        107.64        104.07         3.16 o                         
   7  12   1         60.38         55.75         3.92 o                         
   8  12   1          0.00         -3.72         5.60 o                         
   9  12   1          0.48         -2.19         3.99 o                         
  -9  13   1         12.43          9.90         3.43 o                         
  -8  13   1         41.83         46.29         3.39 o                         
  -7  13   1          7.20          7.17         4.23 o                         
  -6  13   1         10.40         13.64         2.59 o                         
  -5  13   1        342.46        382.09         8.86 o                         
  -4  13   1        144.49        135.19         5.18 o                         
  -3  13   1          4.53          2.89         2.48 o                         
  -2  13   1        223.64        249.53         7.41 o                         
  -1  13   1          1.62          7.54         3.00 o                         
   0  13   1       1175.17       1190.22        10.66 o                         
   1  13   1        302.66        312.31        12.12 o                         
   2  13   1       1729.42       1846.30        29.68 o                         
   3  13   1         68.47         81.26         8.92 o                         
   4  13   1        133.07        149.92         4.80 o                         
   5  13   1          4.06         11.20         3.14 o                         
   6  13   1         13.11         24.00         4.20 o                         
   7  13   1         84.52         79.00         2.01 o                         
   8  13   1         24.23         30.45         3.14 o                         
  -9  14   1          0.24          1.58         2.18 o                         
  -8  14   1          8.58         10.02         3.01 o                         
  -7  14   1         41.87         46.18         4.60 o                         
  -6  14   1        395.71        397.61         5.62 o                         
  -5  14   1        475.36        487.02         6.35 o                         
  -4  14   1         12.79         16.77         2.54 o                         
  -3  14   1        117.10        124.72         2.49 o                         
  -2  14   1       1714.56       1761.27        24.62 o                         
  -1  14   1         94.25        115.65         4.55 o                         
   0  14   1         89.93         99.96         4.61 o                         
   1  14   1         93.27        112.36         5.93 o                         
   2  14   1         81.88         88.02         4.03 o                         
   3  14   1         49.06         55.32         3.42 o                         
   4  14   1          9.43         14.27         2.77 o                         
   5  14   1         36.09         35.28         3.16 o                         
   6  14   1        150.65        158.86         2.59 o                         
   7  14   1         22.59         18.90         2.09 o                         
   8  14   1         49.14         47.10         2.61 o                         
  -9  15   1          1.83          4.35         2.21 o                         
  -8  15   1          0.38         -2.72         3.00 o                         
  -7  15   1         17.98         18.99         3.75 o                         
  -6  15   1        107.10        116.09         3.26 o                         
  -5  15   1        333.28        340.37         9.71 o                         
  -4  15   1          0.64          3.37         2.45 o                         
  -3  15   1          3.69          3.79         2.35 o                         
  -2  15   1         73.49         56.85         5.13 o                         
  -1  15   1         17.15         26.82         4.42 o                         
   0  15   1        143.22        144.36         4.12 o                         
   1  15   1        209.39        229.58         7.89 o                         
   2  15   1        259.99        255.78         3.83 o                         
   3  15   1         46.17         49.56         2.71 o                         
   4  15   1         42.70         48.38         5.76 o                         
   5  15   1          0.33          0.79         2.26 o                         
   6  15   1        145.37        144.66         4.24 o                         
   7  15   1        103.53        102.14         2.67 o                         
   8  15   1          2.87          9.35         4.11 o                         
  -8  16   1         16.76         19.76         3.49 o                         
  -7  16   1         26.11         30.64         5.52 o                         
  -6  16   1          5.40          9.03         2.06 o                         
  -5  16   1        169.36        175.68         7.46 o                         
  -4  16   1         31.31         31.57         2.56 o                         
  -3  16   1         18.28         14.95         5.37 o                         
  -2  16   1          4.47          8.65         2.28 o                         
  -1  16   1         41.88         34.54         2.88 o                         
   0  16   1         16.36         15.98         2.48 o                         
   1  16   1        126.53        137.30         3.38 o                         
   2  16   1        130.53        130.22         4.71 o                         
   3  16   1         70.45         61.76         3.02 o                         
   4  16   1        125.86        149.34         2.44 o                         
   5  16   1         39.83         42.29         3.42 o                         
   6  16   1         84.79         84.99         5.46 o                         
   7  16   1          0.65          0.09         2.19 o                         
   8  16   1          1.56          1.01         4.40 o                         
  -8  17   1         31.54         31.60         3.65 o                         
  -7  17   1         85.17         82.92         3.80 o                         
  -6  17   1          0.05          0.34         2.42 o                         
  -5  17   1         82.61         77.21         5.08 o                         
  -4  17   1          1.40          1.69         3.04 o                         
  -3  17   1          1.88         -1.67         2.87 o                         
  -2  17   1          0.04         -2.02         4.66 o                         
  -1  17   1        108.34        111.63         3.33 o                         
   0  17   1          0.07         -2.37         2.41 o                         
   1  17   1         42.03         53.36         4.35 o                         
   2  17   1        226.08        238.46         5.96 o                         
   3  17   1          9.47          8.14         2.41 o                         
   4  17   1         22.21         21.74         2.61 o                         
   5  17   1         20.48         22.04         4.67 o                         
   6  17   1         37.85         38.33         2.64 o                         
   7  17   1          0.45          0.57         2.31 o                         
   8  17   1          1.84          4.12         2.00 o                         
  -8  18   1         11.99         13.78         4.36 o                         
  -7  18   1          0.46         -0.30         2.97 o                         
  -6  18   1         35.60         38.37         2.17 o                         
  -5  18   1        120.10        121.16         2.28 o                         
  -4  18   1         31.64         32.02         3.61 o                         
  -3  18   1        417.66        435.96         8.46 o                         
  -2  18   1          0.49          1.12         2.17 o                         
  -1  18   1         67.57         78.63         3.37 o                         
   0  18   1         69.24         69.70         2.90 o                         
   1  18   1        224.96        244.32        23.91 o                         
   2  18   1        184.26        186.55         7.52 o                         
   3  18   1          5.04          3.23         2.64 o                         
   4  18   1        270.47        275.90         3.63 o                         
   5  18   1        209.76        212.14         2.87 o                         
   6  18   1         35.98         40.73         2.21 o                         
   7  18   1          1.17         -2.40         1.94 o                         
  -8  19   1         40.27         38.47         4.26 o                         
  -7  19   1        279.67        259.44         5.40 o                         
  -6  19   1          2.45          2.93         2.64 o                         
  -5  19   1          0.33         -3.19         3.41 o                         
  -4  19   1         13.76         14.17         2.42 o                         
  -3  19   1        232.86        222.32         6.49 o                         
  -2  19   1         12.43         20.50         3.09 o                         
  -1  19   1        361.68        370.72         4.56 o                         
   0  19   1        593.03        581.94        19.41 o                         
   1  19   1        343.20        345.91        18.98 o                         
   2  19   1        996.73       1057.28        19.75 o                         
   3  19   1         77.40         70.09         4.49 o                         
   4  19   1        211.45        225.21         3.37 o                         
   5  19   1          7.02          3.96         2.27 o                         
   6  19   1         79.84         76.97         2.48 o                         
   7  19   1         13.21         19.24         1.95 o                         
  -7  20   1         24.49         26.45         2.30 o                         
  -6  20   1          6.36          6.82         2.50 o                         
  -5  20   1        696.79        686.19        15.33 o                         
  -4  20   1         27.15         32.48         2.42 o                         
  -3  20   1         21.59         27.27         3.01 o                         
  -2  20   1         65.65         74.14         2.29 o                         
  -1  20   1       1417.44       1387.40        15.06 o                         
   0  20   1        342.47        353.97         8.22 o                         
   1  20   1        181.91        205.42        13.14 o                         
   2  20   1        113.47        118.84         4.24 o                         
   3  20   1        137.58        143.31         2.59 o                         
   4  20   1          1.16         -4.03         2.69 o                         
   5  20   1        305.14        305.21         6.26 o                         
   6  20   1          7.05          9.44         2.45 o                         
   7  20   1         10.37         13.55         4.58 o                         
  -7  21   1          0.11          6.07         2.87 o                         
  -6  21   1          0.39         -2.72         2.03 o                         
  -5  21   1         10.00         11.67         3.80 o                         
  -4  21   1         51.01         50.35         4.99 o                         
  -3  21   1        369.71        371.97         8.26 o                         
  -2  21   1          0.20         -1.13         3.37 o                         
  -1  21   1          7.68         37.67         8.22 o                         
   0  21   1         39.11         49.13         4.77 o                         
   1  21   1          1.56          2.84         3.90 o                         
   2  21   1        771.31        813.54        20.73 o                         
   3  21   1          0.20          2.20         2.71 o                         
   4  21   1        129.65        117.97         3.90 o                         
   5  21   1         78.61         72.10         2.30 o                         
   6  21   1          2.77          6.59         2.29 o                         
   7  21   1         22.02         24.21         2.74 o                         
  -7  22   1         27.71         16.12         3.12 o                         
  -6  22   1         11.37         16.12         2.45 o                         
  -5  22   1         34.41         33.75         2.05 o                         
  -4  22   1         12.27         16.31         3.58 o                         
  -3  22   1         45.84         53.72         2.10 o                         
  -2  22   1          1.65          4.31         3.32 o                         
  -1  22   1         11.14          6.71         2.92 o                         
   0  22   1        103.00        124.51        10.86 o                         
   1  22   1        194.14        187.91        11.67 o                         
   2  22   1          8.09         -4.73         5.72 o                         
   3  22   1          7.66          7.70         2.10 o                         
   4  22   1        280.88        285.91         6.93 o                         
   5  22   1          3.36          0.59         1.93 o                         
   6  22   1          1.56          4.12         1.89 o                         
  -7  23   1          6.13          5.81         2.69 o                         
  -6  23   1          0.12          1.29         1.94 o                         
  -5  23   1          0.88          2.06         2.16 o                         
  -4  23   1          5.73          6.50         3.47 o                         
  -3  23   1        412.81        391.54         3.56 o                         
  -2  23   1         46.70         46.20         2.79 o                         
  -1  23   1         65.89         67.66         5.66 o                         
   0  23   1         26.19         33.83         2.46 o                         
   1  23   1        319.53        335.97        10.77 o                         
   2  23   1         32.96         37.85         2.52 o                         
   3  23   1          3.53          4.34         2.24 o                         
   4  23   1         62.72         69.68         2.36 o                         
   5  23   1        187.41        178.27         3.96 o                         
   6  23   1         17.61         11.71         1.88 o                         
  -6  24   1          6.26          3.42         1.93 o                         
  -5  24   1         71.63         61.42         3.44 o                         
  -4  24   1          3.00          8.11         2.15 o                         
  -3  24   1          3.65         -3.75         2.50 o                         
  -2  24   1         17.40         11.96         2.84 o                         
  -1  24   1        109.93        126.81         3.93 o                         
   0  24   1        194.50        177.07         4.53 o                         
   1  24   1         26.70         28.60         2.17 o                         
   2  24   1          0.62          2.03         3.66 o                         
   3  24   1          8.67          3.13         2.16 o                         
   4  24   1         68.38         68.37         2.08 o                         
   5  24   1          1.37         -2.19         2.65 o                         
   6  24   1          7.94          6.11         4.37 o                         
  -6  25   1         24.04         22.38         3.87 o                         
  -5  25   1          4.15          0.04         4.46 o                         
  -4  25   1         54.83         58.77         3.17 o                         
  -3  25   1         19.54         24.12         2.97 o                         
  -2  25   1          0.08         12.39         4.22 o                         
  -1  25   1        150.61        142.70         2.86 o                         
   0  25   1        212.24        199.16         8.01 o                         
   1  25   1          0.27         -2.45         2.88 o                         
   2  25   1          6.83          3.46         4.64 o                         
   3  25   1          4.04         -2.76         3.23 o                         
   4  25   1         10.02          7.54         2.05 o                         
   5  25   1         39.88         39.95         5.22 o                         
  -5  26   1          5.51         11.66         4.12 o                         
  -4  26   1          5.38          1.02         2.17 o                         
  -3  26   1          1.67          4.22         2.19 o                         
  -2  26   1          6.13          3.23         2.86 o                         
  -1  26   1         36.73         38.35         4.85 o                         
   0  26   1        144.38        163.12         6.79 o                         
   1  26   1         71.14         71.14         3.16 o                         
   2  26   1          0.06          9.35         8.44 o                         
   3  26   1          0.90         -3.01         2.06 o                         
   4  26   1         20.68         14.09         3.31 o                         
   5  26   1          0.02         -1.33         1.92 o                         
  -5  27   1          6.12         17.26         4.56 o                         
  -4  27   1          0.98          4.13         2.19 o                         
  -3  27   1          3.48          7.11         3.27 o                         
  -2  27   1          0.60          4.15         3.99 o                         
  -1  27   1        136.36        123.10        11.14 o                         
   0  27   1         25.17         33.94         9.38 o                         
   1  27   1          5.18          5.25         4.96 o                         
   2  27   1         22.66         23.52         2.16 o                         
   3  27   1         35.12         31.28         2.42 o                         
   4  27   1          0.37          8.58         1.97 o                         
  -4  28   1          4.77          6.28         3.11 o                         
  -3  28   1         36.52         30.62         2.57 o                         
  -2  28   1         21.78         22.99         2.14 o                         
  -1  28   1         53.32         49.23         2.24 o                         
   0  28   1         85.38         80.73         3.76 o                         
   1  28   1         21.86         27.40         7.07 o                         
   2  28   1          0.06         14.28         7.86 o                         
   3  28   1          4.70         10.33         3.42 o                         
   4  28   1          1.07         -7.09        11.19 o                         
  -3  29   1         56.11         62.76         4.86 o                         
  -2  29   1         15.92         18.72         3.33 o                         
  -1  29   1         65.71         75.05         4.72 o                         
   0  29   1         17.70         19.64         5.82 o                         
   1  29   1          0.22          3.88         2.20 o                         
   2  29   1          0.27          1.80         4.53 o                         
   3  29   1          0.18         -2.15         3.50 o                         
  -2  30   1         12.29          8.80         2.73 o                         
  -1  30   1          4.27         18.17         5.43 o                         
   0  30   1          1.93          3.75         2.25 o                         
   1  30   1          2.44          1.26         4.09 o                         
   2  30   1          1.23         -4.36         2.91 o                         
   0  31   1         14.56         11.88         3.99 o                         
 -10   0   2         28.85         32.04         6.06 o                         
  -8   0   2          0.01          5.40         3.07 o                         
  -6   0   2       1066.05       1130.83        20.04 o                         
  -4   0   2         42.97         42.49         3.86 o                         
  -2   0   2       1804.09       1781.74        55.98 o                         
   0   0   2      10047.72       9318.06       166.28 o                         
   2   0   2       5548.01       4831.51        37.47 o                         
   4   0   2       3877.67       3824.15        25.22 o                         
   6   0   2        211.19        219.10         3.14 o                         
   8   0   2        209.80        203.05         3.52 o                         
 -10   1   2         11.98          7.00         3.37 o                         
  -9   1   2         14.43          6.11         2.26 o                         
  -8   1   2         81.99         92.45         4.67 o                         
  -7   1   2          3.54          1.71         2.69 o                         
  -6   1   2         14.06         16.39         2.39 o                         
  -5   1   2        743.65        741.28         6.94 o                         
  -4   1   2          4.12          4.37         3.00 o                         
  -3   1   2       1217.72       1203.92        16.18 o                         
  -2   1   2        316.40        271.88         8.75 o                         
  -1   1   2         79.94         74.91         4.39 o                         
   0   1   2      11970.60      10753.60        20.84 o                         
   1   1   2       5056.93       4297.40        16.77 o                         
   2   1   2        516.94        472.62         4.63 o                         
   3   1   2        229.72        209.87         2.64 o                         
   4   1   2       1102.28       1096.89         7.15 o                         
   5   1   2        387.20        401.47         4.07 o                         
   6   1   2        419.47        429.85         8.52 o                         
   7   1   2        372.05        394.88         5.40 o                         
   8   1   2        134.99        127.84         4.73 o                         
   9   1   2         31.92         18.76         2.05 o                         
 -10   2   2         14.76          6.30         5.93 o                         
  -9   2   2          4.87          3.18         2.36 o                         
  -8   2   2         82.73         81.08         3.14 o                         
  -7   2   2          6.73         14.99         3.04 o                         
  -6   2   2        198.56        218.92         5.65 o                         
  -5   2   2        258.90        254.70         5.78 o                         
  -4   2   2         11.50          4.71         2.64 o                         
  -3   2   2        469.49        483.13         7.70 o                         
  -2   2   2       3366.33       2936.40        31.47 o                         
  -1   2   2       3139.42       2602.18         9.10 o                         
   0   2   2       1324.65       1126.07         4.81 o                         
   1   2   2       2282.70       2035.12        10.71 o                         
   2   2   2       1007.00        911.95         6.80 o                         
   3   2   2        340.38        360.07         4.88 o                         
   4   2   2       1118.14       1158.53         9.20 o                         
   5   2   2         18.07         24.48         5.44 o                         
   6   2   2        214.78        219.79         4.21 o                         
   7   2   2        239.64        236.30         4.61 o                         
   8   2   2         32.22         36.21         1.85 o                         
   9   2   2         10.29         13.10         1.99 o                         
 -10   3   2          0.01          1.75         2.91 o                         
  -9   3   2         54.05         43.48         2.65 o                         
  -8   3   2         39.05         51.25         3.31 o                         
  -7   3   2         88.66         80.10         3.53 o                         
  -6   3   2         48.36         54.77         2.49 o                         
  -5   3   2        474.12        500.05        11.71 o                         
  -4   3   2        255.93        251.66         4.78 o                         
  -3   3   2          4.63          6.65         3.04 o                         
  -2   3   2        123.15        119.94         5.07 o                         
  -1   3   2       7396.81       6542.07        41.35 o                         
   0   3   2        819.33        743.98         5.39 o                         
   1   3   2          5.01          2.64         2.77 o                         
   2   3   2        115.51        118.36         2.76 o                         
   3   3   2        633.90        630.38         8.87 o                         
   4   3   2       1902.58       1934.68        31.07 o                         
   5   3   2         11.91         11.02         3.75 o                         
   6   3   2        248.21        248.86         4.34 o                         
   7   3   2        114.70        114.64         2.71 o                         
   8   3   2        135.92        126.91         4.74 o                         
   9   3   2          0.00         -2.37         2.74 o                         
 -10   4   2        233.91        218.96        10.43 o                         
  -9   4   2         64.05         57.36         5.13 o                         
  -8   4   2        342.74        350.81         9.81 o                         
  -7   4   2          0.22         -2.35         3.36 o                         
  -6   4   2        114.83        106.14         3.56 o                         
  -5   4   2         98.84         93.52         2.62 o                         
  -4   4   2       1835.39       1977.86        42.97 o                         
  -3   4   2          0.14         -0.20         3.00 o                         
  -2   4   2       2712.39       2469.57        80.54 o                         
  -1   4   2         45.56         54.71         3.65 o                         
   0   4   2      10008.91       9288.71        65.50 o                         
   1   4   2       1719.77       1497.42        10.96 o                         
   2   4   2        919.50        857.21         8.44 o                         
   3   4   2         60.02         50.04         2.56 o                         
   4   4   2       1107.39       1118.51         7.37 o                         
   5   4   2          4.18          2.63         4.50 o                         
   6   4   2       1773.95       1797.68         9.55 o                         
   7   4   2          6.64         12.07         3.08 o                         
   8   4   2        106.94        101.82         4.10 o                         
   9   4   2         28.49         28.56         5.93 o                         
 -10   5   2          0.37         -2.27         1.97 o                         
  -9   5   2         21.39         19.87         2.71 o                         
  -8   5   2         14.49         30.46         4.44 o                         
  -7   5   2         35.94         34.74         4.19 o                         
  -6   5   2         20.90         25.98         3.36 o                         
  -5   5   2        102.04         95.56         2.56 o                         
  -4   5   2          0.06         -1.66         2.75 o                         
  -3   5   2        491.96        462.85         8.07 o                         
  -2   5   2         25.95         19.64         3.16 o                         
  -1   5   2       5927.37       5375.94        94.76 o                         
   0   5   2       4154.67       3799.45        26.98 o                         
   1   5   2       2132.32       1877.23         8.58 o                         
   2   5   2         43.19         46.06         2.49 o                         
   3   5   2        200.01        206.86         4.75 o                         
   4   5   2         22.64         20.75         2.22 o                         
   5   5   2        226.68        245.69         7.40 o                         
   6   5   2         15.18         17.98         2.23 o                         
   7   5   2          1.43          9.39         6.35 o                         
   8   5   2         11.37         16.18         6.08 o                         
   9   5   2          1.76         -0.39         2.92 o                         
 -10   6   2         58.87         52.19         7.09 o                         
  -9   6   2         15.30         18.78         2.57 o                         
  -8   6   2        104.62        102.87         6.54 o                         
  -7   6   2        172.98        173.68         8.42 o                         
  -6   6   2         12.51         17.79         3.62 o                         
  -5   6   2          0.07          5.28         3.42 o                         
  -4   6   2       1584.44       1693.60        47.34 o                         
  -3   6   2       1619.10       1558.69        26.07 o                         
  -2   6   2        390.26        343.50         9.67 o                         
  -1   6   2       1574.62       1369.88        22.91 o                         
   0   6   2       1945.98       1796.15        14.32 o                         
   1   6   2         24.21         31.44         2.84 o                         
   2   6   2        547.35        535.47         5.46 o                         
   3   6   2         84.13         87.48         2.54 o                         
   4   6   2        357.56        335.38         4.16 o                         
   5   6   2        150.91        154.05         2.38 o                         
   6   6   2         85.63         90.27         4.81 o                         
   7   6   2         22.93         26.49         2.11 o                         
   8   6   2        407.84        404.15         7.35 o                         
   9   6   2         12.42          4.63         2.74 o                         
 -10   7   2         10.15         10.18         2.49 o                         
  -9   7   2         73.60         74.30         6.22 o                         
  -8   7   2         29.14         31.46         3.36 o                         
  -7   7   2        371.07        372.93        14.23 o                         
  -6   7   2          3.28          8.51         2.45 o                         
  -5   7   2        311.46        342.19         6.63 o                         
  -4   7   2         10.04         12.36         2.56 o                         
  -3   7   2          9.63          9.91         2.78 o                         
  -2   7   2        510.01        465.08         9.61 o                         
  -1   7   2        234.48        208.70         4.52 o                         
   0   7   2        238.18        252.19         3.81 o                         
   1   7   2       1107.92       1032.75         7.63 o                         
   2   7   2        138.75        159.86         2.72 o                         
   3   7   2         31.61         32.03         2.39 o                         
   4   7   2         11.76         12.72         2.21 o                         
   5   7   2        190.21        183.87         2.25 o                         
   6   7   2        206.24        205.65         8.02 o                         
   7   7   2        141.84        136.21         8.98 o                         
   8   7   2          2.40          2.80         3.13 o                         
   9   7   2          4.79          4.86         1.81 o                         
 -10   8   2          9.69          8.42         1.82 o                         
  -9   8   2        135.15        136.65         6.48 o                         
  -8   8   2          4.24          6.90         2.00 o                         
  -7   8   2         63.64         65.39         5.21 o                         
  -6   8   2        110.50        103.81         4.58 o                         
  -5   8   2         34.10         38.94         3.69 o                         
  -4   8   2         30.00         31.59         5.24 o                         
  -3   8   2        688.19        783.43        14.45 o                         
  -2   8   2       1364.62       1374.26        30.11 o                         
  -1   8   2        215.74        227.89         6.26 o                         
   0   8   2        911.12        895.64         6.36 o                         
   1   8   2        424.82        387.05         5.77 o                         
   2   8   2        518.13        512.09         3.56 o                         
   3   8   2        631.19        668.54         7.90 o                         
   4   8   2         73.66         71.05         3.20 o                         
   5   8   2          6.59          8.93         3.04 o                         
   6   8   2         20.70         12.98         4.69 o                         
   7   8   2         58.72         60.25         2.17 o                         
   8   8   2         20.13         19.50         3.89 o                         
   9   8   2         21.08         11.95         1.88 o                         
 -10   9   2          3.78         -2.82         3.44 o                         
  -9   9   2         27.61         24.02         3.18 o                         
  -8   9   2         21.81         26.88         7.20 o                         
  -7   9   2          0.02         -4.13         2.84 o                         
  -6   9   2          2.78          3.71         2.63 o                         
  -5   9   2        639.04        666.19        10.02 o                         
  -4   9   2        319.61        306.43         6.24 o                         
  -3   9   2        597.28        628.27         9.54 o                         
  -2   9   2       4036.92       4332.71       117.90 o                         
  -1   9   2        773.51        803.25        27.79 o                         
   0   9   2        999.73        969.32        20.41 o                         
   1   9   2        543.64        544.76         7.98 o                         
   2   9   2        335.61        336.83         7.11 o                         
   3   9   2          4.16         -1.34         2.32 o                         
   4   9   2          8.33          5.16         2.16 o                         
   5   9   2          0.35          0.60         3.36 o                         
   6   9   2         94.70        101.63         2.48 o                         
   7   9   2          7.48          6.90         3.55 o                         
   8   9   2         26.89         27.58         4.30 o                         
   9   9   2          7.67         16.43         3.11 o                         
 -10  10   2          3.16          9.61         5.31 o                         
  -9  10   2         12.27          3.46         3.22 o                         
  -8  10   2          0.02          3.60         4.03 o                         
  -7  10   2        219.24        239.30         6.58 o                         
  -6  10   2          0.00         -2.00         2.61 o                         
  -5  10   2        184.98        193.83         4.55 o                         
  -4  10   2         31.25         45.04         2.29 o                         
  -3  10   2       1326.27       1492.25        35.72 o                         
  -2  10   2         22.01         21.69         3.90 o                         
  -1  10   2          1.67         -0.87         3.26 o                         
   0  10   2        570.23        561.56         4.11 o                         
   1  10   2        126.25        134.98         3.58 o                         
   2  10   2         90.39        105.86         2.25 o                         
   3  10   2        889.05        955.00         6.71 o                         
   4  10   2        129.35        142.17         2.85 o                         
   5  10   2         13.48         18.36         3.67 o                         
   6  10   2        203.51        210.40         3.37 o                         
   7  10   2         86.89         88.86         4.67 o                         
   8  10   2          2.47          1.49         3.55 o                         
  -9  11   2         32.65         21.31         4.43 o                         
  -8  11   2         16.63         25.07         2.98 o                         
  -7  11   2         48.62         55.49         6.80 o                         
  -6  11   2        661.38        689.25        12.49 o                         
  -5  11   2        258.64        259.10         6.42 o                         
  -4  11   2        137.47        160.66         5.49 o                         
  -3  11   2         18.02         21.84         2.47 o                         
  -2  11   2        748.84        811.61        25.14 o                         
  -1  11   2         25.05         32.41         5.68 o                         
   0  11   2       1486.06       1574.06        27.52 o                         
   1  11   2        211.35        220.21         3.52 o                         
   2  11   2          0.21         -2.46         2.13 o                         
   3  11   2         46.96         56.07         4.16 o                         
   4  11   2        342.94        344.73         6.64 o                         
   5  11   2          0.91          3.06         2.21 o                         
   6  11   2         15.18         12.85         2.70 o                         
   7  11   2         10.41         10.66         2.01 o                         
   8  11   2        139.72        120.51         4.49 o                         
  -9  12   2         29.35         32.48         4.05 o                         
  -8  12   2         87.82         93.68         2.80 o                         
  -7  12   2         10.98          7.73         2.58 o                         
  -6  12   2        604.58        608.89         9.42 o                         
  -5  12   2        150.96        167.07         4.89 o                         
  -4  12   2         21.61         29.56         2.44 o                         
  -3  12   2        639.80        719.15        14.20 o                         
  -2  12   2        861.37        906.03        33.93 o                         
  -1  12   2       1005.88       1022.30         5.78 o                         
   0  12   2        471.20        487.17        12.86 o                         
   1  12   2         15.24         17.01         5.53 o                         
   2  12   2        842.43        840.05        13.05 o                         
   3  12   2         43.39         54.29         2.76 o                         
   4  12   2         47.02         45.15         2.43 o                         
   5  12   2         28.93         25.70         2.21 o                         
   6  12   2          9.75         10.91         1.96 o                         
   7  12   2          9.94          3.74         2.36 o                         
   8  12   2          0.35          3.55         1.93 o                         
  -9  13   2         15.66         13.45         2.73 o                         
  -8  13   2         11.65          8.92         2.30 o                         
  -7  13   2         15.84         10.09         2.49 o                         
  -6  13   2        418.47        408.12         7.67 o                         
  -5  13   2        703.98        744.74         8.10 o                         
  -4  13   2         14.61         19.53         3.29 o                         
  -3  13   2        114.37        105.96         2.87 o                         
  -2  13   2        106.40        105.80         9.30 o                         
  -1  13   2          2.14         -2.28         4.22 o                         
   0  13   2        123.76        124.86        10.04 o                         
   1  13   2         50.46         37.74         2.85 o                         
   2  13   2        590.19        599.09        13.76 o                         
   3  13   2         78.78         90.06         3.88 o                         
   4  13   2         73.05         68.84         2.21 o                         
   5  13   2          3.11          1.45         3.10 o                         
   6  13   2         37.19         42.47         3.87 o                         
   7  13   2         68.52         71.03         5.45 o                         
   8  13   2          6.33          7.17         4.21 o                         
  -9  14   2         43.70         32.50         4.82 o                         
  -8  14   2         31.15         30.26         4.76 o                         
  -7  14   2         87.94         92.74         2.98 o                         
  -6  14   2        261.03        263.44         3.88 o                         
  -5  14   2          2.54          4.37         3.46 o                         
  -4  14   2          3.94          6.26         2.35 o                         
  -3  14   2         64.78         75.97         4.34 o                         
  -2  14   2         42.43         52.11         3.14 o                         
  -1  14   2         44.67         59.85         5.71 o                         
   0  14   2         58.26         39.70         3.07 o                         
   1  14   2         70.17         90.33         3.74 o                         
   2  14   2        654.93        691.90        16.54 o                         
   3  14   2        138.03        161.60         4.18 o                         
   4  14   2         51.60         48.76         2.60 o                         
   5  14   2          7.11         13.17         4.39 o                         
   6  14   2          0.12          2.78         3.92 o                         
   7  14   2          0.02         -4.70         3.13 o                         
   8  14   2         44.36         38.11         6.30 o                         
  -9  15   2          2.52         -1.56         5.39 o                         
  -8  15   2         46.00         48.09         3.64 o                         
  -7  15   2         73.28         78.91         4.42 o                         
  -6  15   2        204.16        220.05         5.50 o                         
  -5  15   2         49.52         53.95         2.65 o                         
  -4  15   2         88.48         98.99         2.96 o                         
  -3  15   2        467.47        486.10        10.31 o                         
  -2  15   2         64.52         63.50         3.69 o                         
  -1  15   2         75.04         72.63         4.11 o                         
   0  15   2          2.78          1.32         3.21 o                         
   1  15   2        272.43        263.99         5.99 o                         
   2  15   2        287.22        280.79         3.48 o                         
   3  15   2         92.12        104.26         2.79 o                         
   4  15   2        109.13        116.38         2.94 o                         
   5  15   2        129.83        131.82         2.91 o                         
   6  15   2         90.63         91.44         3.61 o                         
   7  15   2          8.90          7.21         3.13 o                         
   8  15   2          1.66         -0.52         4.29 o                         
  -9  16   2          9.74         17.95         9.87 o                         
  -8  16   2        175.99        163.21         8.66 o                         
  -7  16   2        131.72        139.80         3.51 o                         
  -6  16   2        246.51        252.76         3.06 o                         
  -5  16   2         57.05         58.71         2.75 o                         
  -4  16   2         12.08          9.81         2.55 o                         
  -3  16   2         16.99          2.87         2.29 o                         
  -2  16   2         55.55         66.56         8.53 o                         
  -1  16   2          9.69          2.89        12.04 o                         
   0  16   2        345.95        336.01         3.69 o                         
   1  16   2          0.86          8.27         3.21 o                         
   2  16   2         53.64         55.89         3.21 o                         
   3  16   2          1.02          7.79         4.55 o                         
   4  16   2        279.85        285.35         5.31 o                         
   5  16   2         21.06         23.71         2.19 o                         
   6  16   2        168.61        180.65         2.69 o                         
   7  16   2         13.42         11.11         4.01 o                         
  -8  17   2         21.22         27.22         5.74 o                         
  -7  17   2         39.06         43.13         2.39 o                         
  -6  17   2         30.22         34.22         4.45 o                         
  -5  17   2        106.17        122.09         2.93 o                         
  -4  17   2          6.06         14.29         2.62 o                         
  -3  17   2         87.43         95.52         2.80 o                         
  -2  17   2          0.41          1.28         3.69 o                         
  -1  17   2        153.99        155.60        16.65 o                         
   0  17   2        370.88        355.26         6.82 o                         
   1  17   2          0.03          0.33         5.84 o                         
   2  17   2         25.56         31.93         3.11 o                         
   3  17   2        405.99        407.68         9.03 o                         
   4  17   2         85.09         76.50         2.54 o                         
   5  17   2        155.93        169.87         4.15 o                         
   6  17   2          2.23          5.73         2.79 o                         
   7  17   2        106.79         96.36         3.78 o                         
  -8  18   2         40.58         37.24         2.27 o                         
  -7  18   2         71.34         67.10         2.58 o                         
  -6  18   2        343.39        314.74         6.20 o                         
  -5  18   2        128.89        136.64         3.22 o                         
  -4  18   2         17.63         21.19         2.12 o                         
  -3  18   2         26.71         28.09         3.29 o                         
  -2  18   2        112.97        119.47         7.34 o                         
  -1  18   2        513.00        545.98        12.69 o                         
   0  18   2         28.13         35.03         2.66 o                         
   1  18   2        177.90        152.92         4.02 o                         
   2  18   2        310.07        316.91         4.05 o                         
   3  18   2        452.32        437.87         3.32 o                         
   4  18   2        269.13        255.69         3.06 o                         
   5  18   2         63.63         63.03         2.46 o                         
   6  18   2        310.14        293.29         4.43 o                         
   7  18   2         19.73         17.36         3.55 o                         
  -8  19   2         24.22         32.02         2.87 o                         
  -7  19   2          6.65         10.18         3.32 o                         
  -6  19   2         14.17         16.69         3.21 o                         
  -5  19   2         90.42         78.92         4.43 o                         
  -4  19   2         22.31         17.46         3.52 o                         
  -3  19   2        533.94        541.02        13.28 o                         
  -2  19   2        127.21        126.51         2.80 o                         
  -1  19   2        240.68        277.37        10.92 o                         
   0  19   2         51.27         57.90         7.39 o                         
   1  19   2       1794.42       1853.29        64.65 o                         
   2  19   2          1.84         -4.55         3.41 o                         
   3  19   2         84.36         89.95         2.83 o                         
   4  19   2        214.78        206.66         6.14 o                         
   5  19   2          5.31         12.18         2.11 o                         
   6  19   2         18.64         24.34         3.49 o                         
   7  19   2         73.81         70.35         6.18 o                         
  -8  20   2          3.14          4.54         3.95 o                         
  -7  20   2        155.14        129.74         3.65 o                         
  -6  20   2         28.55         24.80         2.26 o                         
  -5  20   2        109.87        105.80         2.48 o                         
  -4  20   2         79.13         78.22         5.62 o                         
  -3  20   2         32.65         27.09         2.37 o                         
  -2  20   2          7.49         15.26         6.75 o                         
  -1  20   2         47.73         61.70         3.67 o                         
   0  20   2        640.42        648.21        12.70 o                         
   1  20   2        526.20        536.24        30.21 o                         
   2  20   2        119.61        124.35         6.74 o                         
   3  20   2         16.62         22.40         2.55 o                         
   4  20   2        115.97        138.59         5.66 o                         
   5  20   2         25.06         26.51         3.96 o                         
   6  20   2          0.42         -0.47         2.02 o                         
   7  20   2         13.63         21.60         8.70 o                         
  -7  21   2          5.78          7.39         3.91 o                         
  -6  21   2         26.34         28.92         4.64 o                         
  -5  21   2        234.83        237.80         7.50 o                         
  -4  21   2          1.34          4.78         3.67 o                         
  -3  21   2        264.14        234.77         3.56 o                         
  -2  21   2         11.66         14.55         2.60 o                         
  -1  21   2        230.50        222.52         5.11 o                         
   0  21   2          4.73          4.27         3.91 o                         
   1  21   2        961.19        938.45        33.45 o                         
   2  21   2         64.20         76.32         6.08 o                         
   3  21   2         23.31         31.76         2.41 o                         
   4  21   2         64.43         55.73         2.35 o                         
   5  21   2         23.68         23.90         3.77 o                         
   6  21   2          6.66          9.07         1.86 o                         
  -7  22   2          1.51          0.03         3.80 o                         
  -6  22   2          1.03          2.73         2.17 o                         
  -5  22   2          0.33         -3.32         5.60 o                         
  -4  22   2         18.24         12.39         4.89 o                         
  -3  22   2         41.85         38.04         4.23 o                         
  -2  22   2          2.70         10.70         4.06 o                         
  -1  22   2        623.03        574.59        16.75 o                         
   0  22   2          2.51          8.85         2.95 o                         
   1  22   2          1.62         11.56         7.96 o                         
   2  22   2          7.70          3.89         5.73 o                         
   3  22   2          0.03         -4.84         3.23 o                         
   4  22   2         36.99         34.46         4.24 o                         
   5  22   2         62.78         50.45         3.25 o                         
   6  22   2         62.12         58.77         4.06 o                         
  -7  23   2          7.53         15.06         3.76 o                         
  -6  23   2          2.41          0.50         2.72 o                         
  -5  23   2          9.17          7.84         2.57 o                         
  -4  23   2        334.74        311.63         9.07 o                         
  -3  23   2          1.47          8.75         3.58 o                         
  -2  23   2         65.39         67.27         4.22 o                         
  -1  23   2          5.58          9.95         3.58 o                         
   0  23   2         34.24         42.85         2.16 o                         
   1  23   2          2.13          4.75         3.10 o                         
   2  23   2         21.98         26.53         5.25 o                         
   3  23   2        117.73        108.19         2.80 o                         
   4  23   2          0.09          4.43         4.00 o                         
   5  23   2          0.27          6.87         2.62 o                         
   6  23   2          6.43          4.63         3.46 o                         
  -6  24   2         21.50         25.28         2.18 o                         
  -5  24   2          1.19          6.74         2.37 o                         
  -4  24   2         10.22         11.34         3.42 o                         
  -3  24   2          0.31          6.29         2.77 o                         
  -2  24   2          1.78         -5.98         3.99 o                         
  -1  24   2         64.96         58.35         3.45 o                         
   0  24   2        110.13        105.17         4.04 o                         
   1  24   2          3.94          6.64         2.90 o                         
   2  24   2         28.68         25.87         2.47 o                         
   3  24   2          0.15         -1.12         2.98 o                         
   4  24   2         94.72        103.68         6.88 o                         
   5  24   2          5.19          1.18         2.64 o                         
  -6  25   2          3.97          3.53         2.22 o                         
  -5  25   2          0.45          1.47         3.52 o                         
  -4  25   2          0.00          3.71         2.07 o                         
  -3  25   2          7.72         10.15         2.97 o                         
  -2  25   2         11.03         10.57         2.33 o                         
  -1  25   2          4.23          2.42         2.32 o                         
   0  25   2         65.06         69.92         4.27 o                         
   1  25   2        109.76        108.46         6.99 o                         
   2  25   2          5.03         -4.38         2.92 o                         
   3  25   2          2.19         13.87         5.24 o                         
   4  25   2          3.48         -0.36         2.04 o                         
   5  25   2          1.74         -1.25         2.54 o                         
  -5  26   2         17.52         24.16         5.67 o                         
  -4  26   2         78.21         75.50         3.82 o                         
  -3  26   2         35.28         42.23         2.56 o                         
  -2  26   2          0.27         -0.79         2.42 o                         
  -1  26   2          0.77          5.29         5.46 o                         
   0  26   2         61.64         69.59         2.45 o                         
   1  26   2        128.31        138.05        14.46 o                         
   2  26   2         15.66         13.67         2.90 o                         
   3  26   2          1.95          1.42         4.07 o                         
   4  26   2         55.65         55.59         2.09 o                         
  -5  27   2         15.55         22.91         8.10 o                         
  -4  27   2          5.93         -0.82         3.49 o                         
  -3  27   2          2.73          2.47         2.58 o                         
  -2  27   2          0.01         -0.51         2.29 o                         
  -1  27   2        136.60        129.66         7.81 o                         
   0  27   2         50.53         72.92        11.49 o                         
   1  27   2         21.99         22.46         2.04 o                         
   2  27   2          0.00         -1.62         2.07 o                         
   3  27   2          4.40          1.32         6.36 o                         
   4  27   2          7.18         19.20         4.37 o                         
  -4  28   2         36.79         38.19         5.81 o                         
  -3  28   2         13.24         18.95        11.73 o                         
  -2  28   2         26.24         44.45         7.47 o                         
  -1  28   2         22.06         34.21         4.34 o                         
   0  28   2         25.08         25.21         2.47 o                         
   1  28   2          5.44         -2.44         1.98 o                         
   2  28   2          1.75         -2.34         2.44 o                         
   3  28   2         43.50         35.50         3.21 o                         
  -3  29   2          0.19          0.14         4.28 o                         
  -2  29   2         55.66         57.63         5.34 o                         
  -1  29   2         53.04         49.00         6.89 o                         
   0  29   2         22.57         26.10         2.94 o                         
   1  29   2          0.02         -3.94         2.62 o                         
   2  29   2         18.20         11.12         3.75 o                         
  -2  30   2          0.00         -4.50         3.00 o                         
  -1  30   2         37.42         36.61         9.16 o                         
   0  30   2         19.80         11.06         3.00 o                         
   1  30   2         59.77         69.79         7.58 o                         
  -9   0   3         48.83         52.54         3.92 o                         
  -7   0   3          8.14         10.90         6.34 o                         
  -5   0   3       1068.38       1142.81        86.58 o                         
  -3   0   3       7888.67       8127.36       266.25 o                         
  -1   0   3       4864.71       4448.76        42.05 o                         
   1   0   3        415.65        344.69         4.10 o                         
   3   0   3        207.60        222.63         4.12 o                         
   5   0   3        140.74        151.78         6.98 o                         
   7   0   3          2.77          4.35         3.19 o                         
 -10   1   3          0.11         -2.35         3.66 o                         
  -9   1   3          6.02          1.62         4.79 o                         
  -8   1   3         11.14          5.36         3.76 o                         
  -7   1   3         44.91         45.35         2.25 o                         
  -6   1   3        829.66        913.31        19.24 o                         
  -5   1   3          0.28          4.39         2.49 o                         
  -4   1   3       3807.29       4151.70        79.34 o                         
  -3   1   3         22.41         19.34         3.30 o                         
  -2   1   3         15.79          9.95         3.64 o                         
  -1   1   3         81.77         74.97         2.82 o                         
   0   1   3        431.45        363.16         3.16 o                         
   1   1   3         46.68         38.64         2.37 o                         
   2   1   3          0.49          0.87         2.33 o                         
   3   1   3        479.80        461.27         5.65 o                         
   4   1   3        368.24        370.18         5.23 o                         
   5   1   3         42.96         46.51         4.82 o                         
   6   1   3        646.83        670.69         3.93 o                         
   7   1   3          0.15          3.71         2.19 o                         
   8   1   3         14.69         16.72         6.00 o                         
   9   1   3          2.54          9.47         2.92 o                         
 -10   2   3          1.60         -4.85         3.24 o                         
  -9   2   3          5.88          4.25         2.67 o                         
  -8   2   3        447.29        437.23        13.91 o                         
  -7   2   3         21.88         23.22         5.39 o                         
  -6   2   3        468.88        507.84        13.83 o                         
  -5   2   3         30.63         29.85         2.47 o                         
  -4   2   3        240.10        252.24         3.20 o                         
  -3   2   3        287.19        310.55         8.05 o                         
  -2   2   3         35.46         38.62         4.33 o                         
  -1   2   3         26.90         16.63         2.64 o                         
   0   2   3       3041.68       2810.32        21.55 o                         
   1   2   3        121.47        112.59         2.41 o                         
   2   2   3        623.63        580.41         4.80 o                         
   3   2   3        229.84        230.38         2.40 o                         
   4   2   3        267.55        279.91         3.01 o                         
   5   2   3        463.22        484.13         3.14 o                         
   6   2   3        227.94        245.68         2.17 o                         
   7   2   3          5.50         11.46         3.37 o                         
   8   2   3         17.56         22.60         6.28 o                         
 -10   3   3         36.93         33.03         3.69 o                         
  -9   3   3         26.90         30.96         3.20 o                         
  -8   3   3         19.79         26.11         2.11 o                         
  -7   3   3         60.49         58.92         2.31 o                         
  -6   3   3         37.85         38.92         4.76 o                         
  -5   3   3         90.13        112.30         4.58 o                         
  -4   3   3        186.99        196.43         4.46 o                         
  -3   3   3          1.58          6.68         3.12 o                         
  -2   3   3        751.73        678.65        18.05 o                         
  -1   3   3        262.87        226.54         3.19 o                         
   0   3   3          0.51          0.84         2.64 o                         
   1   3   3        541.94        532.79         6.19 o                         
   2   3   3          6.88          5.27         2.33 o                         
   3   3   3         41.01         49.73         3.66 o                         
   4   3   3          4.75          1.21         2.24 o                         
   5   3   3         84.56         78.52         2.23 o                         
   6   3   3        194.60        204.45         2.57 o                         
   7   3   3         33.44         27.58         2.87 o                         
   8   3   3        353.04        327.21         5.91 o                         
 -10   4   3         78.41         64.89         7.06 o                         
  -9   4   3          1.02         10.46         4.05 o                         
  -8   4   3          8.54          5.02         3.44 o                         
  -7   4   3         31.29         35.92         2.31 o                         
  -6   4   3        103.16        134.89         7.93 o                         
  -5   4   3        334.86        335.22         3.01 o                         
  -4   4   3        612.51        670.83        13.38 o                         
  -3   4   3        386.63        406.92         7.21 o                         
  -2   4   3          0.63         -1.41         3.43 o                         
  -1   4   3          1.33         -0.92         2.92 o                         
   0   4   3       2612.82       2362.01        10.80 o                         
   1   4   3         43.01         39.66         2.53 o                         
   2   4   3       1978.56       1976.73        14.67 o                         
   3   4   3         22.90         19.41         2.79 o                         
   4   4   3         43.93         45.60         2.14 o                         
   5   4   3          5.13          7.27         1.94 o                         
   6   4   3        194.14        197.89         4.35 o                         
   7   4   3          4.09          9.03         2.51 o                         
   8   4   3          0.48         -2.92         2.78 o                         
 -10   5   3          4.19          1.44         2.05 o                         
  -9   5   3         62.59         55.95         3.73 o                         
  -8   5   3        501.33        504.24        16.50 o                         
  -7   5   3        409.49        417.66         5.75 o                         
  -6   5   3          5.39          8.38         3.49 o                         
  -5   5   3          0.00          7.85         3.79 o                         
  -4   5   3        399.43        409.80         5.39 o                         
  -3   5   3          3.40          3.19         3.66 o                         
  -2   5   3        723.58        728.66        14.97 o                         
  -1   5   3       5818.85       5392.34        35.70 o                         
   0   5   3         67.81         69.03         4.28 o                         
   1   5   3         23.12         20.15         2.51 o                         
   2   5   3         63.56         53.58         2.47 o                         
   3   5   3         50.30         54.30         3.18 o                         
   4   5   3         74.03         73.56         2.18 o                         
   5   5   3        101.42        103.08         4.11 o                         
   6   5   3         34.20         32.45         1.92 o                         
   7   5   3         10.32         12.05         5.20 o                         
   8   5   3        139.45        137.08         4.37 o                         
 -10   6   3         51.93         41.12         2.46 o                         
  -9   6   3          3.57          7.35         4.48 o                         
  -8   6   3        101.18        102.02         2.81 o                         
  -7   6   3          5.23          7.92         2.90 o                         
  -6   6   3       1549.95       1599.96        40.09 o                         
  -5   6   3         34.05         44.79         2.54 o                         
  -4   6   3         84.11         61.58         2.65 o                         
  -3   6   3        279.34        302.05        10.10 o                         
  -2   6   3       2528.85       2425.34        39.06 o                         
  -1   6   3        686.48        646.43         5.27 o                         
   0   6   3       4598.19       4519.17        21.17 o                         
   1   6   3         66.47         61.06         3.37 o                         
   2   6   3        975.35        976.82         5.78 o                         
   3   6   3        291.42        270.26         5.66 o                         
   4   6   3       1144.61       1167.61         7.66 o                         
   5   6   3          0.08          2.80         4.54 o                         
   6   6   3        236.08        247.40         5.22 o                         
   7   6   3         12.90         20.38         5.52 o                         
   8   6   3         19.30         32.57         6.63 o                         
 -10   7   3         79.47         84.28         4.34 o                         
  -9   7   3         88.95         84.19         5.05 o                         
  -8   7   3         16.05         27.62         3.31 o                         
  -7   7   3         66.42         68.96         7.05 o                         
  -6   7   3         52.90         57.35         2.75 o                         
  -5   7   3        136.97        151.09         3.42 o                         
  -4   7   3        215.76        226.99         2.84 o                         
  -3   7   3        312.08        308.93        13.52 o                         
  -2   7   3         53.03         62.22         3.80 o                         
  -1   7   3        344.97        333.22         3.93 o                         
   0   7   3       1530.95       1368.13        15.32 o                         
   1   7   3        530.64        494.85         4.50 o                         
   2   7   3        209.21        220.70         3.64 o                         
   3   7   3        118.06        120.30         2.52 o                         
   4   7   3          5.13          5.23         3.05 o                         
   5   7   3        569.69        578.50         9.65 o                         
   6   7   3        100.47         99.07         4.55 o                         
   7   7   3          5.47         13.54         5.72 o                         
   8   7   3         15.22         11.27         4.43 o                         
 -10   8   3         20.44         23.26         2.36 o                         
  -9   8   3        125.16        151.44         7.18 o                         
  -8   8   3        134.34        143.76         6.52 o                         
  -7   8   3          1.55         -0.11         2.94 o                         
  -6   8   3         50.43         50.68         6.94 o                         
  -5   8   3          2.12          6.60         2.45 o                         
  -4   8   3        223.54        214.65         4.98 o                         
  -3   8   3        371.81        422.65        14.21 o                         
  -2   8   3          1.45          6.44         3.28 o                         
  -1   8   3        117.83        125.31         2.82 o                         
   0   8   3       2170.84       2148.79        37.82 o                         
   1   8   3       1399.35       1392.14        11.43 o                         
   2   8   3         12.96         18.33         3.10 o                         
   3   8   3         23.27         27.50         2.24 o                         
   4   8   3         24.24         19.45         2.07 o                         
   5   8   3          3.88          9.39         3.76 o                         
   6   8   3         27.29         35.21         3.43 o                         
   7   8   3         39.24         44.69         5.58 o                         
   8   8   3        148.88        136.26         5.14 o                         
 -10   9   3         64.21         52.88         4.07 o                         
  -9   9   3        156.51        158.45        10.92 o                         
  -8   9   3          3.44          3.12         5.87 o                         
  -7   9   3        608.97        633.08        12.50 o                         
  -6   9   3        557.34        610.76        34.54 o                         
  -5   9   3        173.02        167.75         5.83 o                         
  -4   9   3        237.19        244.94         4.64 o                         
  -3   9   3          4.21         10.11         2.90 o                         
  -2   9   3         24.73         18.94         5.04 o                         
  -1   9   3       3264.15       3438.13        37.28 o                         
   0   9   3        264.81        270.42         3.40 o                         
   1   9   3        111.21        130.66         2.79 o                         
   2   9   3          5.49         10.27         2.27 o                         
   3   9   3         18.05         29.33         2.31 o                         
   4   9   3          0.16         -1.88         3.06 o                         
   5   9   3          1.61          0.64         1.99 o                         
   6   9   3         43.26         43.76         2.32 o                         
   7   9   3        100.11         90.51         6.12 o                         
   8   9   3         46.84         43.60         5.66 o                         
 -10  10   3        105.45         84.59         2.45 o                         
  -9  10   3        120.07        122.68         5.48 o                         
  -8  10   3         55.85         63.65         2.98 o                         
  -7  10   3        166.82        147.48         3.94 o                         
  -6  10   3        766.48        803.88        12.82 o                         
  -5  10   3         50.52         47.36         2.61 o                         
  -4  10   3         74.11         86.32         3.45 o                         
  -3  10   3          7.55          9.54         3.51 o                         
  -2  10   3         19.60         16.31         3.65 o                         
  -1  10   3       1586.75       1638.87        23.15 o                         
   0  10   3        471.92        506.33         6.67 o                         
   1  10   3        622.48        665.01         5.96 o                         
   2  10   3         60.98         76.57         2.48 o                         
   3  10   3         52.39         53.66         2.51 o                         
   4  10   3        103.93        109.33         2.60 o                         
   5  10   3         88.16         87.78         3.31 o                         
   6  10   3         98.15        101.99         6.82 o                         
   7  10   3         12.75         19.87         4.44 o                         
   8  10   3         72.79         60.82         3.59 o                         
  -9  11   3        124.06        119.13         4.46 o                         
  -8  11   3         25.24         26.58         3.32 o                         
  -7  11   3        142.83        159.97         5.53 o                         
  -6  11   3          1.56          0.21         2.83 o                         
  -5  11   3          4.61          7.69         4.18 o                         
  -4  11   3        108.95        120.63         4.26 o                         
  -3  11   3        478.60        556.17        25.93 o                         
  -2  11   3         17.34         10.69         5.65 o                         
  -1  11   3       1413.75       1596.53        22.83 o                         
   0  11   3        238.82        225.41         4.22 o                         
   1  11   3         35.50         38.84         2.56 o                         
   2  11   3        133.74        161.68         2.76 o                         
   3  11   3        194.18        205.20         3.16 o                         
   4  11   3          3.73          3.52         2.54 o                         
   5  11   3         28.75         31.06         3.75 o                         
   6  11   3         63.54         62.16         4.41 o                         
   7  11   3         20.07         18.66         2.69 o                         
   8  11   3          0.13         -0.01         2.26 o                         
  -9  12   3         22.01         15.27         2.25 o                         
  -8  12   3          9.70         10.32         4.09 o                         
  -7  12   3         84.15         95.21         9.70 o                         
  -6  12   3         46.36         48.47         3.14 o                         
  -5  12   3         58.85         50.19         2.38 o                         
  -4  12   3         11.26         10.33         2.49 o                         
  -3  12   3        419.23        473.82        10.12 o                         
  -2  12   3         93.45         87.09         4.51 o                         
  -1  12   3         11.23         10.19         2.97 o                         
   0  12   3        306.49        285.00         2.92 o                         
   1  12   3        446.03        454.02        12.80 o                         
   2  12   3        390.37        406.54         3.57 o                         
   3  12   3         26.09         28.41         2.21 o                         
   4  12   3         97.43        101.31         3.46 o                         
   5  12   3          9.92         10.59         2.61 o                         
   6  12   3         33.78         35.05         3.07 o                         
   7  12   3          0.52          4.00         3.32 o                         
   8  12   3          5.58          7.38         4.65 o                         
  -9  13   3         12.76         12.96         3.19 o                         
  -8  13   3         64.92         64.59         2.43 o                         
  -7  13   3        273.70        278.72         7.65 o                         
  -6  13   3          5.91          9.27         3.93 o                         
  -5  13   3          2.19         -0.70         4.39 o                         
  -4  13   3         46.37         50.46         2.86 o                         
  -3  13   3          0.59          1.61         3.01 o                         
  -2  13   3         92.98         86.03         4.53 o                         
  -1  13   3        185.22        215.24         6.38 o                         
   0  13   3         33.91         38.10         3.51 o                         
   1  13   3        488.24        443.71        51.34 o                         
   2  13   3         65.75         61.84         2.43 o                         
   3  13   3         19.42         14.36         2.59 o                         
   4  13   3        102.33        102.45         4.00 o                         
   5  13   3         71.13         79.19         3.64 o                         
   6  13   3          3.64          2.61         3.51 o                         
   7  13   3          0.24         -2.68         1.99 o                         
   8  13   3         79.01         67.94         7.50 o                         
  -9  14   3         15.89         13.03         2.40 o                         
  -8  14   3         57.95         65.44         3.71 o                         
  -7  14   3         63.39         72.93         7.32 o                         
  -6  14   3        211.38        230.51         6.68 o                         
  -5  14   3          0.22          7.59         2.81 o                         
  -4  14   3        914.24        949.97        21.07 o                         
  -3  14   3         13.25          6.50         3.10 o                         
  -2  14   3        399.92        439.20        15.73 o                         
  -1  14   3        986.57        992.65        19.54 o                         
   0  14   3         37.04         40.18         3.76 o                         
   1  14   3         35.56         37.06         4.26 o                         
   2  14   3         91.92        102.86         3.11 o                         
   3  14   3        165.26        182.56         3.12 o                         
   4  14   3        437.25        447.76         3.72 o                         
   5  14   3         44.24         53.85         4.62 o                         
   6  14   3        179.49        192.34         2.98 o                         
   7  14   3          6.74          0.92         2.88 o                         
  -9  15   3         31.90         29.75         2.32 o                         
  -8  15   3        135.07        122.31         3.44 o                         
  -7  15   3         24.92         28.35         2.38 o                         
  -6  15   3         20.60         21.72         3.69 o                         
  -5  15   3        228.81        232.86         3.46 o                         
  -4  15   3        111.37        128.61         8.77 o                         
  -3  15   3        281.39        294.18         6.58 o                         
  -2  15   3        200.42        196.51         4.98 o                         
  -1  15   3          4.73         -9.63         7.08 o                         
   0  15   3         25.33         23.22         3.22 o                         
   1  15   3         16.08         11.86         4.15 o                         
   2  15   3         78.72         63.34         3.02 o                         
   3  15   3          0.26          2.06         3.03 o                         
   4  15   3          2.79         -2.76         2.37 o                         
   5  15   3          2.23         -0.58         4.17 o                         
   6  15   3          0.04         -5.73         5.69 o                         
   7  15   3         12.51         23.03         3.46 o                         
  -9  16   3          3.08         -2.14         3.24 o                         
  -8  16   3          1.18         -7.47         4.98 o                         
  -7  16   3         30.09         36.06         3.86 o                         
  -6  16   3         34.73         40.22         3.68 o                         
  -5  16   3         34.08         37.41         2.96 o                         
  -4  16   3         30.10         42.51         2.64 o                         
  -3  16   3         14.59         15.90         6.03 o                         
  -2  16   3        669.36        675.15         6.22 o                         
  -1  16   3         26.73         27.45         3.15 o                         
   0  16   3         41.15         42.29         5.53 o                         
   1  16   3          2.93         21.02        12.74 o                         
   2  16   3        850.42        872.26         9.21 o                         
   3  16   3          4.58          0.08         2.54 o                         
   4  16   3        216.35        229.95         5.96 o                         
   5  16   3        144.90        152.50         4.68 o                         
   6  16   3        266.45        231.64         5.74 o                         
   7  16   3         26.88         25.05         4.56 o                         
  -8  17   3          0.63         -0.03         2.21 o                         
  -7  17   3        177.36        171.93         5.70 o                         
  -6  17   3        150.17        149.52         6.00 o                         
  -5  17   3         29.02         23.71         3.12 o                         
  -4  17   3         39.79         47.53         2.44 o                         
  -3  17   3        315.38        336.63         9.57 o                         
  -2  17   3          0.90         -3.32        16.42 o                         
  -1  17   3        144.58        147.94         8.22 o                         
   0  17   3         97.80         91.02         3.15 o                         
   1  17   3         16.39         31.02         2.96 o                         
   2  17   3          0.55          3.23         5.69 o                         
   3  17   3         22.19         29.95         5.02 o                         
   4  17   3          0.63         -3.62         2.41 o                         
   5  17   3        361.27        357.91         6.43 o                         
   6  17   3          0.05         -2.82         1.88 o                         
   7  17   3          0.80         -0.66         2.12 o                         
  -8  18   3          0.19         -0.61         2.51 o                         
  -7  18   3         16.18         18.86         2.08 o                         
  -6  18   3        142.64        139.42         7.60 o                         
  -5  18   3         60.85         59.25         4.08 o                         
  -4  18   3         41.20         42.30         3.52 o                         
  -3  18   3        412.42        481.41        15.43 o                         
  -2  18   3         26.18         30.09         2.82 o                         
  -1  18   3        371.32        349.93        12.58 o                         
   0  18   3        209.15        219.55        14.96 o                         
   1  18   3         25.59         41.85         8.42 o                         
   2  18   3         83.35         81.80         6.15 o                         
   3  18   3        349.23        392.56        10.74 o                         
   4  18   3        121.63        107.36         7.91 o                         
   5  18   3        164.40        167.57         4.27 o                         
   6  18   3         14.36          2.87         4.05 o                         
   7  18   3         16.33         12.60         2.60 o                         
  -8  19   3        101.08         81.23         4.20 o                         
  -7  19   3          2.35          1.76         2.62 o                         
  -6  19   3        195.61        196.63         4.54 o                         
  -5  19   3        433.11        428.33        10.07 o                         
  -4  19   3        404.30        363.57         3.37 o                         
  -3  19   3         22.43         26.12         2.97 o                         
  -2  19   3         28.95         25.22         2.88 o                         
  -1  19   3        151.36        146.49         9.02 o                         
   0  19   3          0.52          0.96         2.86 o                         
   1  19   3         80.76         96.30         2.87 o                         
   2  19   3         14.69         21.20         3.48 o                         
   3  19   3        353.63        364.21        11.90 o                         
   4  19   3          0.01         -3.70         2.46 o                         
   5  19   3         74.03         64.11         4.70 o                         
   6  19   3        244.23        210.00         7.63 o                         
  -8  20   3         14.69          8.39         2.51 o                         
  -7  20   3        161.99        154.19         4.30 o                         
  -6  20   3         11.32          9.79         3.39 o                         
  -5  20   3          1.57         -0.58         2.96 o                         
  -4  20   3          0.16         -3.98         2.65 o                         
  -3  20   3        547.50        523.64        13.89 o                         
  -2  20   3         53.12         53.38         6.69 o                         
  -1  20   3         38.04         32.27         5.72 o                         
   0  20   3        249.32        240.05         5.66 o                         
   1  20   3        323.94        312.97        13.36 o                         
   2  20   3         74.53         77.77         3.19 o                         
   3  20   3        571.64        557.51         9.45 o                         
   4  20   3          0.79          7.87         3.95 o                         
   5  20   3        102.36         85.69         4.62 o                         
   6  20   3         12.17         16.09         2.47 o                         
  -7  21   3          3.16          3.47         3.46 o                         
  -6  21   3         31.64         30.12         2.66 o                         
  -5  21   3          3.21         -0.61         2.21 o                         
  -4  21   3         90.85         66.58         4.09 o                         
  -3  21   3          0.19         -3.65         2.43 o                         
  -2  21   3         38.97         41.10         5.49 o                         
  -1  21   3        286.32        281.35        11.94 o                         
   0  21   3        256.13        272.47        15.10 o                         
   1  21   3          1.22          2.27         2.75 o                         
   2  21   3         21.78         26.74         2.63 o                         
   3  21   3         17.42         14.09         4.36 o                         
   4  21   3          5.02          5.24         3.27 o                         
   5  21   3         76.46         75.18         2.72 o                         
   6  21   3         75.13         59.72         4.06 o                         
  -7  22   3          2.13          1.87         1.94 o                         
  -6  22   3         34.95         29.39         2.67 o                         
  -5  22   3         65.95         65.55         3.34 o                         
  -4  22   3          0.20         -0.93         1.97 o                         
  -3  22   3        351.47        327.28         7.35 o                         
  -2  22   3        176.38        196.45         5.95 o                         
  -1  22   3        118.63         96.22         8.92 o                         
   0  22   3        294.44        316.23        14.58 o                         
   1  22   3          2.42          3.12         2.99 o                         
   2  22   3         23.08         25.95         5.74 o                         
   3  22   3         22.64         11.16         3.57 o                         
   4  22   3         72.90         60.72         4.73 o                         
   5  22   3          4.89          4.96         3.51 o                         
  -7  23   3          2.29          9.04         2.79 o                         
  -6  23   3          5.90          1.84         3.54 o                         
  -5  23   3          1.00         -4.48         2.99 o                         
  -4  23   3          6.46          7.14         2.25 o                         
  -3  23   3         23.61         18.26         2.22 o                         
  -2  23   3         42.48         28.19         2.76 o                         
  -1  23   3         89.25         80.83         5.10 o                         
   0  23   3         20.71         15.48         2.50 o                         
   1  23   3          3.39         -0.12         5.66 o                         
   2  23   3          0.70         -1.42         3.88 o                         
   3  23   3          6.69          7.48         2.23 o                         
   4  23   3          4.58          2.00         2.50 o                         
   5  23   3          0.43         -3.16         6.18 o                         
  -6  24   3          7.29          9.77         2.15 o                         
  -5  24   3          9.14          3.86         2.10 o                         
  -4  24   3          6.36         -0.90         2.65 o                         
  -3  24   3         11.51         14.27         2.21 o                         
  -2  24   3         64.35         74.09         2.49 o                         
  -1  24   3          1.10         14.51         4.85 o                         
   0  24   3         29.74         38.01         3.31 o                         
   1  24   3          0.51         -2.42         2.77 o                         
   2  24   3         10.96         11.45         4.48 o                         
   3  24   3          0.64         -1.16         2.32 o                         
   4  24   3          0.08          0.24         4.10 o                         
   5  24   3          2.15         12.21         4.38 o                         
  -6  25   3          6.18          6.52         2.51 o                         
  -5  25   3          9.86          4.98         2.65 o                         
  -4  25   3          3.27          0.90         2.93 o                         
  -3  25   3         30.07         29.99         4.29 o                         
  -2  25   3          0.00         -6.09         4.06 o                         
  -1  25   3        133.70        136.24         7.73 o                         
   0  25   3         57.40         56.06         2.46 o                         
   1  25   3         31.97         30.98         2.68 o                         
   2  25   3          2.44         -3.63         5.29 o                         
   3  25   3         20.46         21.37         4.04 o                         
   4  25   3         41.08         44.45         2.54 o                         
  -5  26   3          0.05         -1.06         2.50 o                         
  -4  26   3          5.09          8.83         2.17 o                         
  -3  26   3         12.83          5.71         2.12 o                         
  -2  26   3          1.34          1.55         2.61 o                         
  -1  26   3          7.34         10.79         2.58 o                         
   0  26   3          4.73         -2.55         3.08 o                         
   1  26   3          0.11          0.21         5.28 o                         
   2  26   3         31.13         36.52         2.33 o                         
   3  26   3         10.55          7.92         2.36 o                         
   4  26   3         11.31          8.99         6.20 o                         
  -5  27   3          1.05          6.23         3.50 o                         
  -4  27   3          0.35          6.45         5.29 o                         
  -3  27   3          2.47         -1.53         2.62 o                         
  -2  27   3         24.81         22.51         2.82 o                         
  -1  27   3          0.07         -4.89         3.26 o                         
   0  27   3          0.00          0.19         2.69 o                         
   1  27   3         21.53         20.59         2.28 o                         
   2  27   3          0.68         -0.04         2.80 o                         
   3  27   3          3.51          4.25         3.66 o                         
  -4  28   3          7.71          3.80         4.74 o                         
  -3  28   3          5.25          0.78         1.99 o                         
  -2  28   3          5.66          9.17         5.34 o                         
  -1  28   3          0.41          1.67         4.30 o                         
   0  28   3        192.18        194.81        11.38 o                         
   1  28   3          2.28          0.72         5.67 o                         
   2  28   3          0.18         -1.37         1.95 o                         
  -3  29   3          1.00         -3.03         2.84 o                         
  -2  29   3          0.07         -5.99         3.99 o                         
  -1  29   3         45.40         47.02         5.84 o                         
   0  29   3          0.05          9.09         2.25 o                         
   1  29   3         22.20         27.45         4.75 o                         
  -1  30   3          0.00         -7.30         4.87 o                         
 -10   0   4         15.31          9.83         2.91 o                         
  -8   0   4         39.83         36.58         3.05 o                         
  -6   0   4         32.49         49.37         4.51 o                         
  -4   0   4       4544.33       4801.19        68.10 o                         
  -2   0   4       4455.55       4530.77        64.40 o                         
   0   0   4        567.37        491.16         6.07 o                         
   2   0   4          0.91         -1.59         7.66 o                         
   4   0   4        411.78        422.18         3.92 o                         
   6   0   4        228.53        240.07        11.56 o                         
   8   0   4        153.17        138.35         6.97 o                         
 -10   1   4         14.11          7.63         3.34 o                         
  -9   1   4         50.68         60.86         6.39 o                         
  -8   1   4          4.16          9.75         7.04 o                         
  -7   1   4          8.39         15.01         6.05 o                         
  -6   1   4        271.86        296.58         7.51 o                         
  -5   1   4         51.60         60.27         3.14 o                         
  -4   1   4          0.66          0.42         2.92 o                         
  -3   1   4        172.98        182.15         5.39 o                         
  -2   1   4        614.04        596.05         3.70 o                         
  -1   1   4        511.10        536.97         6.24 o                         
   0   1   4          0.24          3.16         2.22 o                         
   1   1   4       1708.06       1750.43        10.00 o                         
   2   1   4         44.98         42.32         3.69 o                         
   3   1   4        195.80        205.18         4.58 o                         
   4   1   4        150.01        161.61         4.39 o                         
   5   1   4         19.75         21.82         2.34 o                         
   6   1   4         20.05         21.44         2.04 o                         
   7   1   4        105.94         94.17         5.03 o                         
   8   1   4          6.50          5.24         2.48 o                         
 -10   2   4         11.27         26.26         4.60 o                         
  -9   2   4          5.10          7.08         7.71 o                         
  -8   2   4        104.96        102.43         5.06 o                         
  -7   2   4          1.03          4.54         3.49 o                         
  -6   2   4        108.15        109.59         3.82 o                         
  -5   2   4         13.48         16.51         3.05 o                         
  -4   2   4        959.75       1048.71        16.32 o                         
  -3   2   4       1017.49       1026.94        26.68 o                         
  -2   2   4       4014.47       4113.45        27.69 o                         
  -1   2   4        518.01        500.33         4.62 o                         
   0   2   4        662.54        638.48         4.38 o                         
   1   2   4        214.42        221.06         2.42 o                         
   2   2   4        121.05        124.10         3.48 o                         
   3   2   4         95.03        103.76         4.76 o                         
   4   2   4          2.59         -4.21         2.80 o                         
   5   2   4        387.70        404.44         4.58 o                         
   6   2   4         29.23         36.81         2.64 o                         
   7   2   4         21.05         18.62         8.20 o                         
   8   2   4         77.39         82.20         4.00 o                         
 -10   3   4         17.92          7.88         7.25 o                         
  -9   3   4          4.45         10.54         5.55 o                         
  -8   3   4         35.66         42.38         5.89 o                         
  -7   3   4         59.22         58.70         2.60 o                         
  -6   3   4         18.14         15.58         2.64 o                         
  -5   3   4         13.47         16.84         3.50 o                         
  -4   3   4        162.82        176.12         3.05 o                         
  -3   3   4       1654.64       1758.98        34.67 o                         
  -2   3   4       1340.55       1373.16        11.41 o                         
  -1   3   4        600.57        606.90         6.08 o                         
   0   3   4       1474.24       1456.34         3.50 o                         
   1   3   4          0.57         -0.01         3.47 o                         
   2   3   4         23.00         25.67         2.04 o                         
   3   3   4         13.13         14.99         3.10 o                         
   4   3   4         87.88         90.33         2.83 o                         
   5   3   4          0.03          2.68         2.82 o                         
   6   3   4        128.96        123.51         2.06 o                         
   7   3   4         48.40         48.37         7.80 o                         
   8   3   4         44.63         53.96         4.88 o                         
 -10   4   4          7.56          2.61         2.43 o                         
  -9   4   4         45.23         46.89         2.63 o                         
  -8   4   4         51.85         45.06         2.42 o                         
  -7   4   4          6.05          6.49         2.69 o                         
  -6   4   4         21.31         21.88         2.69 o                         
  -5   4   4         74.77         86.65         5.78 o                         
  -4   4   4          3.04          3.97         2.72 o                         
  -3   4   4          1.08         -1.76         2.75 o                         
  -2   4   4        472.25        450.55         3.61 o                         
  -1   4   4          1.52          0.38         2.34 o                         
   0   4   4         24.02         24.97         2.58 o                         
   1   4   4        647.26        655.66         3.49 o                         
   2   4   4        155.32        138.72         2.11 o                         
   3   4   4          0.50          0.63         1.95 o                         
   4   4   4        427.07        447.97         4.67 o                         
   5   4   4          0.00          4.73         3.11 o                         
   6   4   4          7.21         14.14         4.31 o                         
   7   4   4          6.81          9.55         2.07 o                         
   8   4   4          0.40          3.11         3.10 o                         
 -10   5   4          2.04          9.67         4.31 o                         
  -9   5   4         24.28         13.06         2.38 o                         
  -8   5   4         87.07         91.52         2.45 o                         
  -7   5   4        166.52        167.69         4.40 o                         
  -6   5   4         10.41          9.76         3.47 o                         
  -5   5   4        222.82        253.94         7.77 o                         
  -4   5   4          1.28          3.94         2.82 o                         
  -3   5   4        295.69        308.88         4.59 o                         
  -2   5   4        204.42        187.74         4.39 o                         
  -1   5   4        878.31        897.59         4.45 o                         
   0   5   4         58.44         64.74         2.44 o                         
   1   5   4       1278.62       1361.50         5.94 o                         
   2   5   4          0.69          7.92         2.84 o                         
   3   5   4        185.30        193.79         3.52 o                         
   4   5   4         70.99         76.32         2.45 o                         
   5   5   4         15.94         24.81         3.72 o                         
   6   5   4         11.20         20.04         3.21 o                         
   7   5   4          8.38          7.49         4.06 o                         
   8   5   4         74.59         73.40         6.06 o                         
 -10   6   4        124.60        139.83        17.22 o                         
  -9   6   4         28.27         26.71         2.67 o                         
  -8   6   4          1.13          6.28         7.09 o                         
  -7   6   4        418.45        440.59        17.69 o                         
  -6   6   4        683.67        713.04        19.87 o                         
  -5   6   4        397.67        425.12        14.46 o                         
  -4   6   4        756.72        878.96        17.06 o                         
  -3   6   4        514.48        493.70         7.05 o                         
  -2   6   4        184.12        177.02         6.58 o                         
  -1   6   4       2106.92       2110.65         9.88 o                         
   0   6   4        290.77        267.70         2.67 o                         
   1   6   4          5.94          7.52         2.30 o                         
   2   6   4        441.04        436.25         5.19 o                         
   3   6   4        405.35        423.60         2.54 o                         
   4   6   4          3.78          1.42         2.38 o                         
   5   6   4          3.09          8.33         3.20 o                         
   6   6   4         48.41         43.46         2.03 o                         
   7   6   4          4.72          4.54         6.62 o                         
   8   6   4          2.44         13.16         7.13 o                         
 -10   7   4         33.90         34.61         7.95 o                         
  -9   7   4          5.50          5.29         5.24 o                         
  -8   7   4         96.53         94.50         5.08 o                         
  -7   7   4          5.47         11.68         7.65 o                         
  -6   7   4          6.27          7.14         2.39 o                         
  -5   7   4        451.14        474.63        11.60 o                         
  -4   7   4         10.50          7.33         2.66 o                         
  -3   7   4        926.78       1007.64         8.13 o                         
  -2   7   4        141.54        179.92         4.58 o                         
  -1   7   4       1081.31       1011.67        14.26 o                         
   0   7   4        255.22        239.07         2.63 o                         
   1   7   4        415.87        450.69         2.91 o                         
   2   7   4       1080.50       1167.58         4.35 o                         
   3   7   4        791.09        827.88         5.95 o                         
   4   7   4         39.04         40.48         3.44 o                         
   5   7   4         69.74         77.84         3.72 o                         
   6   7   4          3.77          4.36         2.01 o                         
   7   7   4          9.81          9.31         3.70 o                         
   8   7   4          0.01         -3.05         3.29 o                         
 -10   8   4         58.09         56.36         7.11 o                         
  -9   8   4         42.89         35.88         2.28 o                         
  -8   8   4        228.07        248.84        12.06 o                         
  -7   8   4         40.35         43.92         2.48 o                         
  -6   8   4        290.07        301.18        11.28 o                         
  -5   8   4        203.47        220.92         4.97 o                         
  -4   8   4        170.88        184.15         8.44 o                         
  -3   8   4         65.87         66.91         3.30 o                         
  -2   8   4       3332.37       3491.67        59.72 o                         
  -1   8   4         11.94         11.99         2.60 o                         
   0   8   4         15.48         11.62         3.38 o                         
   1   8   4        834.28        868.30        10.74 o                         
   2   8   4         57.69         60.86         4.21 o                         
   3   8   4        357.08        371.36         3.24 o                         
   4   8   4        326.01        360.82         4.02 o                         
   5   8   4          1.39         12.71         3.50 o                         
   6   8   4         34.92         46.04         4.67 o                         
   7   8   4         63.43         62.22         3.15 o                         
   8   8   4         14.67         14.13         4.86 o                         
 -10   9   4        130.10        137.07         4.49 o                         
  -9   9   4          1.19          5.24         2.21 o                         
  -8   9   4        567.56        576.41        23.53 o                         
  -7   9   4        166.32        176.42         5.82 o                         
  -6   9   4        917.06        990.49        28.24 o                         
  -5   9   4         65.21         67.45         3.22 o                         
  -4   9   4         86.41         92.34         2.79 o                         
  -3   9   4         20.59         31.10         2.84 o                         
  -2   9   4         20.58         10.87         2.59 o                         
  -1   9   4         32.89         36.26         2.63 o                         
   0   9   4       1876.21       1930.59        12.69 o                         
   1   9   4        815.37        885.48         8.67 o                         
   2   9   4        213.18        240.53         2.42 o                         
   3   9   4          0.01          5.41         2.19 o                         
   4   9   4        132.22        139.74         5.16 o                         
   5   9   4         27.07         34.52         2.11 o                         
   6   9   4         21.74         27.68         6.07 o                         
   7   9   4         48.48         51.56         5.56 o                         
 -10  10   4          8.21         15.98         6.07 o                         
  -9  10   4         12.58         13.85         3.25 o                         
  -8  10   4          0.74         -1.40         2.58 o                         
  -7  10   4        450.35        482.88        13.25 o                         
  -6  10   4          0.09         -3.47         2.55 o                         
  -5  10   4        755.00        770.36        16.95 o                         
  -4  10   4        247.18        286.12         3.16 o                         
  -3  10   4         22.88         25.36         4.14 o                         
  -2  10   4         58.45         64.64         2.99 o                         
  -1  10   4       1798.30       1950.94        35.09 o                         
   0  10   4        344.05        304.25         8.90 o                         
   1  10   4         45.10         60.36         2.47 o                         
   2  10   4         16.97         24.99         4.50 o                         
   3  10   4        128.43        127.44         2.57 o                         
   4  10   4          7.73         14.57         4.21 o                         
   5  10   4         76.80         87.13         5.85 o                         
   6  10   4          0.32         -3.40         2.26 o                         
   7  10   4          7.11          8.90         1.92 o                         
  -9  11   4          3.76         -4.31         2.87 o                         
  -8  11   4        521.38        541.93        15.12 o                         
  -7  11   4        106.01        122.03         4.23 o                         
  -6  11   4        675.09        713.41        25.46 o                         
  -5  11   4         16.77         17.02         2.68 o                         
  -4  11   4          2.41          3.43         4.31 o                         
  -3  11   4         15.92         16.99         3.25 o                         
  -2  11   4         70.61         76.45         3.94 o                         
  -1  11   4         21.13         24.61         2.82 o                         
   0  11   4        198.94        196.13         2.85 o                         
   1  11   4         23.64         35.53         3.03 o                         
   2  11   4         76.40         76.24         2.41 o                         
   3  11   4         11.74         14.74         2.61 o                         
   4  11   4         84.19         83.31         3.25 o                         
   5  11   4          6.21          7.93         6.41 o                         
   6  11   4          7.13          2.01         6.16 o                         
   7  11   4         16.64         18.54         8.75 o                         
  -9  12   4          5.32          7.75         3.59 o                         
  -8  12   4         95.76         94.41         5.81 o                         
  -7  12   4        273.91        290.69        10.90 o                         
  -6  12   4          8.69          5.29         2.36 o                         
  -5  12   4        671.37        720.23        19.67 o                         
  -4  12   4         13.15         14.35         5.34 o                         
  -3  12   4         11.19         22.84         5.33 o                         
  -2  12   4       1100.70       1106.63        13.01 o                         
  -1  12   4        112.97        126.17         3.22 o                         
   0  12   4        122.04        119.06         4.35 o                         
   1  12   4        178.17        197.34         2.68 o                         
   2  12   4          2.10          4.71         2.29 o                         
   3  12   4          1.62          2.79         3.32 o                         
   4  12   4          0.11         -2.94         1.96 o                         
   5  12   4         99.80         98.05         3.49 o                         
   6  12   4         60.27         67.14         2.31 o                         
   7  12   4          6.38          1.25         1.98 o                         
  -9  13   4          1.56          1.08         6.30 o                         
  -8  13   4          1.93         10.27         2.25 o                         
  -7  13   4         28.38         34.14         3.01 o                         
  -6  13   4          3.68          0.61         2.50 o                         
  -5  13   4        106.26        125.77         2.85 o                         
  -4  13   4        549.63        550.03        10.13 o                         
  -3  13   4        123.99        127.14         4.18 o                         
  -2  13   4        183.99        183.55         5.48 o                         
  -1  13   4         42.00         55.28         2.58 o                         
   0  13   4         18.77         26.60         2.31 o                         
   1  13   4        175.58        192.46         4.95 o                         
   2  13   4        215.06        244.20         4.23 o                         
   3  13   4         40.54         43.22         2.09 o                         
   4  13   4        277.12        277.02         6.85 o                         
   5  13   4          0.00          3.29         2.08 o                         
   6  13   4        154.22        157.01         4.13 o                         
   7  13   4          5.79         -3.31         5.09 o                         
  -9  14   4         52.07         48.81         3.77 o                         
  -8  14   4         86.72         71.55         4.54 o                         
  -7  14   4         20.05         22.89         2.47 o                         
  -6  14   4        710.93        756.60        19.82 o                         
  -5  14   4         35.68         34.07         2.15 o                         
  -4  14   4        109.00        112.89         2.97 o                         
  -3  14   4          8.96         25.84         2.85 o                         
  -2  14   4          0.15          7.42         4.61 o                         
  -1  14   4         36.04         36.63         5.03 o                         
   0  14   4          1.78          5.76         3.38 o                         
   1  14   4         62.80         75.92         6.74 o                         
   2  14   4        172.79        157.67         5.34 o                         
   3  14   4        118.28        117.48         5.83 o                         
   4  14   4         13.85         19.14         4.61 o                         
   5  14   4          9.45          8.85         3.51 o                         
   6  14   4          3.18          4.79         3.30 o                         
   7  14   4          2.02          0.23         3.90 o                         
  -9  15   4          0.28          6.45         2.58 o                         
  -8  15   4         42.67         57.05         4.59 o                         
  -7  15   4         12.76         12.20         2.36 o                         
  -6  15   4        352.21        375.45         9.21 o                         
  -5  15   4         82.07         88.22         3.66 o                         
  -4  15   4          3.68          5.65         2.31 o                         
  -3  15   4        122.17        133.56         8.34 o                         
  -2  15   4        774.61        803.54        11.13 o                         
  -1  15   4        361.22        326.94        11.64 o                         
   0  15   4         29.55         28.27         6.93 o                         
   1  15   4        320.26        313.13         4.57 o                         
   2  15   4          4.65         15.68         2.69 o                         
   3  15   4         66.87         61.03         3.84 o                         
   4  15   4         39.83         46.15         3.27 o                         
   5  15   4          4.84         -1.52         2.41 o                         
   6  15   4         61.67         57.75         5.89 o                         
   7  15   4        106.69         89.84         2.46 o                         
  -9  16   4          0.49          5.06         2.37 o                         
  -8  16   4        125.84        123.84         7.22 o                         
  -7  16   4          4.06          8.65         5.97 o                         
  -6  16   4         36.40         32.44         2.39 o                         
  -5  16   4          7.63          5.29         2.06 o                         
  -4  16   4        112.25         96.49         4.00 o                         
  -3  16   4        124.34        133.35         2.81 o                         
  -2  16   4        455.32        460.42         5.53 o                         
  -1  16   4        196.83        182.25         9.70 o                         
   0  16   4        539.06        563.99         9.20 o                         
   1  16   4         50.30         55.35         5.49 o                         
   2  16   4          1.50          4.18         5.65 o                         
   3  16   4         56.31         54.96         3.49 o                         
   4  16   4          1.05          0.84         4.25 o                         
   5  16   4         57.96         58.49         2.38 o                         
   6  16   4          3.96          4.79         1.95 o                         
  -8  17   4        124.02        110.85         5.31 o                         
  -7  17   4         45.33         49.31         5.11 o                         
  -6  17   4         30.95         34.80         2.58 o                         
  -5  17   4         70.37         65.22         5.50 o                         
  -4  17   4         42.78         40.54         2.39 o                         
  -3  17   4        104.19        100.89         3.13 o                         
  -2  17   4         50.83         50.83         2.86 o                         
  -1  17   4        540.34        612.25        20.78 o                         
   0  17   4        230.09        196.90         7.55 o                         
   1  17   4         33.61         34.43         9.19 o                         
   2  17   4          3.27         -2.79         5.18 o                         
   3  17   4          1.51          3.21         2.54 o                         
   4  17   4         75.32         80.95         2.35 o                         
   5  17   4        229.11        227.19         5.50 o                         
   6  17   4          6.41          2.06         2.04 o                         
  -8  18   4         23.29         27.22         2.43 o                         
  -7  18   4         52.14         58.91         5.49 o                         
  -6  18   4        467.73        476.57        13.95 o                         
  -5  18   4        123.10        116.22         4.25 o                         
  -4  18   4        565.50        524.22        15.76 o                         
  -3  18   4         10.64          7.63         2.46 o                         
  -2  18   4         46.08         43.07        13.22 o                         
  -1  18   4         34.86         25.46         2.98 o                         
   0  18   4          0.05         -4.07         2.71 o                         
   1  18   4        421.66        420.28        12.36 o                         
   2  18   4         99.74         98.49         3.23 o                         
   3  18   4         11.37          8.85         5.04 o                         
   4  18   4         12.81         10.99         2.92 o                         
   5  18   4        207.48        207.72         2.65 o                         
   6  18   4         56.49         47.32         2.76 o                         
  -8  19   4          0.92          3.92         1.93 o                         
  -7  19   4         27.41         30.22         5.37 o                         
  -6  19   4        185.76        181.64        10.78 o                         
  -5  19   4          3.58          5.19         1.96 o                         
  -4  19   4         37.56         43.99         2.55 o                         
  -3  19   4         15.67          7.01         2.65 o                         
  -2  19   4          0.79          6.36         3.23 o                         
  -1  19   4         17.79          6.94         3.49 o                         
   0  19   4        309.88        308.28         3.32 o                         
   1  19   4        554.13        534.54        22.01 o                         
   2  19   4        158.25        174.81        11.95 o                         
   3  19   4        245.29        241.54         9.93 o                         
   4  19   4         12.52          9.06         2.39 o                         
   5  19   4         35.04         37.23         7.72 o                         
   6  19   4          4.04          2.98         1.82 o                         
  -8  20   4         57.58         63.55         3.16 o                         
  -7  20   4          0.05          1.01         3.56 o                         
  -6  20   4          1.50          4.29         2.02 o                         
  -5  20   4          0.39          0.61         3.33 o                         
  -4  20   4        223.31        219.84         8.07 o                         
  -3  20   4          1.82          7.46         3.48 o                         
  -2  20   4        605.45        574.18        45.38 o                         
  -1  20   4        223.88        227.55         7.82 o                         
   0  20   4        134.89        142.46         3.45 o                         
   1  20   4          0.28          3.19         4.21 o                         
   2  20   4          2.90          5.88         4.61 o                         
   3  20   4         38.84         36.87         5.43 o                         
   4  20   4          9.79         11.53         7.64 o                         
   5  20   4         22.65         20.25         2.33 o                         
  -7  21   4         15.94         14.38         2.95 o                         
  -6  21   4          5.60          5.87         1.88 o                         
  -5  21   4         19.69         19.56         2.71 o                         
  -4  21   4         19.60         17.57         3.13 o                         
  -3  21   4          0.48          3.42         2.45 o                         
  -2  21   4         59.65         59.07         4.50 o                         
  -1  21   4        267.28        240.05         8.12 o                         
   0  21   4         19.17         29.98         3.93 o                         
   1  21   4         26.34         29.05         2.62 o                         
   2  21   4        160.43        154.82         9.87 o                         
   3  21   4        118.16        117.82         4.78 o                         
   4  21   4         14.90         21.90         5.95 o                         
   5  21   4          6.08          5.97         3.63 o                         
  -7  22   4          0.61          1.80         2.20 o                         
  -6  22   4         13.34         17.44         2.97 o                         
  -5  22   4          0.91          1.81         3.32 o                         
  -4  22   4         14.68         18.38         2.54 o                         
  -3  22   4          4.47         -3.50         2.33 o                         
  -2  22   4         50.11         39.75         5.69 o                         
  -1  22   4         42.42         42.98         8.57 o                         
   0  22   4        136.44        129.31         8.92 o                         
   1  22   4        212.93        206.79         7.46 o                         
   2  22   4         25.42         37.04         7.91 o                         
   3  22   4          0.12          0.78         6.36 o                         
   4  22   4         16.30          6.15         5.04 o                         
   5  22   4        103.96         79.67         2.97 o                         
  -6  23   4         51.52         48.26         3.40 o                         
  -5  23   4          0.92          0.91         2.69 o                         
  -4  23   4         26.21         21.51         3.53 o                         
  -3  23   4          3.28          9.93         6.23 o                         
  -2  23   4          3.53          0.16         5.11 o                         
  -1  23   4          0.83          2.53         4.78 o                         
   0  23   4         38.75         53.32         5.89 o                         
   1  23   4         15.02         21.00         2.66 o                         
   2  23   4          8.95          9.27         5.25 o                         
   3  23   4          0.14          1.83         2.14 o                         
   4  23   4          0.01         14.23         8.69 o                         
  -6  24   4          2.48         -2.87         1.91 o                         
  -5  24   4          5.82         14.19         6.16 o                         
  -4  24   4         50.21         56.06         4.45 o                         
  -3  24   4         35.31         34.08         3.37 o                         
  -2  24   4         36.69         43.11         2.83 o                         
  -1  24   4        123.66        125.98        13.02 o                         
   0  24   4         34.09         46.02         5.51 o                         
   1  24   4        105.90         99.55         5.44 o                         
   2  24   4         34.31         36.15         4.67 o                         
   3  24   4         11.35          1.91         2.47 o                         
   4  24   4         19.21         22.97         4.30 o                         
  -5  25   4          4.94          6.80         2.03 o                         
  -4  25   4         24.24         17.76         3.61 o                         
  -3  25   4         19.48         27.43         7.40 o                         
  -2  25   4         33.02         39.54         2.41 o                         
  -1  25   4          4.46          1.68         4.64 o                         
   0  25   4          7.73         12.20         3.57 o                         
   1  25   4         20.97         15.79         2.36 o                         
   2  25   4         18.45         21.98         4.75 o                         
   3  25   4         33.00         22.47         5.03 o                         
  -5  26   4          0.19          2.48         2.51 o                         
  -4  26   4         73.53         75.28         6.39 o                         
  -3  26   4          0.29         -1.02         2.27 o                         
  -2  26   4         19.96         22.43         2.79 o                         
  -1  26   4          5.88          2.98         4.39 o                         
   0  26   4         12.89         14.80         5.54 o                         
   1  26   4         21.61         24.08         4.56 o                         
   2  26   4          2.53          7.21         4.49 o                         
   3  26   4          0.78          0.63         3.23 o                         
  -4  27   4         13.04          9.09         3.52 o                         
  -3  27   4         18.61          3.32         3.78 o                         
  -2  27   4          8.63         11.75         3.25 o                         
  -1  27   4         11.29          3.99         4.13 o                         
   0  27   4         16.66         22.97         5.23 o                         
   1  27   4          2.50          8.68         5.11 o                         
   2  27   4          0.03          4.89         3.15 o                         
  -3  28   4          0.32          1.45         6.11 o                         
  -2  28   4         15.61         23.60         4.71 o                         
  -1  28   4          0.09         -0.66         4.14 o                         
   0  28   4          7.32          4.05         6.20 o                         
   1  28   4         31.18         35.40         3.47 o                         
  -1  29   4         18.25         27.02         4.24 o                         
  -9   0   5         63.90         61.59         4.58 o                         
  -7   0   5        764.90        797.63         6.29 o                         
  -5   0   5         15.46          8.64         4.19 o                         
  -3   0   5        137.83        134.99         8.07 o                         
  -1   0   5        243.99        231.84         2.94 o                         
   1   0   5         76.64         73.69         3.10 o                         
   3   0   5        153.06        162.56         8.06 o                         
   5   0   5         63.21         65.29         3.25 o                         
   7   0   5         89.49        100.65        12.44 o                         
 -10   1   5         56.84         65.59        10.49 o                         
  -9   1   5         30.75         19.42         6.23 o                         
  -8   1   5          0.70         -6.87         4.58 o                         
  -7   1   5         44.72         44.84         3.21 o                         
  -6   1   5          3.42         -0.07         3.88 o                         
  -5   1   5          0.93          1.46         2.70 o                         
  -4   1   5         19.29         22.15         2.64 o                         
  -3   1   5        112.51        113.58         2.66 o                         
  -2   1   5        817.21        928.61         8.29 o                         
  -1   1   5         18.60         15.41         2.37 o                         
   0   1   5        935.23        955.96         7.06 o                         
   1   1   5        373.52        409.54         2.62 o                         
   2   1   5         97.78        104.90         2.36 o                         
   3   1   5          1.97          2.38         2.64 o                         
   4   1   5         24.36         26.15         2.45 o                         
   5   1   5         67.50         67.83         2.09 o                         
   6   1   5         70.29         73.29         3.82 o                         
   7   1   5         29.43         34.55         6.86 o                         
 -10   2   5        185.73        171.83         8.56 o                         
  -9   2   5          3.41          2.94         5.33 o                         
  -8   2   5        133.44        120.68         6.01 o                         
  -7   2   5         82.98         89.60         3.34 o                         
  -6   2   5         33.82         39.19         2.82 o                         
  -5   2   5          2.45          3.16         3.40 o                         
  -4   2   5        124.22         97.13         3.50 o                         
  -3   2   5         11.78         15.20         3.97 o                         
  -2   2   5        334.81        327.31         2.91 o                         
  -1   2   5          0.00         -1.95         2.17 o                         
   0   2   5       3306.23       3465.73        14.95 o                         
   1   2   5          5.47          8.83         2.62 o                         
   2   2   5         23.55         23.34         2.40 o                         
   3   2   5        141.15        154.41         3.18 o                         
   4   2   5        185.26        198.15         6.75 o                         
   5   2   5         41.58         42.59         6.18 o                         
   6   2   5         15.77         17.96         4.63 o                         
   7   2   5         19.71         13.21         2.23 o                         
 -10   3   5          5.69         11.13        11.43 o                         
  -9   3   5        267.04        265.63         3.57 o                         
  -8   3   5         51.91         46.56         8.32 o                         
  -7   3   5        225.53        242.56         8.12 o                         
  -6   3   5         39.86         46.36         2.82 o                         
  -5   3   5         42.16         42.55         2.78 o                         
  -4   3   5        546.43        592.05        15.50 o                         
  -3   3   5        270.56        284.50         2.92 o                         
  -2   3   5        169.25        157.04         3.75 o                         
  -1   3   5        268.71        269.52         2.30 o                         
   0   3   5       1153.60       1238.04        10.61 o                         
   1   3   5        116.50        120.34         3.56 o                         
   2   3   5        245.95        298.84         2.20 o                         
   3   3   5          0.16         -2.76         2.16 o                         
   4   3   5        139.60        134.94         4.88 o                         
   5   3   5        125.38        133.29         2.19 o                         
   6   3   5          2.34          0.89         3.75 o                         
   7   3   5         82.63         83.70         2.29 o                         
 -10   4   5          3.27         -0.43        14.74 o                         
  -9   4   5         18.45         13.53         9.80 o                         
  -8   4   5         34.28         28.50         2.87 o                         
  -7   4   5        115.64        123.90         3.65 o                         
  -6   4   5          7.56          4.14         2.74 o                         
  -5   4   5         54.39         50.73         2.67 o                         
  -4   4   5         66.45         70.96         3.09 o                         
  -3   4   5         24.14         40.05         2.38 o                         
  -2   4   5        252.38        260.43         3.46 o                         
  -1   4   5       1953.22       1950.84        19.15 o                         
   0   4   5       1538.79       1573.40        13.78 o                         
   1   4   5       1237.80       1247.90        10.71 o                         
   2   4   5        179.15        174.93         2.45 o                         
   3   4   5         11.83         22.05         4.49 o                         
   4   4   5         31.38         28.47         3.84 o                         
   5   4   5          0.41         -3.43         4.41 o                         
   6   4   5         13.94         15.85         2.00 o                         
   7   4   5         37.78         45.61         6.61 o                         
 -10   5   5          8.12         12.67         5.44 o                         
  -9   5   5         71.48         62.61         3.18 o                         
  -8   5   5        160.65        168.79         3.69 o                         
  -7   5   5        233.85        243.99         4.79 o                         
  -6   5   5        340.27        370.57         4.17 o                         
  -5   5   5          0.43         -3.75         2.50 o                         
  -4   5   5        376.13        395.14         5.75 o                         
  -3   5   5         12.08         22.57         2.63 o                         
  -2   5   5         30.58         18.10         2.86 o                         
  -1   5   5        385.74        393.35         4.67 o                         
   0   5   5        116.24        129.32         3.05 o                         
   1   5   5        216.49        203.23         2.60 o                         
   2   5   5         63.75         66.29         4.16 o                         
   3   5   5          2.80          4.43         2.16 o                         
   4   5   5         16.41         19.85         3.15 o                         
   5   5   5        195.53        204.89         3.75 o                         
   6   5   5          0.19          0.81         2.00 o                         
   7   5   5         26.74         17.87         1.99 o                         
 -10   6   5          0.20         -5.41         5.81 o                         
  -9   6   5         46.02         41.03         3.77 o                         
  -8   6   5         34.31         43.17         2.68 o                         
  -7   6   5         26.93         26.01         2.88 o                         
  -6   6   5         30.14         33.46         6.16 o                         
  -5   6   5         88.14         73.91         3.46 o                         
  -4   6   5         12.02         19.47         2.52 o                         
  -3   6   5         24.35         26.31         2.56 o                         
  -2   6   5        398.91        409.72         3.45 o                         
  -1   6   5         69.73         60.26         2.97 o                         
   0   6   5         28.07         23.61         3.71 o                         
   1   6   5        344.94        344.65         3.33 o                         
   2   6   5          7.86          9.80         1.86 o                         
   3   6   5          6.68          5.04         1.81 o                         
   4   6   5          0.50          4.22         3.49 o                         
   5   6   5        222.60        241.23         2.12 o                         
   6   6   5          2.53         13.50         2.72 o                         
   7   6   5         13.36         16.53         7.50 o                         
 -10   7   5          3.13         -4.51         3.01 o                         
  -9   7   5         14.79         21.03         5.37 o                         
  -8   7   5         20.62         22.74         3.40 o                         
  -7   7   5        195.15        198.52         2.86 o                         
  -6   7   5         96.00         96.84         3.41 o                         
  -5   7   5         40.13         39.22         2.36 o                         
  -4   7   5         36.97         35.71         2.73 o                         
  -3   7   5         14.76         10.79         3.37 o                         
  -2   7   5        815.02        841.46         7.93 o                         
  -1   7   5        131.74        148.28         5.18 o                         
   0   7   5         47.35         63.80         2.34 o                         
   1   7   5        160.56        167.99         3.37 o                         
   2   7   5          3.76          6.19         3.47 o                         
   3   7   5         24.76         27.85         2.18 o                         
   4   7   5          2.57          4.34         3.64 o                         
   5   7   5        249.39        258.04         7.19 o                         
   6   7   5          0.04         -3.59         2.56 o                         
   7   7   5          1.25          0.42         4.22 o                         
 -10   8   5          0.01         10.63         3.34 o                         
  -9   8   5         21.38         34.34         3.49 o                         
  -8   8   5        132.12        136.07         7.79 o                         
  -7   8   5          4.45         11.54         2.61 o                         
  -6   8   5       1149.95       1162.05        24.34 o                         
  -5   8   5         43.58         51.29         2.54 o                         
  -4   8   5        295.13        299.34         5.35 o                         
  -3   8   5          0.17         -5.11         3.41 o                         
  -2   8   5        100.22        108.49         4.01 o                         
  -1   8   5         20.62         25.79         2.41 o                         
   0   8   5       1305.56       1361.09         9.06 o                         
   1   8   5          6.35         13.02         2.65 o                         
   2   8   5        112.20        124.71         3.20 o                         
   3   8   5        401.25        412.51         5.17 o                         
   4   8   5         94.58        102.51         2.05 o                         
   5   8   5         11.03         14.76         3.69 o                         
   6   8   5         25.62         35.80         3.24 o                         
   7   8   5         47.93         43.94         2.16 o                         
 -10   9   5         15.02          5.55         3.60 o                         
  -9   9   5         12.27         13.66         3.47 o                         
  -8   9   5          4.97          5.81         3.23 o                         
  -7   9   5         29.01         22.75         2.51 o                         
  -6   9   5         28.54         32.11         3.22 o                         
  -5   9   5        860.20        910.21        11.70 o                         
  -4   9   5        182.68        187.12         4.45 o                         
  -3   9   5        244.88        237.32        10.85 o                         
  -2   9   5        228.60        232.84         7.60 o                         
  -1   9   5        287.83        300.10         3.42 o                         
   0   9   5         43.79         47.45         3.15 o                         
   1   9   5        362.89        365.24         3.93 o                         
   2   9   5          0.61          1.99         2.21 o                         
   3   9   5          5.56          7.14         2.61 o                         
   4   9   5          0.12          2.86         4.11 o                         
   5   9   5         26.35         27.17         3.42 o                         
   6   9   5          0.56          0.38         4.65 o                         
   7   9   5         26.36         26.43         3.69 o                         
  -9  10   5          0.14          3.43         2.20 o                         
  -8  10   5        344.27        374.74        17.54 o                         
  -7  10   5          5.85          8.37         5.46 o                         
  -6  10   5       2613.85       2724.52        32.29 o                         
  -5  10   5        115.30        123.07         3.46 o                         
  -4  10   5        589.04        591.79        10.83 o                         
  -3  10   5          2.43          5.44         9.85 o                         
  -2  10   5        215.03        225.63         6.53 o                         
  -1  10   5        172.73        167.83         5.18 o                         
   0  10   5        171.48        163.66         2.48 o                         
   1  10   5         16.22         21.15         2.15 o                         
   2  10   5       1026.07       1072.04        15.37 o                         
   3  10   5         77.62         78.60         2.21 o                         
   4  10   5         82.47         85.98         2.05 o                         
   5  10   5          7.63         13.02         2.23 o                         
   6  10   5        102.58        104.91         5.06 o                         
   7  10   5          5.33          1.98         1.91 o                         
  -9  11   5        115.97        106.17         5.54 o                         
  -8  11   5         27.37         27.14         2.35 o                         
  -7  11   5        102.25        103.02         3.38 o                         
  -6  11   5         43.32         49.04         2.47 o                         
  -5  11   5        790.00        815.37         8.88 o                         
  -4  11   5        320.64        308.18         3.86 o                         
  -3  11   5        122.73        115.93         7.32 o                         
  -2  11   5         15.12         16.21         2.88 o                         
  -1  11   5         42.39         39.34         2.71 o                         
   0  11   5        122.32        113.74         2.54 o                         
   1  11   5        480.40        508.43         6.87 o                         
   2  11   5         51.17         58.85         2.38 o                         
   3  11   5         50.61         59.88         2.27 o                         
   4  11   5         83.66         82.30         3.97 o                         
   5  11   5         19.96         18.30         5.89 o                         
   6  11   5          4.10          6.41         3.14 o                         
   7  11   5         78.44         65.97         4.30 o                         
  -9  12   5         40.27         44.13         6.03 o                         
  -8  12   5        133.37        136.45         6.32 o                         
  -7  12   5          4.35          5.96         5.47 o                         
  -6  12   5        847.54        886.62        13.17 o                         
  -5  12   5        229.02        255.49         3.33 o                         
  -4  12   5        907.62        951.49         4.26 o                         
  -3  12   5        532.90        559.53        12.90 o                         
  -2  12   5        435.21        456.48        11.01 o                         
  -1  12   5        351.26        358.04         7.80 o                         
   0  12   5         30.49         28.33         2.70 o                         
   1  12   5         22.47         30.33         3.13 o                         
   2  12   5         30.42         32.60         2.49 o                         
   3  12   5          7.00         10.88         4.30 o                         
   4  12   5        222.02        229.27         5.30 o                         
   5  12   5         14.04         19.94         2.85 o                         
   6  12   5        141.64        132.45         3.15 o                         
  -9  13   5          7.87          7.63         3.65 o                         
  -8  13   5        132.67        157.30         8.68 o                         
  -7  13   5         44.79         50.11         4.37 o                         
  -6  13   5         23.81         28.13         2.98 o                         
  -5  13   5          7.67          4.49         2.78 o                         
  -4  13   5        279.01        280.12         4.25 o                         
  -3  13   5        352.76        348.28        11.28 o                         
  -2  13   5        151.65        139.57         2.77 o                         
  -1  13   5          6.23          8.10         3.65 o                         
   0  13   5          0.58          8.85         2.74 o                         
   1  13   5         15.39         26.39         2.91 o                         
   2  13   5        131.79        128.18         4.03 o                         
   3  13   5          6.87         11.30         5.58 o                         
   4  13   5         10.22         12.48         2.92 o                         
   5  13   5         32.34         33.45         2.04 o                         
   6  13   5          5.35          5.71         3.28 o                         
  -9  14   5         54.18         55.25         6.82 o                         
  -8  14   5         57.73         57.16         7.39 o                         
  -7  14   5         13.26          3.00         2.91 o                         
  -6  14   5        104.02        101.24         4.91 o                         
  -5  14   5        118.09        114.40         8.37 o                         
  -4  14   5          4.42          3.85         2.59 o                         
  -3  14   5        416.11        467.43         5.98 o                         
  -2  14   5         55.08         50.38         2.80 o                         
  -1  14   5        120.15        123.16         2.96 o                         
   0  14   5         13.64         16.89         2.81 o                         
   1  14   5          6.07          9.99         2.61 o                         
   2  14   5        175.64        186.46         2.52 o                         
   3  14   5        100.78        109.12         2.96 o                         
   4  14   5          8.84          7.83         3.69 o                         
   5  14   5          0.14          0.31         2.60 o                         
   6  14   5         11.79          9.55         3.28 o                         
  -9  15   5          0.40         10.49         2.16 o                         
  -8  15   5          0.45          0.88         2.38 o                         
  -7  15   5          6.04          6.21         2.23 o                         
  -6  15   5          5.54          7.30         2.28 o                         
  -5  15   5        108.84         94.35         4.72 o                         
  -4  15   5        583.40        565.65        13.31 o                         
  -3  15   5        262.97        243.09         7.57 o                         
  -2  15   5        151.11        169.90         5.89 o                         
  -1  15   5         57.73         61.79         2.85 o                         
   0  15   5         58.09         59.35         6.97 o                         
   1  15   5          1.22         -0.40         2.49 o                         
   2  15   5         17.75         11.00         2.05 o                         
   3  15   5          2.52          8.53         3.98 o                         
   4  15   5          3.18          1.77         2.79 o                         
   5  15   5          0.74         -5.43         3.82 o                         
   6  15   5          8.16          5.79         2.03 o                         
  -8  16   5         35.79         34.47         3.29 o                         
  -7  16   5         17.41         20.47         2.15 o                         
  -6  16   5          4.21          7.32         2.19 o                         
  -5  16   5         54.70         57.44         2.26 o                         
  -4  16   5         24.43         30.11         2.56 o                         
  -3  16   5        107.39        111.56         3.83 o                         
  -2  16   5         44.39         42.83         3.01 o                         
  -1  16   5        418.51        411.47        14.92 o                         
   0  16   5       1301.17       1283.75        20.48 o                         
   1  16   5        162.40        152.11         5.97 o                         
   2  16   5          0.02          5.28         3.57 o                         
   3  16   5          3.38          2.10         3.70 o                         
   4  16   5          1.21          6.16         2.24 o                         
   5  16   5          5.08         -3.49         4.11 o                         
   6  16   5          7.59         12.27         3.83 o                         
  -8  17   5         43.06         39.77         3.28 o                         
  -7  17   5         82.78         81.36         2.06 o                         
  -6  17   5         11.36         20.16         3.39 o                         
  -5  17   5          2.35          8.28         3.00 o                         
  -4  17   5          0.05          1.08         5.02 o                         
  -3  17   5         30.26         37.55         3.22 o                         
  -2  17   5        676.06        658.58        16.16 o                         
  -1  17   5        104.40        112.56         9.52 o                         
   0  17   5        116.66        103.60         2.78 o                         
   1  17   5          1.63          4.75         2.55 o                         
   2  17   5         30.21         32.61         3.42 o                         
   3  17   5          0.21         -4.79         3.89 o                         
   4  17   5         37.90         32.64         3.99 o                         
   5  17   5         29.87         33.60         2.09 o                         
  -8  18   5         93.18         88.46         5.07 o                         
  -7  18   5          2.25          5.45         1.89 o                         
  -6  18   5         24.34         20.43         2.80 o                         
  -5  18   5        149.00        139.83         3.89 o                         
  -4  18   5         65.97         75.37         2.63 o                         
  -3  18   5          8.81         -0.46         2.32 o                         
  -2  18   5         51.96         40.53         3.43 o                         
  -1  18   5         21.51         17.38         7.46 o                         
   0  18   5        136.50        127.71         9.96 o                         
   1  18   5          9.57         20.44         2.94 o                         
   2  18   5        160.14        157.16        10.54 o                         
   3  18   5        259.60        257.35         7.39 o                         
   4  18   5         69.32         60.49         2.35 o                         
   5  18   5         19.75         21.19         6.02 o                         
  -8  19   5          0.17          4.09         3.51 o                         
  -7  19   5         43.60         41.80         3.91 o                         
  -6  19   5         37.89         34.62         2.24 o                         
  -5  19   5          3.77          3.60         2.13 o                         
  -4  19   5        190.31        182.48         4.36 o                         
  -3  19   5        174.58        156.09         3.37 o                         
  -2  19   5        227.80        205.67         6.41 o                         
  -1  19   5        102.96        100.49         4.24 o                         
   0  19   5        130.07        127.81         7.93 o                         
   1  19   5        185.86        188.54         2.93 o                         
   2  19   5          2.16         -1.50         6.17 o                         
   3  19   5         18.85         13.56         7.70 o                         
   4  19   5         26.59         20.97         3.15 o                         
   5  19   5          6.40         11.79         4.33 o                         
  -7  20   5          8.98          3.00         2.59 o                         
  -6  20   5         73.63         69.84         3.02 o                         
  -5  20   5         52.06         50.95         4.53 o                         
  -4  20   5         88.44        101.28         6.58 o                         
  -3  20   5          8.10          4.51         2.94 o                         
  -2  20   5        131.67        135.34         3.91 o                         
  -1  20   5          6.22         -5.72         3.81 o                         
   0  20   5         27.19         32.19         6.11 o                         
   1  20   5          1.60          8.57        10.76 o                         
   2  20   5         48.40         58.80         2.95 o                         
   3  20   5          7.17         12.82         8.50 o                         
   4  20   5        171.77        159.30         5.81 o                         
   5  20   5         55.44         40.49         1.97 o                         
  -7  21   5         56.19         50.11         2.30 o                         
  -6  21   5          7.84         10.97         3.33 o                         
  -5  21   5         11.08          9.47         3.47 o                         
  -4  21   5          8.75         17.76         6.47 o                         
  -3  21   5         30.94         35.07         2.37 o                         
  -2  21   5         13.80          0.61         2.29 o                         
  -1  21   5         14.67          9.48         3.99 o                         
   0  21   5         61.40         61.78         2.61 o                         
   1  21   5         14.06         16.54         2.56 o                         
   2  21   5         19.32         15.34         5.12 o                         
   3  21   5         56.89         58.06         8.61 o                         
   4  21   5          8.23         -1.74         6.36 o                         
  -7  22   5          3.64          1.25         2.39 o                         
  -6  22   5          5.87          2.50         2.02 o                         
  -5  22   5          0.80          3.00         2.06 o                         
  -4  22   5          3.02         15.67         5.22 o                         
  -3  22   5         15.00          5.81         2.91 o                         
  -2  22   5         11.38         15.54         3.68 o                         
  -1  22   5         13.17         14.80         3.35 o                         
   0  22   5         28.04         30.75         5.80 o                         
   1  22   5          0.81          5.78         3.53 o                         
   2  22   5          8.99          8.34         4.75 o                         
   3  22   5         12.52         15.85         4.79 o                         
   4  22   5         34.25         28.92         5.80 o                         
  -6  23   5          1.63          4.74         2.04 o                         
  -5  23   5          5.11          3.26         2.82 o                         
  -4  23   5          1.85          2.48         2.15 o                         
  -3  23   5          0.28         -0.71         4.84 o                         
  -2  23   5        108.24        116.42         4.34 o                         
  -1  23   5          0.99         -5.08         6.10 o                         
   0  23   5         34.49         34.45         5.34 o                         
   1  23   5        166.27        170.48         4.96 o                         
   2  23   5          0.09         -2.05        10.15 o                         
   3  23   5          2.00          6.83         4.37 o                         
  -6  24   5          6.10          0.86         3.99 o                         
  -5  24   5         17.35         25.37         4.77 o                         
  -4  24   5         44.56         47.29         3.51 o                         
  -3  24   5          0.33          1.19         3.53 o                         
  -2  24   5          0.67         -1.73         2.34 o                         
  -1  24   5         13.01         20.23         2.82 o                         
   0  24   5        147.65        140.68        10.09 o                         
   1  24   5          4.03         10.60         3.69 o                         
   2  24   5          0.21          4.18         3.49 o                         
   3  24   5          0.48          6.36         2.40 o                         
  -5  25   5          1.27         -3.06         2.04 o                         
  -4  25   5          0.00         -1.58         2.00 o                         
  -3  25   5         13.86          7.88         6.64 o                         
  -2  25   5          0.54         -4.69         4.59 o                         
  -1  25   5          0.80         -5.23         3.49 o                         
   0  25   5          9.28          9.06         4.04 o                         
   1  25   5          2.96          5.08         2.14 o                         
   2  25   5          0.44         -5.39         4.78 o                         
  -4  26   5         34.83         27.68         2.37 o                         
  -3  26   5          0.00          2.97         3.65 o                         
  -2  26   5         35.90         41.41         3.98 o                         
  -1  26   5          6.53          8.70         3.81 o                         
   0  26   5          0.06          9.53         2.09 o                         
   1  26   5         23.42         27.38         5.21 o                         
   2  26   5          3.06          7.68         4.84 o                         
  -3  27   5         26.37         19.01         5.88 o                         
  -2  27   5         41.54         43.83         4.24 o                         
  -1  27   5          0.16         -3.38         2.25 o                         
   0  27   5          0.11         -0.52         3.85 o                         
   1  27   5         40.03         38.43         4.53 o                         
  -1  28   5          4.42         13.72         4.58 o                         
 -10   0   6          1.24         -6.47         4.31 o                         
  -8   0   6       1491.40       1460.19         7.30 o                         
  -6   0   6        233.74        231.97         8.44 o                         
  -4   0   6          5.37         12.67         3.73 o                         
  -2   0   6        443.30        436.04        15.05 o                         
   0   0   6        114.22        102.30         3.13 o                         
   2   0   6        227.10        225.73         7.90 o                         
   4   0   6        745.72        812.93         4.76 o                         
   6   0   6          1.43          1.42         3.37 o                         
 -10   1   6          0.00         -4.44         2.96 o                         
  -9   1   6         68.28         61.33         3.20 o                         
  -8   1   6         93.25         89.06         3.37 o                         
  -7   1   6         67.63         61.26         3.23 o                         
  -6   1   6        418.80        438.88         4.73 o                         
  -5   1   6        870.36        944.64        14.50 o                         
  -4   1   6          1.59          3.33         2.25 o                         
  -3   1   6         30.96         32.08         3.41 o                         
  -2   1   6         15.77         14.97         2.50 o                         
  -1   1   6         51.18         55.36         2.35 o                         
   0   1   6         34.64         34.93         2.07 o                         
   1   1   6        551.94        614.78         5.14 o                         
   2   1   6         57.53         67.16         4.81 o                         
   3   1   6         68.09         76.24         5.98 o                         
   4   1   6         42.85         49.99         3.95 o                         
   5   1   6          2.01          0.24         3.44 o                         
   6   1   6         52.55         45.94         7.87 o                         
   7   1   6          3.95          1.73         4.23 o                         
 -10   2   6         15.60         18.75         2.89 o                         
  -9   2   6          0.01          7.65         3.05 o                         
  -8   2   6        101.61         91.98         8.71 o                         
  -7   2   6         40.53         48.04         4.44 o                         
  -6   2   6        315.46        341.79         4.85 o                         
  -5   2   6         24.66         18.88         2.58 o                         
  -4   2   6          3.72          5.89         3.14 o                         
  -3   2   6        403.07        417.23         4.73 o                         
  -2   2   6         47.31         46.77         4.82 o                         
  -1   2   6          2.04          8.04         4.31 o                         
   0   2   6         73.32         83.37         2.03 o                         
   1   2   6        188.63        184.67         5.34 o                         
   2   2   6        255.20        286.79         3.53 o                         
   3   2   6          7.22          7.32         4.21 o                         
   4   2   6          2.61         -3.87         4.09 o                         
   5   2   6         26.03         24.64         4.66 o                         
   6   2   6         16.21         19.53         3.13 o                         
   7   2   6          2.09         -2.97         7.24 o                         
 -10   3   6        100.21         91.08         3.07 o                         
  -9   3   6          5.34          0.86         3.07 o                         
  -8   3   6          0.37         -4.86         3.24 o                         
  -7   3   6        138.27        147.70         7.06 o                         
  -6   3   6        259.84        280.41         9.13 o                         
  -5   3   6          7.36          5.04         2.54 o                         
  -4   3   6          2.52          1.08         2.19 o                         
  -3   3   6        148.00        173.28         5.20 o                         
  -2   3   6          0.58         -0.97         2.43 o                         
  -1   3   6         49.87         48.69         2.06 o                         
   0   3   6          0.62          1.86         2.04 o                         
   1   3   6        347.29        350.40         2.21 o                         
   2   3   6        526.38        565.31         6.44 o                         
   3   3   6         24.78         29.63         3.32 o                         
   4   3   6          6.04         19.36         6.52 o                         
   5   3   6        137.40        138.14         5.51 o                         
   6   3   6         32.17         29.20         2.20 o                         
 -10   4   6         18.16         12.49        11.49 o                         
  -9   4   6        101.16         75.26         5.02 o                         
  -8   4   6        118.24        124.06        10.15 o                         
  -7   4   6        436.65        455.92        11.08 o                         
  -6   4   6         82.82         83.23         2.70 o                         
  -5   4   6        282.08        304.55         8.41 o                         
  -4   4   6         91.50        108.81         4.12 o                         
  -3   4   6         12.87          9.65         2.41 o                         
  -2   4   6         21.59         35.24         4.26 o                         
  -1   4   6         35.63         37.86         2.84 o                         
   0   4   6        160.58        145.97         2.84 o                         
   1   4   6         25.75         25.32         2.10 o                         
   2   4   6         70.79         79.58         3.45 o                         
   3   4   6          1.99          4.00         3.90 o                         
   4   4   6        205.98        221.20         9.22 o                         
   5   4   6          0.84         -2.13         4.69 o                         
   6   4   6         32.47         37.88         4.54 o                         
 -10   5   6        320.24        265.73        32.15 o                         
  -9   5   6         32.94         27.85         5.90 o                         
  -8   5   6         12.83          5.25         5.08 o                         
  -7   5   6          0.61          5.93         4.90 o                         
  -6   5   6         68.32         72.11         2.91 o                         
  -5   5   6        260.71        289.68         6.05 o                         
  -4   5   6         16.05         11.83         3.19 o                         
  -3   5   6        295.31        298.87         3.94 o                         
  -2   5   6         46.49         53.72         2.39 o                         
  -1   5   6          0.00         -0.04         3.02 o                         
   0   5   6        109.13        111.84         2.66 o                         
   1   5   6        139.69        161.76         2.15 o                         
   2   5   6        406.02        421.19         6.41 o                         
   3   5   6         23.77         27.47         3.71 o                         
   4   5   6        117.49        128.39         3.06 o                         
   5   5   6          1.24          0.68         3.74 o                         
   6   5   6          1.43          0.11         2.22 o                         
 -10   6   6         10.98          3.88         5.22 o                         
  -9   6   6         16.98         12.70         3.80 o                         
  -8   6   6         99.45         91.07         3.11 o                         
  -7   6   6         55.66         64.95         5.79 o                         
  -6   6   6         32.60         34.09         2.46 o                         
  -5   6   6        267.43        276.55         5.14 o                         
  -4   6   6          0.86          0.92         4.21 o                         
  -3   6   6         28.34         23.88         2.41 o                         
  -2   6   6         17.33         10.20         2.60 o                         
  -1   6   6        178.92        181.96         2.29 o                         
   0   6   6         26.86         25.32         2.00 o                         
   1   6   6        183.77        192.97         3.47 o                         
   2   6   6         48.01         50.56         2.22 o                         
   3   6   6        171.16        167.97         4.58 o                         
   4   6   6         86.42         90.82         2.51 o                         
   5   6   6          0.23         -1.85         2.79 o                         
   6   6   6         14.05         10.41         2.78 o                         
 -10   7   6          0.87         -0.93         3.57 o                         
  -9   7   6          4.89          4.52         2.75 o                         
  -8   7   6         15.07         29.37         9.82 o                         
  -7   7   6        287.08        284.55         6.16 o                         
  -6   7   6        224.15        234.13         3.02 o                         
  -5   7   6          2.67          7.79         2.38 o                         
  -4   7   6       1346.90       1369.40        19.53 o                         
  -3   7   6        401.81        394.39         8.79 o                         
  -2   7   6       1002.53       1039.68         8.93 o                         
  -1   7   6         70.29         69.17         3.89 o                         
   0   7   6         20.39         28.38         2.04 o                         
   1   7   6          0.34          0.82         2.81 o                         
   2   7   6        148.14        146.30         3.62 o                         
   3   7   6          8.79         11.03         1.71 o                         
   4   7   6         75.59         74.00         2.17 o                         
   5   7   6         59.89         58.85         2.71 o                         
   6   7   6         88.91         81.09         6.64 o                         
  -9   8   6         73.24         58.28         2.99 o                         
  -8   8   6         33.68         33.85         4.56 o                         
  -7   8   6         26.61         29.87         2.64 o                         
  -6   8   6         22.35         19.59         2.82 o                         
  -5   8   6        458.49        478.11         8.87 o                         
  -4   8   6        101.16         94.68         5.77 o                         
  -3   8   6        286.68        276.47         5.14 o                         
  -2   8   6        680.38        726.97         8.72 o                         
  -1   8   6        150.69        167.38         4.19 o                         
   0   8   6          7.81         16.20         1.81 o                         
   1   8   6          3.25         -0.65         1.78 o                         
   2   8   6         54.58         58.62         1.81 o                         
   3   8   6         57.91         65.28         5.29 o                         
   4   8   6         31.09         35.08         3.37 o                         
   5   8   6         23.45         22.90         2.44 o                         
   6   8   6          7.26         25.71         9.20 o                         
  -9   9   6         72.61         64.93         5.82 o                         
  -8   9   6         38.13         41.06         2.70 o                         
  -7   9   6         16.17         16.25         6.87 o                         
  -6   9   6        307.19        307.17         3.90 o                         
  -5   9   6         57.07         58.27         2.50 o                         
  -4   9   6       1838.09       1926.61        13.27 o                         
  -3   9   6          5.10          3.42         2.36 o                         
  -2   9   6        244.93        264.17        11.39 o                         
  -1   9   6        174.61        174.32         4.43 o                         
   0   9   6        171.12        180.44         4.58 o                         
   1   9   6        100.46        104.22         2.20 o                         
   2   9   6          3.92         14.34         5.97 o                         
   3   9   6         68.91         82.81         2.33 o                         
   4   9   6        104.55        103.99         2.88 o                         
   5   9   6         23.14         19.75         5.52 o                         
   6   9   6         44.86         38.65         3.09 o                         
  -9  10   6         38.96         35.74         4.48 o                         
  -8  10   6         19.25         20.85         4.30 o                         
  -7  10   6        113.41        118.40         4.12 o                         
  -6  10   6         40.29         44.25         2.19 o                         
  -5  10   6        386.26        376.60        10.86 o                         
  -4  10   6         12.53          4.76         2.45 o                         
  -3  10   6         94.71        107.03         2.69 o                         
  -2  10   6        150.32        159.82         7.77 o                         
  -1  10   6        353.65        341.39         4.13 o                         
   0  10   6        115.52        134.05         2.48 o                         
   1  10   6         83.05         88.27         3.98 o                         
   2  10   6         98.11        100.22         4.50 o                         
   3  10   6         25.99         39.64         3.75 o                         
   4  10   6          3.90          7.48         2.32 o                         
   5  10   6          1.97          0.75         2.71 o                         
   6  10   6          7.18         15.39         7.46 o                         
  -9  11   6          7.03          4.67         2.97 o                         
  -8  11   6         24.72         28.37         2.65 o                         
  -7  11   6         17.18         17.04         2.38 o                         
  -6  11   6        188.39        193.57         2.23 o                         
  -5  11   6        112.97        105.36         3.45 o                         
  -4  11   6       1185.70       1177.35        30.64 o                         
  -3  11   6         99.06         99.77         7.06 o                         
  -2  11   6        362.85        384.88        14.78 o                         
  -1  11   6        341.81        349.51         4.15 o                         
   0  11   6        486.48        512.63         8.23 o                         
   1  11   6         27.02         34.62         4.37 o                         
   2  11   6          2.40          2.02         4.71 o                         
   3  11   6         18.74         30.78         4.51 o                         
   4  11   6         36.24         42.95         3.82 o                         
   5  11   6          4.48          2.56         2.97 o                         
   6  11   6          6.74          7.10         2.00 o                         
  -9  12   6          4.53          3.65         2.64 o                         
  -8  12   6          7.89          5.16         2.40 o                         
  -7  12   6         23.24         20.91         2.67 o                         
  -6  12   6          3.00         -0.86         1.97 o                         
  -5  12   6        279.01        257.92         2.23 o                         
  -4  12   6          2.55         -5.93         3.95 o                         
  -3  12   6         96.02         99.05         4.10 o                         
  -2  12   6       2504.34       2625.47        35.55 o                         
  -1  12   6        350.25        346.37         3.70 o                         
   0  12   6          1.11          4.93         2.50 o                         
   1  12   6         39.30         43.29         2.90 o                         
   2  12   6          0.19         -1.54         1.92 o                         
   3  12   6         44.75         43.32         3.41 o                         
   4  12   6         65.59         63.91         3.07 o                         
   5  12   6         10.44         11.63         3.00 o                         
   6  12   6         46.81         55.29         3.74 o                         
  -9  13   6          0.00         -3.02         2.82 o                         
  -8  13   6          2.66          0.71         3.89 o                         
  -7  13   6         48.58         50.79         3.66 o                         
  -6  13   6        138.37        143.83         4.55 o                         
  -5  13   6        225.11        203.87         5.18 o                         
  -4  13   6        343.02        336.69        11.67 o                         
  -3  13   6          3.06          5.16         2.62 o                         
  -2  13   6        506.05        521.79        11.80 o                         
  -1  13   6        867.46        931.47        22.50 o                         
   0  13   6        562.31        549.93        10.08 o                         
   1  13   6         36.89         34.60         2.60 o                         
   2  13   6        152.87        155.96         5.30 o                         
   3  13   6          3.42          0.08         3.37 o                         
   4  13   6          0.27          4.08         2.05 o                         
   5  13   6          3.67         -2.65         4.88 o                         
  -9  14   6          2.21          0.79         4.60 o                         
  -8  14   6          5.51          6.50         5.23 o                         
  -7  14   6          0.32          1.38         3.00 o                         
  -6  14   6         17.21         18.70         2.32 o                         
  -5  14   6          3.50         13.43         3.47 o                         
  -4  14   6         23.85         28.02         6.76 o                         
  -3  14   6         16.69         20.02         8.32 o                         
  -2  14   6        127.80        153.53         7.05 o                         
  -1  14   6          4.28          4.23         3.64 o                         
   0  14   6         86.82         84.19         4.62 o                         
   1  14   6         15.68         19.04         3.33 o                         
   2  14   6          1.50          4.82         2.15 o                         
   3  14   6         34.85         30.85         2.08 o                         
   4  14   6        102.72         96.91         3.81 o                         
   5  14   6          3.71          2.15         4.76 o                         
  -8  15   6        201.45        168.73         6.67 o                         
  -7  15   6        119.15        104.43         5.39 o                         
  -6  15   6        160.58        149.41         2.84 o                         
  -5  15   6         10.67         11.20         2.52 o                         
  -4  15   6          0.80         -3.51         2.34 o                         
  -3  15   6          9.17          3.99         2.87 o                         
  -2  15   6         29.16         24.73         2.75 o                         
  -1  15   6         20.71         25.22         4.20 o                         
   0  15   6        661.89        656.98        14.71 o                         
   1  15   6          6.11         12.79         2.41 o                         
   2  15   6        214.22        206.15         4.90 o                         
   3  15   6         15.77         22.47         4.25 o                         
   4  15   6          1.70          0.33         2.17 o                         
   5  15   6          1.45          4.47         3.36 o                         
  -8  16   6          9.10          9.47         2.22 o                         
  -7  16   6          5.84          4.83         1.90 o                         
  -6  16   6          0.26          1.32         1.91 o                         
  -5  16   6        148.41        149.83         3.90 o                         
  -4  16   6          0.01         -5.16         3.87 o                         
  -3  16   6         29.02         23.80         2.59 o                         
  -2  16   6        520.56        510.09         8.24 o                         
  -1  16   6        398.14        421.46         6.32 o                         
   0  16   6          4.80          2.60         3.31 o                         
   1  16   6         67.20         88.57         8.02 o                         
   2  16   6          6.65          5.79         3.00 o                         
   3  16   6          0.92         -3.49         2.33 o                         
   4  16   6         31.02         34.75         5.20 o                         
   5  16   6         19.38         20.58         3.71 o                         
  -8  17   6         18.86         22.29         2.45 o                         
  -7  17   6         24.66         18.75         2.68 o                         
  -6  17   6          4.77          9.80         2.15 o                         
  -5  17   6          6.52          7.69         2.00 o                         
  -4  17   6          2.15         18.32        13.99 o                         
  -3  17   6         15.54         19.80         4.05 o                         
  -2  17   6          5.99          7.87         6.03 o                         
  -1  17   6         33.50         32.50         9.75 o                         
   0  17   6          4.58          1.10         7.82 o                         
   1  17   6        300.40        287.97         9.33 o                         
   2  17   6        528.41        500.24        17.40 o                         
   3  17   6         45.24         51.44         4.97 o                         
   4  17   6         24.25         23.61         4.65 o                         
   5  17   6         41.67         37.51         2.23 o                         
  -8  18   6          1.04          4.67         2.76 o                         
  -7  18   6         10.41         -0.21         1.98 o                         
  -6  18   6         72.92         73.94         3.98 o                         
  -5  18   6          6.24          9.67         2.09 o                         
  -4  18   6          0.02         -4.25         2.83 o                         
  -3  18   6         12.95         18.57         5.90 o                         
  -2  18   6          6.71          8.90         7.28 o                         
  -1  18   6         70.45         60.67         5.89 o                         
   0  18   6        133.47        122.23         6.48 o                         
   1  18   6          7.82          7.72         2.40 o                         
   2  18   6         59.11         50.34         2.51 o                         
   3  18   6         15.51         10.03         3.07 o                         
   4  18   6          4.78          9.86         4.25 o                         
  -7  19   6         77.33         74.40         4.08 o                         
  -6  19   6          4.43         -3.22         2.15 o                         
  -5  19   6         18.86         16.73         2.92 o                         
  -4  19   6         26.23         27.91         3.55 o                         
  -3  19   6         51.60         50.55         4.69 o                         
  -2  19   6         22.51         28.23         3.06 o                         
  -1  19   6         73.85         69.76         4.53 o                         
   0  19   6          5.03          1.34         5.62 o                         
   1  19   6        107.34        105.68         6.17 o                         
   2  19   6          1.00         -4.82         4.84 o                         
   3  19   6          1.91          2.56         5.95 o                         
   4  19   6         18.03         23.80         5.76 o                         
  -7  20   6         62.53         50.10         3.32 o                         
  -6  20   6         25.99         20.95         2.00 o                         
  -5  20   6          4.32          2.39         3.15 o                         
  -4  20   6          0.98         10.06         6.05 o                         
  -3  20   6          8.25          5.04         2.47 o                         
  -2  20   6         10.55         -1.15         4.80 o                         
  -1  20   6         18.33          8.64         8.66 o                         
   0  20   6         15.07         10.67         8.44 o                         
   1  20   6          0.07          0.21         2.58 o                         
   2  20   6        112.92         94.83         3.30 o                         
   3  20   6          9.64         10.25         5.49 o                         
   4  20   6         11.21          2.91         2.30 o                         
  -7  21   6         57.21         52.31         3.85 o                         
  -6  21   6         31.50         32.45         3.37 o                         
  -5  21   6          5.86          6.32         3.78 o                         
  -4  21   6         16.75         12.11         2.17 o                         
  -3  21   6         11.39         11.51         2.78 o                         
  -2  21   6         36.77         49.37         5.71 o                         
  -1  21   6          7.57         -2.60         4.14 o                         
   0  21   6         11.26          8.66         2.50 o                         
   1  21   6        139.96        124.51         6.01 o                         
   2  21   6         20.24         18.43         3.00 o                         
   3  21   6          0.00         -3.52         2.34 o                         
  -6  22   6         22.39         17.15         3.14 o                         
  -5  22   6         21.75         26.30         4.31 o                         
  -4  22   6         35.37         35.02         2.19 o                         
  -3  22   6         23.79         34.01         6.66 o                         
  -2  22   6         17.61         22.56         7.18 o                         
  -1  22   6          2.55         -3.36        13.08 o                         
   0  22   6          1.71         -4.81         5.62 o                         
   1  22   6         12.32         14.78         3.98 o                         
   2  22   6         23.70         16.50         7.32 o                         
   3  22   6          0.48          4.46         4.74 o                         
  -6  23   6         46.72         50.67         5.28 o                         
  -5  23   6         46.68         53.81         5.17 o                         
  -4  23   6          1.94         -1.15         3.45 o                         
  -3  23   6          0.39         -3.88         2.58 o                         
  -2  23   6         11.05         13.03         4.33 o                         
  -1  23   6          0.05         -3.78         2.52 o                         
   0  23   6         56.01         51.66         5.94 o                         
   1  23   6          3.81          5.07         3.29 o                         
   2  23   6          3.28         14.37         3.81 o                         
  -5  24   6         13.47         17.73         4.77 o                         
  -4  24   6          1.52          5.88         2.14 o                         
  -3  24   6          1.58         -2.91         2.83 o                         
  -2  24   6         50.93         57.16         5.00 o                         
  -1  24   6         10.28          5.62         5.42 o                         
   0  24   6        104.52         97.62         2.66 o                         
   1  24   6         12.58         10.24         2.34 o                         
   2  24   6          8.87         16.67         3.99 o                         
  -4  25   6         31.25         29.61         2.22 o                         
  -3  25   6         18.11         24.94         3.45 o                         
  -2  25   6         64.81         62.01         8.41 o                         
  -1  25   6          0.98         -0.64         2.40 o                         
   0  25   6         17.13          9.38         4.59 o                         
   1  25   6         87.59         74.20         4.70 o                         
  -3  26   6         26.48         28.16         4.39 o                         
  -2  26   6         13.87         25.96         3.33 o                         
  -1  26   6          2.06         -0.27         2.42 o                         
   0  26   6          7.09          1.05         3.42 o                         
  -9   0   7         24.29         21.02         4.32 o                         
  -7   0   7        254.70        257.22         4.56 o                         
  -5   0   7         83.97        108.37         4.55 o                         
  -3   0   7        214.77        200.86         4.00 o                         
  -1   0   7         12.06         16.15         5.87 o                         
   1   0   7          6.85         14.16         4.95 o                         
   3   0   7        150.31        156.41         3.88 o                         
   5   0   7         78.34         75.22         4.96 o                         
 -10   1   7          3.97          2.07        10.08 o                         
  -9   1   7         22.64         22.87         3.02 o                         
  -8   1   7          9.31         14.88         3.11 o                         
  -7   1   7        166.36        174.07         3.16 o                         
  -6   1   7        254.09        231.32         8.42 o                         
  -5   1   7         35.04         36.68         2.11 o                         
  -4   1   7         13.43         13.72         3.46 o                         
  -3   1   7          0.39         -0.01         2.37 o                         
  -2   1   7        491.82        500.61         6.17 o                         
  -1   1   7         59.34         52.87         2.40 o                         
   0   1   7         49.22         48.00         2.76 o                         
   1   1   7         98.80        111.48         4.30 o                         
   2   1   7         17.16         25.95         4.10 o                         
   3   1   7         44.01         54.44         2.96 o                         
   4   1   7        137.32        124.30         2.67 o                         
   5   1   7        121.74        102.36         7.27 o                         
   6   1   7          0.17         -1.54         5.37 o                         
 -10   2   7          1.81          7.70         3.31 o                         
  -9   2   7          0.72          0.48         3.02 o                         
  -8   2   7         83.83         91.14         7.91 o                         
  -7   2   7         54.28         66.19         2.99 o                         
  -6   2   7         22.92         36.44         8.52 o                         
  -5   2   7         98.25        120.21         3.70 o                         
  -4   2   7       1666.30       1729.27        15.44 o                         
  -3   2   7         63.55         66.99         2.42 o                         
  -2   2   7         36.88         43.67         3.91 o                         
  -1   2   7          2.71          9.68         2.93 o                         
   0   2   7         29.64         34.64         3.54 o                         
   1   2   7         31.99         31.32         2.47 o                         
   2   2   7          7.23         10.27         2.74 o                         
   3   2   7         14.60         20.06         2.95 o                         
   4   2   7          7.64         16.74         3.40 o                         
   5   2   7          1.20         -3.03         2.02 o                         
   6   2   7          5.46          6.18         2.55 o                         
  -9   3   7         13.00          8.77         3.05 o                         
  -8   3   7        237.85        236.02         3.60 o                         
  -7   3   7        234.41        239.84         5.45 o                         
  -6   3   7        481.05        473.11         9.04 o                         
  -5   3   7          3.21          0.01         1.93 o                         
  -4   3   7         80.52         85.30         2.29 o                         
  -3   3   7        184.37        211.19         2.50 o                         
  -2   3   7        110.75        113.51         4.46 o                         
  -1   3   7        214.28        230.46         2.11 o                         
   0   3   7        292.39        318.90         4.88 o                         
   1   3   7         74.63         89.23         2.58 o                         
   2   3   7         14.19         21.67         2.37 o                         
   3   3   7          2.49          1.56         4.13 o                         
   4   3   7         40.98         41.88         4.22 o                         
   5   3   7         52.00         54.32         4.19 o                         
   6   3   7          0.27         -3.39         4.19 o                         
 -10   4   7          1.04         -6.06         4.04 o                         
  -9   4   7          0.04          6.88         6.91 o                         
  -8   4   7        295.80        285.80         5.71 o                         
  -7   4   7        146.77        155.60         4.78 o                         
  -6   4   7          6.35         11.28         2.13 o                         
  -5   4   7         37.79         34.60         4.78 o                         
  -4   4   7         84.05         83.65         2.20 o                         
  -3   4   7        362.76        366.95         5.81 o                         
  -2   4   7        281.25        288.72         5.32 o                         
  -1   4   7          0.94         -0.27         3.26 o                         
   0   4   7          4.57          2.10         3.06 o                         
   1   4   7          8.79         12.42         2.52 o                         
   2   4   7         44.19         43.64         6.47 o                         
   3   4   7         15.65         18.73         3.33 o                         
   4   4   7         78.19         86.17         9.38 o                         
   5   4   7          1.54          5.72         5.54 o                         
   6   4   7          0.96          8.72         2.31 o                         
  -9   5   7         19.75         27.85        18.72 o                         
  -8   5   7         16.39         16.59         2.64 o                         
  -7   5   7         58.06         55.06         3.84 o                         
  -6   5   7          2.98          1.18         2.54 o                         
  -5   5   7        230.82        251.34         5.20 o                         
  -4   5   7        113.17        121.96         4.16 o                         
  -3   5   7        154.73        140.49         5.80 o                         
  -2   5   7        198.42        200.86         2.43 o                         
  -1   5   7         69.92         71.12         2.59 o                         
   0   5   7         20.15         23.13         3.03 o                         
   1   5   7          9.11         11.44         2.57 o                         
   2   5   7          4.33         11.49         5.50 o                         
   3   5   7         81.43         81.37         3.65 o                         
   4   5   7         54.99         62.20         4.92 o                         
   5   5   7         53.69         51.21         3.79 o                         
   6   5   7          1.71         -3.71         2.47 o                         
  -9   6   7        102.39         95.41         7.20 o                         
  -8   6   7        212.40        215.44         7.57 o                         
  -7   6   7         58.59         56.30         2.58 o                         
  -6   6   7          5.31          7.75         2.35 o                         
  -5   6   7        488.96        475.23         7.16 o                         
  -4   6   7         73.83         77.73         3.94 o                         
  -3   6   7         11.46         14.97         2.49 o                         
  -2   6   7        794.83        810.65         8.34 o                         
  -1   6   7        258.48        266.17         2.99 o                         
   0   6   7        364.55        381.29         6.70 o                         
   1   6   7          3.54         11.06         3.72 o                         
   2   6   7        113.47        114.94         1.97 o                         
   3   6   7         13.01         16.41         5.31 o                         
   4   6   7         63.70         71.46         3.39 o                         
   5   6   7         24.75         19.76         2.11 o                         
   6   6   7         38.31         27.85         3.13 o                         
  -9   7   7          1.63          4.80         2.70 o                         
  -8   7   7         26.32         18.58         2.52 o                         
  -7   7   7         17.16         19.82         2.22 o                         
  -6   7   7        161.94        172.49         4.39 o                         
  -5   7   7         23.93         22.93         4.32 o                         
  -4   7   7        146.04        152.12         5.50 o                         
  -3   7   7        270.44        282.75         4.12 o                         
  -2   7   7        310.62        347.85         5.75 o                         
  -1   7   7        139.25        152.81         2.11 o                         
   0   7   7         77.42         77.40         3.80 o                         
   1   7   7        203.49        222.38         4.72 o                         
   2   7   7         10.60          5.64         2.34 o                         
   3   7   7          0.90         10.69         4.65 o                         
   4   7   7         56.65         57.87         5.63 o                         
   5   7   7          0.34         -3.76         2.50 o                         
  -9   8   7         39.51         29.52         2.76 o                         
  -8   8   7          0.50         -2.38         2.67 o                         
  -7   8   7         13.44         22.61         2.97 o                         
  -6   8   7          0.01         -2.14         3.04 o                         
  -5   8   7          3.87         10.21         3.26 o                         
  -4   8   7        294.26        295.10         5.71 o                         
  -3   8   7         88.12        103.49         5.65 o                         
  -2   8   7       1373.59       1450.65         8.61 o                         
  -1   8   7         60.81         51.90         2.53 o                         
   0   8   7        429.15        458.86         6.97 o                         
   1   8   7          7.06          6.07         1.77 o                         
   2   8   7         21.57         27.31         4.62 o                         
   3   8   7          9.52          6.29         2.90 o                         
   4   8   7          4.67          1.84         4.21 o                         
   5   8   7         19.65         19.87         4.54 o                         
  -9   9   7         46.98         50.08         3.62 o                         
  -8   9   7          0.71         -3.77         2.51 o                         
  -7   9   7        224.61        212.89         8.99 o                         
  -6   9   7        123.53        114.53         3.63 o                         
  -5   9   7        328.26        326.34        10.42 o                         
  -4   9   7         27.26         35.19         5.60 o                         
  -3   9   7        340.96        331.59         7.00 o                         
  -2   9   7         19.07         34.64         4.94 o                         
  -1   9   7         26.56         21.27         4.42 o                         
   0   9   7         42.99         48.92         2.11 o                         
   1   9   7        322.18        348.05         3.43 o                         
   2   9   7          9.27          4.01         2.56 o                         
   3   9   7          0.41          5.62         5.44 o                         
   4   9   7          1.06          6.25         5.80 o                         
   5   9   7         20.22         12.40         4.89 o                         
  -9  10   7          6.53         -2.86         4.99 o                         
  -8  10   7         77.05         70.97         3.87 o                         
  -7  10   7         34.11         34.64         6.10 o                         
  -6  10   7         27.67         37.73         2.81 o                         
  -5  10   7        140.86        128.58         7.04 o                         
  -4  10   7        582.43        554.53         8.98 o                         
  -3  10   7          0.56         -2.24         3.34 o                         
  -2  10   7         58.68         54.72         3.18 o                         
  -1  10   7         27.12         26.15         3.63 o                         
   0  10   7        191.88        213.30         3.20 o                         
   1  10   7         18.73         20.75         2.52 o                         
   2  10   7        345.78        363.02         7.10 o                         
   3  10   7          7.68          6.18         3.59 o                         
   4  10   7          1.65          0.10         2.27 o                         
   5  10   7         16.36         17.50         1.96 o                         
  -9  11   7         30.79         33.99         4.70 o                         
  -8  11   7         25.85         28.35         5.50 o                         
  -7  11   7         25.57         35.58         5.16 o                         
  -6  11   7         37.98         34.32         2.33 o                         
  -5  11   7        280.51        297.00         6.81 o                         
  -4  11   7          2.15          8.76         2.08 o                         
  -3  11   7        230.83        213.89         7.09 o                         
  -2  11   7          1.41          2.97         2.42 o                         
  -1  11   7        341.33        349.51         4.42 o                         
   0  11   7          1.09         -2.54         4.35 o                         
   1  11   7        315.04        315.52         5.91 o                         
   2  11   7         44.95         50.21         3.03 o                         
   3  11   7         11.02         16.26         4.37 o                         
   4  11   7         41.04         41.95         3.45 o                         
   5  11   7         19.26         22.53         3.82 o                         
  -9  12   7         16.03         14.46         5.97 o                         
  -8  12   7         13.10          4.57         2.01 o                         
  -7  12   7          8.34         21.11         5.33 o                         
  -6  12   7         35.59         44.66         4.28 o                         
  -5  12   7          3.36          4.23         3.20 o                         
  -4  12   7        271.57        269.26         4.05 o                         
  -3  12   7        123.63        117.15         2.31 o                         
  -2  12   7        377.91        391.24        11.31 o                         
  -1  12   7          9.77         14.00         4.78 o                         
   0  12   7        329.76        328.17        10.37 o                         
   1  12   7          0.42         -4.16         2.77 o                         
   2  12   7         40.66         49.24         3.64 o                         
   3  12   7          4.83         -1.04         2.57 o                         
   4  12   7         41.12         41.80         2.46 o                         
   5  12   7          0.77         -2.86         2.63 o                         
  -8  13   7          1.11          2.74         4.09 o                         
  -7  13   7         25.33         29.93         3.73 o                         
  -6  13   7        259.49        247.53         4.59 o                         
  -5  13   7          6.14          8.76         2.17 o                         
  -4  13   7         50.74         52.33         2.07 o                         
  -3  13   7        116.37         95.35         6.04 o                         
  -2  13   7         29.40         29.60         2.65 o                         
  -1  13   7        521.37        505.82         9.00 o                         
   0  13   7         87.07        103.53         3.42 o                         
   1  13   7        145.83        143.66         2.65 o                         
   2  13   7          0.58         11.21         5.74 o                         
   3  13   7          6.06          7.78         1.83 o                         
   4  13   7        159.57        152.42         2.67 o                         
   5  13   7          0.73         -4.07         2.91 o                         
  -8  14   7        109.48        108.24         5.80 o                         
  -7  14   7          0.46         -1.56         2.81 o                         
  -6  14   7        120.09        113.89         4.79 o                         
  -5  14   7        122.80        132.47         5.67 o                         
  -4  14   7          0.15          6.85         4.04 o                         
  -3  14   7          1.98          5.50         2.60 o                         
  -2  14   7        426.88        438.02        11.94 o                         
  -1  14   7         74.22         68.44         5.37 o                         
   0  14   7        125.05        131.15         2.50 o                         
   1  14   7         34.51         56.57         3.83 o                         
   2  14   7        697.59        668.42        17.21 o                         
   3  14   7          0.01         -2.10         6.21 o                         
   4  14   7          0.73          1.17         2.83 o                         
  -8  15   7         16.03         21.06         5.04 o                         
  -7  15   7         16.36         16.86         2.56 o                         
  -6  15   7         39.16         37.44         2.13 o                         
  -5  15   7         17.88         25.68         2.59 o                         
  -4  15   7          8.64          6.05         3.83 o                         
  -3  15   7          0.24         -4.00         2.67 o                         
  -2  15   7         87.29         88.11         2.68 o                         
  -1  15   7        129.85        126.75         4.08 o                         
   0  15   7         19.22         24.80         4.63 o                         
   1  15   7          0.14         -3.58         2.39 o                         
   2  15   7         30.93         33.11         2.31 o                         
   3  15   7          6.43          7.85         2.55 o                         
   4  15   7          2.12          0.07         3.58 o                         
  -8  16   7          8.19          7.49         3.38 o                         
  -7  16   7         18.83         21.03         3.13 o                         
  -6  16   7        186.44        189.45         5.36 o                         
  -5  16   7        273.24        254.18         3.26 o                         
  -4  16   7         11.23         23.74         4.90 o                         
  -3  16   7         10.76         14.46         5.55 o                         
  -2  16   7         17.82         17.12         2.65 o                         
  -1  16   7          4.69         -2.32         2.33 o                         
   0  16   7         16.07         21.25         3.93 o                         
   1  16   7        103.86        102.80         3.75 o                         
   2  16   7        160.75        158.06        15.73 o                         
   3  16   7         28.92         22.84         3.62 o                         
   4  16   7        120.58        105.96         5.88 o                         
  -7  17   7         33.34         23.17         2.41 o                         
  -6  17   7         44.60         52.86         3.98 o                         
  -5  17   7          2.99          1.65         2.09 o                         
  -4  17   7          0.28          5.63         4.01 o                         
  -3  17   7         50.55         43.75         3.19 o                         
  -2  17   7          6.45         11.69         4.53 o                         
  -1  17   7         28.67         31.51         2.29 o                         
   0  17   7          2.38          3.52         5.42 o                         
   1  17   7          8.25         13.40         5.00 o                         
   2  17   7          2.21          1.10         5.46 o                         
   3  17   7          5.58          1.25         3.40 o                         
  -7  18   7         23.51         20.22         2.58 o                         
  -6  18   7         19.68         17.73         3.14 o                         
  -5  18   7         11.69         19.02         2.15 o                         
  -4  18   7          0.29          1.67         3.44 o                         
  -3  18   7          0.00          3.17         2.16 o                         
  -2  18   7          4.37          2.51         2.72 o                         
  -1  18   7          8.12          8.00         5.56 o                         
   0  18   7          0.49         -1.74         6.98 o                         
   1  18   7        171.50        153.89        23.26 o                         
   2  18   7          0.75         -0.67         6.88 o                         
   3  18   7        114.30        103.91         8.33 o                         
  -7  19   7          0.00          0.17         2.76 o                         
  -6  19   7         37.51         46.79         4.03 o                         
  -5  19   7         38.61         28.09         3.13 o                         
  -4  19   7         15.06         11.21         4.12 o                         
  -3  19   7         27.76         40.73         4.65 o                         
  -2  19   7         31.45         36.81         3.05 o                         
  -1  19   7          0.05          3.69         3.79 o                         
   0  19   7         31.29         32.96         4.93 o                         
   1  19   7         15.94         27.41         5.72 o                         
   2  19   7          9.75         11.16         4.15 o                         
   3  19   7         17.19         13.28         4.28 o                         
  -6  20   7          7.56          1.50         3.76 o                         
  -5  20   7         11.25         18.96         3.74 o                         
  -4  20   7          1.42          6.27         4.41 o                         
  -3  20   7          2.32         -3.35         3.75 o                         
  -2  20   7          2.49          6.94         5.76 o                         
  -1  20   7          0.92         -4.99         3.33 o                         
   0  20   7         10.78          8.30         5.49 o                         
   1  20   7          6.35         11.48         2.76 o                         
   2  20   7          2.42          1.74         4.26 o                         
  -6  21   7          7.95         12.28         4.12 o                         
  -5  21   7          3.72         19.27         4.64 o                         
  -4  21   7          2.48          5.04         3.23 o                         
  -3  21   7          3.99          9.05         2.40 o                         
  -2  21   7          4.78          4.09         3.38 o                         
  -1  21   7         14.79         21.87         7.96 o                         
   0  21   7          1.12         -6.29         5.29 o                         
   1  21   7         16.40         13.22         6.05 o                         
   2  21   7          3.71          8.35         2.80 o                         
  -5  22   7          3.91         -1.91         1.97 o                         
  -4  22   7        112.01        104.70         9.03 o                         
  -3  22   7         15.87         25.41         6.12 o                         
  -2  22   7          0.44          4.87         8.20 o                         
  -1  22   7          9.94          9.31         4.64 o                         
   0  22   7          7.89          8.70         6.51 o                         
   1  22   7         11.83          6.76         3.97 o                         
  -5  23   7          5.93         -3.78         6.78 o                         
  -4  23   7          7.69          0.21         2.90 o                         
  -3  23   7         43.57         41.95         5.84 o                         
  -2  23   7          8.72         28.72        16.22 o                         
  -1  23   7          0.04         -6.68         4.45 o                         
   0  23   7         18.16         16.93         2.37 o                         
   1  23   7          2.35         10.41         7.26 o                         
  -4  24   7         37.52         50.64         3.39 o                         
  -3  24   7          7.08         22.89        16.01 o                         
  -2  24   7         20.33         11.12         5.76 o                         
  -1  24   7         16.16         13.44         2.44 o                         
   0  24   7          8.64         11.51        11.72 o                         
  -8   0   8         77.61         81.04         4.84 o                         
  -6   0   8        255.46        231.47         9.34 o                         
  -4   0   8         13.50          7.98         3.40 o                         
  -2   0   8         31.07         30.46        13.09 o                         
   0   0   8        187.28        197.49         3.81 o                         
   2   0   8        210.78        211.88        14.13 o                         
   4   0   8         31.21         27.68         8.18 o                         
  -9   1   8         12.17         10.41         5.03 o                         
  -8   1   8        117.47        100.90         4.39 o                         
  -7   1   8        279.91        271.73         6.52 o                         
  -6   1   8         79.79         90.67         6.43 o                         
  -5   1   8         46.11         45.26         2.00 o                         
  -4   1   8         74.30         74.58         2.54 o                         
  -3   1   8        196.38        221.81         6.47 o                         
  -2   1   8         27.61         30.54         3.35 o                         
  -1   1   8         12.47         10.61         4.04 o                         
   0   1   8         26.88         33.55         2.32 o                         
   1   1   8         24.08         42.40         5.55 o                         
   2   1   8         18.72         31.32         3.52 o                         
   3   1   8         15.55         27.95         6.61 o                         
   4   1   8         34.82         29.50         6.30 o                         
   5   1   8          0.29         -0.33         4.64 o                         
  -9   2   8         10.14          9.85         3.07 o                         
  -8   2   8          1.16          4.94         2.70 o                         
  -7   2   8         72.32         70.77         4.38 o                         
  -6   2   8        143.34        121.83         3.02 o                         
  -5   2   8          3.77          3.29         2.36 o                         
  -4   2   8        268.80        239.73         7.35 o                         
  -3   2   8         53.61         48.05         3.52 o                         
  -2   2   8         50.83         54.70         6.69 o                         
  -1   2   8        455.71        475.43        12.91 o                         
   0   2   8         51.53         45.47         3.31 o                         
   1   2   8        360.12        359.68         6.01 o                         
   2   2   8        142.12        147.21         3.62 o                         
   3   2   8         69.20         66.22         3.85 o                         
   4   2   8          0.48          9.42         2.07 o                         
   5   2   8          2.03          1.50         4.61 o                         
  -9   3   8          4.55         12.49         2.97 o                         
  -8   3   8          4.91         -0.68         3.24 o                         
  -7   3   8        118.69        132.66         6.19 o                         
  -6   3   8        100.81        105.63         3.57 o                         
  -5   3   8        292.48        306.33         6.72 o                         
  -4   3   8          1.39         -3.30         2.20 o                         
  -3   3   8          8.04          6.22         5.42 o                         
  -2   3   8         63.16         56.71         4.29 o                         
  -1   3   8        351.69        355.61         8.21 o                         
   0   3   8        273.62        275.37         5.45 o                         
   1   3   8         27.51         31.09         5.05 o                         
   2   3   8         41.47         38.95         2.72 o                         
   3   3   8          0.51         -1.21         2.18 o                         
   4   3   8          7.62         -3.21         5.29 o                         
   5   3   8         41.84         32.34         3.24 o                         
  -9   4   8          1.46         -0.50         3.35 o                         
  -8   4   8         28.15         25.86         4.72 o                         
  -7   4   8         98.52         97.83         5.43 o                         
  -6   4   8         73.46         71.10         2.24 o                         
  -5   4   8         47.32         47.55         2.85 o                         
  -4   4   8        410.96        391.15         3.17 o                         
  -3   4   8        286.14        305.46         4.29 o                         
  -2   4   8        286.22        322.47         4.80 o                         
  -1   4   8        127.04        135.65         2.41 o                         
   0   4   8        203.17        202.95         5.96 o                         
   1   4   8        173.90        176.13         3.73 o                         
   2   4   8         17.39         27.97         4.79 o                         
   3   4   8         20.51         27.51         2.67 o                         
   4   4   8         29.20         33.82         2.14 o                         
   5   4   8          1.10         -0.84         1.98 o                         
  -9   5   8         28.72         37.92         2.81 o                         
  -8   5   8         18.00         16.20         3.02 o                         
  -7   5   8          7.27         11.54         3.37 o                         
  -6   5   8         91.72         95.66         3.55 o                         
  -5   5   8         49.53         67.30         3.54 o                         
  -4   5   8         43.50         33.08         2.61 o                         
  -3   5   8         60.64         62.90         4.68 o                         
  -2   5   8          0.01         -4.53         3.03 o                         
  -1   5   8          5.29          3.57         2.99 o                         
   0   5   8         72.35         69.83         2.34 o                         
   1   5   8         22.34         19.35         2.34 o                         
   2   5   8         99.77        100.38         5.26 o                         
   3   5   8          1.76          2.25         3.90 o                         
   4   5   8          0.60          9.67         7.07 o                         
   5   5   8         41.65         40.28         4.33 o                         
  -9   6   8          0.93          3.58         4.58 o                         
  -8   6   8         85.63         79.13         4.49 o                         
  -7   6   8         23.52         13.78         3.06 o                         
  -6   6   8         36.80         35.16         1.91 o                         
  -5   6   8         50.68         50.65         2.22 o                         
  -4   6   8          6.86         16.06         3.52 o                         
  -3   6   8        160.71        186.48         6.85 o                         
  -2   6   8        233.51        226.04         6.43 o                         
  -1   6   8         13.02         11.05         2.07 o                         
   0   6   8        379.10        392.50         9.20 o                         
   1   6   8        203.64        199.68         3.81 o                         
   2   6   8         14.51         18.08         3.82 o                         
   3   6   8         45.35         44.13         2.47 o                         
   4   6   8         20.56         22.59         2.24 o                         
   5   6   8          9.59          1.95         3.06 o                         
  -9   7   8          8.74          6.60         2.58 o                         
  -8   7   8          0.54         -0.36         2.13 o                         
  -7   7   8          1.83          2.91         1.95 o                         
  -6   7   8          3.01          6.96         3.81 o                         
  -5   7   8         48.30         50.99         4.51 o                         
  -4   7   8          7.48          3.12         1.96 o                         
  -3   7   8        194.10        190.01         3.77 o                         
  -2   7   8          1.87          1.39         2.27 o                         
  -1   7   8        539.21        549.05         5.35 o                         
   0   7   8        148.71        147.89         4.45 o                         
   1   7   8         11.83         13.87         1.92 o                         
   2   7   8         77.07         80.65         2.93 o                         
   3   7   8         16.90         22.12         3.13 o                         
   4   7   8          0.40         -6.43         4.29 o                         
  -9   8   8         58.07         53.20         8.84 o                         
  -8   8   8          2.52         -2.31         3.49 o                         
  -7   8   8         90.07         78.85         3.15 o                         
  -6   8   8         63.89         61.35         1.92 o                         
  -5   8   8          2.02         -1.13         1.94 o                         
  -4   8   8          6.89          7.71         1.94 o                         
  -3   8   8        363.91        344.33         2.88 o                         
  -2   8   8          0.41         -1.36         2.38 o                         
  -1   8   8        663.00        688.42        14.72 o                         
   0   8   8         57.85         53.59         2.59 o                         
   1   8   8        124.59        134.20         2.83 o                         
   2   8   8         48.72         50.90         2.43 o                         
   3   8   8         75.63         73.22         3.97 o                         
   4   8   8         33.62         31.06         6.34 o                         
  -9   9   8          0.16          4.03         2.53 o                         
  -8   9   8         16.31         17.35         2.54 o                         
  -7   9   8          6.18          6.98         2.67 o                         
  -6   9   8          0.00          0.59         1.83 o                         
  -5   9   8         41.08         41.73         4.16 o                         
  -4   9   8         14.30          4.62         3.79 o                         
  -3   9   8          3.38          3.52         2.10 o                         
  -2   9   8         75.74         71.13         3.12 o                         
  -1   9   8        150.96        156.28         3.43 o                         
   0   9   8        320.06        331.59         5.65 o                         
   1   9   8          1.99         -0.76         4.14 o                         
   2   9   8         48.68         55.29         3.08 o                         
   3   9   8         17.61         11.78         5.54 o                         
   4   9   8          0.41          1.34         1.86 o                         
  -8  10   8          2.56          7.62         3.15 o                         
  -7  10   8         73.76         76.55         3.42 o                         
  -6  10   8         66.12         55.60         3.22 o                         
  -5  10   8        320.88        306.42         6.89 o                         
  -4  10   8          4.18          4.39         2.52 o                         
  -3  10   8        190.15        200.85         4.96 o                         
  -2  10   8          5.71          3.64         2.31 o                         
  -1  10   8        149.10        129.13         4.04 o                         
   0  10   8          6.97          9.97         3.52 o                         
   1  10   8          6.30          3.63         1.86 o                         
   2  10   8          3.58          5.70         2.35 o                         
   3  10   8         93.07        102.32         5.45 o                         
   4  10   8          4.16         12.63         6.27 o                         
  -8  11   8        127.89        122.73         4.14 o                         
  -7  11   8          2.62          1.19         1.94 o                         
  -6  11   8         11.30         12.67         1.77 o                         
  -5  11   8          0.50          2.34         3.28 o                         
  -4  11   8          1.87          2.78         2.53 o                         
  -3  11   8         46.89         59.89         3.15 o                         
  -2  11   8        831.25        832.65        12.91 o                         
  -1  11   8         42.43         41.18         4.28 o                         
   0  11   8        261.22        267.65         6.07 o                         
   1  11   8         11.54         15.09         1.86 o                         
   2  11   8        157.32        146.13         3.39 o                         
   3  11   8         13.02         17.20         2.45 o                         
   4  11   8          0.65          0.96         1.97 o                         
  -8  12   8         14.23         18.54         4.87 o                         
  -7  12   8         37.71         40.34         3.65 o                         
  -6  12   8         17.71         18.62         1.72 o                         
  -5  12   8         46.85         46.45         3.34 o                         
  -4  12   8          2.90         -0.93         2.10 o                         
  -3  12   8         44.03         40.15         2.32 o                         
  -2  12   8         28.35         38.87         5.12 o                         
  -1  12   8         78.26         65.99         4.48 o                         
   0  12   8         94.09         93.58         6.79 o                         
   1  12   8         20.24         25.49         1.88 o                         
   2  12   8         33.27         29.38         3.05 o                         
   3  12   8        134.82        124.96         2.51 o                         
   4  12   8         22.67         24.01         5.58 o                         
  -8  13   8          0.96         -5.29         4.57 o                         
  -7  13   8         35.51         38.24         3.19 o                         
  -6  13   8          6.80          2.03         1.97 o                         
  -5  13   8          0.09         -1.00         3.46 o                         
  -4  13   8          0.29          1.90         2.78 o                         
  -3  13   8         65.78         66.07         3.18 o                         
  -2  13   8         11.28         10.68         3.61 o                         
  -1  13   8         97.18        105.88         5.87 o                         
   0  13   8         89.51         96.83         4.09 o                         
   1  13   8          0.12          0.30         4.69 o                         
   2  13   8        100.86        101.49         6.02 o                         
   3  13   8          0.79         -2.74         1.83 o                         
  -8  14   8          0.39          9.50         2.47 o                         
  -7  14   8          3.89          2.12         2.51 o                         
  -6  14   8         15.50         11.84         2.15 o                         
  -5  14   8         73.17         72.96         5.04 o                         
  -4  14   8         21.87         29.70         2.31 o                         
  -3  14   8          5.08          3.51         2.12 o                         
  -2  14   8         24.30         37.78         6.88 o                         
  -1  14   8        106.39        109.20         7.36 o                         
   0  14   8         20.08         31.93         3.68 o                         
   1  14   8         10.21          7.46         2.18 o                         
   2  14   8          1.23         -2.11         1.86 o                         
   3  14   8          6.26          6.57         4.27 o                         
  -7  15   8         35.31         38.67         4.61 o                         
  -6  15   8         12.30         11.54         2.32 o                         
  -5  15   8          1.04          7.54         3.46 o                         
  -4  15   8         62.82         53.20         2.13 o                         
  -3  15   8        232.83        228.54         5.30 o                         
  -2  15   8         46.02         42.75         2.59 o                         
  -1  15   8         75.16         70.09         2.26 o                         
   0  15   8          0.42         -3.56         3.05 o                         
   1  15   8          1.91          5.63         3.02 o                         
   2  15   8         89.84         88.84         6.84 o                         
   3  15   8         66.63         46.07         4.93 o                         
  -7  16   8          0.46         -0.04         2.29 o                         
  -6  16   8          3.40          1.44         2.42 o                         
  -5  16   8          0.60          0.18         1.95 o                         
  -4  16   8         63.79         74.43         3.24 o                         
  -3  16   8          4.87          5.20         2.70 o                         
  -2  16   8         65.87         61.10        12.10 o                         
  -1  16   8        129.48        124.29        10.62 o                         
   0  16   8          5.06          6.63         3.63 o                         
   1  16   8         18.42         22.30         2.93 o                         
   2  16   8          8.32          2.94         3.94 o                         
   3  16   8          0.89         11.19         2.29 o                         
  -7  17   8          0.00          4.69         2.86 o                         
  -6  17   8          0.75          7.70         3.66 o                         
  -5  17   8          5.75          6.53         2.62 o                         
  -4  17   8         15.25         18.35         3.60 o                         
  -3  17   8          0.65          0.16         2.62 o                         
  -2  17   8         76.70         79.05        10.29 o                         
  -1  17   8         24.63         33.45         4.88 o                         
   0  17   8         25.27         27.90         3.48 o                         
   1  17   8          1.08          0.30         3.80 o                         
   2  17   8         12.64         24.71         4.55 o                         
  -6  18   8         46.83         53.15         5.44 o                         
  -5  18   8         41.28         42.59         3.19 o                         
  -4  18   8         92.72         81.47         3.82 o                         
  -3  18   8          4.97          1.96         2.42 o                         
  -2  18   8         23.70         17.49         6.25 o                         
  -1  18   8         35.19         38.43         7.12 o                         
   0  18   8         26.97         34.96         6.58 o                         
   1  18   8          0.62         18.67         5.60 o                         
   2  18   8         28.95         38.62         3.08 o                         
  -6  19   8          0.03         -2.25         1.81 o                         
  -5  19   8         12.91         17.41         2.83 o                         
  -4  19   8          6.32          9.04         4.01 o                         
  -3  19   8          1.45          5.91         2.76 o                         
  -2  19   8         25.33         32.62         2.48 o                         
  -1  19   8          0.73         -1.23         6.42 o                         
   0  19   8         34.76         31.50         6.09 o                         
   1  19   8          1.40         -1.12         5.28 o                         
  -5  20   8          7.81         11.39         3.81 o                         
  -4  20   8         10.55          1.40         3.97 o                         
  -3  20   8         13.42          5.16         2.40 o                         
  -2  20   8         29.71         31.89         9.42 o                         
  -1  20   8          1.49         -3.87         5.78 o                         
   0  20   8         26.38         32.59         2.44 o                         
   1  20   8         38.20         31.38         2.45 o                         
  -5  21   8          1.19          2.51         3.90 o                         
  -4  21   8          5.14         10.76         5.02 o                         
  -3  21   8         13.19          7.18         5.63 o                         
  -2  21   8         20.44          7.90         3.17 o                         
  -1  21   8          0.14         -4.23         2.82 o                         
   0  21   8          0.85         -8.29         5.52 o                         
  -4  22   8          9.59         -5.78         3.85 o                         
  -3  22   8         23.33         21.39         3.43 o                         
  -2  22   8          0.80         -1.12         3.68 o                         
  -1  22   8          1.85         12.33         9.10 o                         
  -9   0   9          1.57          3.95         4.02 o                         
  -7   0   9         23.50         25.49         2.69 o                         
  -5   0   9         48.21         38.18         3.20 o                         
  -3   0   9         32.40         38.23         4.69 o                         
  -1   0   9          0.79         -0.83         6.08 o                         
   1   0   9         39.73         26.02         7.52 o                         
   3   0   9        109.79        107.80         4.92 o                         
  -8   1   9         54.40         37.04         2.62 o                         
  -7   1   9         31.88         33.26         4.73 o                         
  -6   1   9         47.47         54.14         2.62 o                         
  -5   1   9          1.65          2.73         2.77 o                         
  -4   1   9        172.20        156.05         7.25 o                         
  -3   1   9          5.91          3.85         6.21 o                         
  -2   1   9        287.44        265.81         6.60 o                         
  -1   1   9         24.91         37.68         4.51 o                         
   0   1   9          4.35         -1.56         3.48 o                         
   1   1   9         33.73         35.02         2.30 o                         
   2   1   9          6.13         -0.16         2.18 o                         
   3   1   9         12.10         11.76         3.70 o                         
   4   1   9        183.30        129.84        10.42 o                         
  -8   2   9         43.07         33.01         2.48 o                         
  -7   2   9         43.64         31.70         2.69 o                         
  -6   2   9         37.06         39.64         3.77 o                         
  -5   2   9          2.14         -3.16         3.97 o                         
  -4   2   9        179.35        184.76         5.04 o                         
  -3   2   9        103.35        107.47         2.84 o                         
  -2   2   9         53.45         65.41         5.59 o                         
  -1   2   9          0.16         -0.84         4.97 o                         
   0   2   9         10.31          8.93         6.41 o                         
   1   2   9         52.26         51.89         3.54 o                         
   2   2   9         79.35         78.21         3.95 o                         
   3   2   9          6.17          2.77         7.58 o                         
  -9   3   9          0.27          5.48         3.98 o                         
  -8   3   9         45.80         38.02         2.06 o                         
  -7   3   9         55.24         66.24         1.99 o                         
  -6   3   9         10.56         10.23         5.02 o                         
  -5   3   9         40.99         38.54         2.99 o                         
  -4   3   9         40.29         39.06         4.27 o                         
  -3   3   9          0.05         -5.22         3.81 o                         
  -2   3   9         97.14         91.37         3.36 o                         
  -1   3   9         48.72         58.65        11.45 o                         
   0   3   9          9.90         15.58         4.63 o                         
   1   3   9        131.40        125.61         3.17 o                         
   2   3   9         44.60         43.86         4.65 o                         
   3   3   9          8.28          1.09         6.82 o                         
  -8   4   9         13.70         12.85         2.31 o                         
  -7   4   9         10.81         10.29         2.45 o                         
  -6   4   9          1.14          2.09         1.84 o                         
  -5   4   9         14.20         16.78         4.23 o                         
  -4   4   9        104.52        120.03         3.90 o                         
  -3   4   9         86.27         82.18         6.74 o                         
  -2   4   9         32.59         27.47         5.38 o                         
  -1   4   9          3.61         -3.36         4.76 o                         
   0   4   9         24.69         33.49         5.60 o                         
   1   4   9         13.28          5.86         4.06 o                         
   2   4   9         77.40         67.15         4.20 o                         
   3   4   9         24.48         20.01         4.58 o                         
  -8   5   9         12.40         16.40         2.17 o                         
  -7   5   9          9.50         15.71         3.60 o                         
  -6   5   9          7.18          6.21         2.55 o                         
  -5   5   9        127.25        131.85         3.85 o                         
  -4   5   9          6.29          0.18         2.34 o                         
  -3   5   9          4.29         10.87         3.05 o                         
  -2   5   9          8.09         17.77         4.25 o                         
  -1   5   9        132.57        123.00         2.81 o                         
   0   5   9         87.50         78.05         3.21 o                         
   1   5   9          1.03          5.57         4.17 o                         
   2   5   9         49.79         47.49         5.07 o                         
   3   5   9        277.61        254.84         2.72 o                         
  -8   6   9         83.69         67.47         2.90 o                         
  -7   6   9          4.21         -0.82         3.45 o                         
  -6   6   9         11.34         13.91         2.88 o                         
  -5   6   9          0.08          0.26         3.91 o                         
  -4   6   9          0.00          0.37         2.43 o                         
  -3   6   9         36.74         37.67         4.07 o                         
  -2   6   9        169.08        175.49         4.31 o                         
  -1   6   9         39.37         48.30         6.42 o                         
   0   6   9          4.31         13.33         5.45 o                         
   1   6   9        131.36        117.83         3.77 o                         
   2   6   9          0.20         -0.42         4.94 o                         
   3   6   9          0.03         -4.12         3.67 o                         
  -8   7   9         35.27         24.12         2.81 o                         
  -7   7   9         22.52         22.93         2.37 o                         
  -6   7   9        196.68        212.91         5.40 o                         
  -5   7   9         79.93         82.67         2.57 o                         
  -4   7   9          9.90          2.75         3.29 o                         
  -3   7   9         30.93         37.15         2.24 o                         
  -2   7   9         10.89          8.75         4.00 o                         
  -1   7   9         92.53         88.57         5.70 o                         
   0   7   9        261.68        263.43         6.23 o                         
   1   7   9         98.01         86.73         2.49 o                         
   2   7   9         25.38         17.41         5.01 o                         
   3   7   9          0.97          4.48         3.92 o                         
  -8   8   9         32.35         31.06         2.07 o                         
  -7   8   9          4.67          0.84         3.04 o                         
  -6   8   9         20.62         22.28         2.64 o                         
  -5   8   9         48.95         50.00         2.71 o                         
  -4   8   9         11.59         11.11         2.04 o                         
  -3   8   9          1.54          8.35         4.05 o                         
  -2   8   9        137.35        134.36         2.39 o                         
  -1   8   9         18.24         25.91         3.63 o                         
   0   8   9          2.04         -2.88         3.11 o                         
   1   8   9         59.65         63.35         4.41 o                         
   2   8   9         69.15         69.00         4.02 o                         
   3   8   9          7.26         14.04         2.22 o                         
  -8   9   9          0.18          8.02         4.72 o                         
  -7   9   9        130.72        127.79         3.33 o                         
  -6   9   9         66.64         67.69         2.55 o                         
  -5   9   9        161.87        154.06         3.27 o                         
  -4   9   9         13.14         15.70         3.12 o                         
  -3   9   9          0.29          2.43         4.46 o                         
  -2   9   9        107.01        121.02         7.84 o                         
  -1   9   9         22.28         27.66         3.66 o                         
   0   9   9         24.71         16.51         5.07 o                         
   1   9   9        197.13        201.46         5.85 o                         
   2   9   9         26.13         25.90         2.73 o                         
   3   9   9         84.60         68.87         5.36 o                         
  -8  10   9        146.65        119.04         7.74 o                         
  -7  10   9          9.94         11.97         3.29 o                         
  -6  10   9        126.60        147.01         5.38 o                         
  -5  10   9          1.84          6.76         3.17 o                         
  -4  10   9          1.79         -1.74         2.01 o                         
  -3  10   9          0.41          1.45         3.11 o                         
  -2  10   9         12.36          7.43         2.94 o                         
  -1  10   9         32.18         38.49         2.47 o                         
   0  10   9          0.15          0.82         3.82 o                         
   1  10   9          0.01          1.44         3.17 o                         
   2  10   9        162.47        158.08         8.04 o                         
   3  10   9          0.76         -1.52         2.23 o                         
  -8  11   9          0.38          2.14         3.36 o                         
  -7  11   9         57.19         51.21         2.55 o                         
  -6  11   9          1.91          8.16         2.01 o                         
  -5  11   9          3.41          1.15         1.92 o                         
  -4  11   9         22.45         17.02         5.27 o                         
  -3  11   9         25.24         22.49         4.27 o                         
  -2  11   9         49.59         48.84         4.48 o                         
  -1  11   9         21.07         28.01         3.49 o                         
   0  11   9          9.06          4.45         4.27 o                         
   1  11   9        129.21        119.17         5.55 o                         
   2  11   9          0.13         -4.20         3.21 o                         
  -7  12   9         73.05         68.31         2.76 o                         
  -6  12   9         35.41         39.61         3.01 o                         
  -5  12   9        195.70        196.31         6.43 o                         
  -4  12   9         17.82         25.64         4.78 o                         
  -3  12   9          5.04         13.66         2.95 o                         
  -2  12   9          1.50         13.06         3.18 o                         
  -1  12   9        148.27        135.80         6.56 o                         
   0  12   9         58.42         61.22         6.55 o                         
   1  12   9          2.34          6.55         2.59 o                         
   2  12   9         58.73         59.46         6.12 o                         
  -7  13   9         16.32         11.47         2.61 o                         
  -6  13   9         16.72         19.37         4.33 o                         
  -5  13   9         10.37         13.39         4.22 o                         
  -4  13   9          7.01          8.27         1.90 o                         
  -3  13   9         17.57         15.41         2.67 o                         
  -2  13   9          2.38         20.76         8.09 o                         
  -1  13   9         20.90         19.55         2.84 o                         
   0  13   9         14.84         21.12         4.60 o                         
   1  13   9         30.92         37.20         1.93 o                         
   2  13   9         41.63         33.35         3.81 o                         
  -7  14   9         34.16         25.75         3.79 o                         
  -6  14   9          0.09          0.20         1.77 o                         
  -5  14   9         75.25         84.40         2.62 o                         
  -4  14   9          8.75         10.44         2.36 o                         
  -3  14   9          4.38          6.51         1.99 o                         
  -2  14   9          6.20         11.31         3.56 o                         
  -1  14   9          1.53          8.46         3.74 o                         
   0  14   9          0.45         -4.79         3.19 o                         
   1  14   9          0.23         -5.21         3.48 o                         
   2  14   9          0.08         -3.79         2.53 o                         
  -6  15   9          0.55         -3.55         2.86 o                         
  -5  15   9          1.58         -4.21         2.81 o                         
  -4  15   9          3.48         14.84         3.94 o                         
  -3  15   9          7.81          9.28         3.84 o                         
  -2  15   9          2.29         -1.57         3.53 o                         
  -1  15   9          7.05         10.39         3.29 o                         
   0  15   9         20.52         25.24         4.23 o                         
   1  15   9         14.62         15.99         3.63 o                         
  -6  16   9         64.02         45.73         5.67 o                         
  -5  16   9          3.24          2.33         1.86 o                         
  -4  16   9          1.90         -1.62         3.82 o                         
  -3  16   9          1.10          1.65         2.12 o                         
  -2  16   9         38.02         44.72         6.44 o                         
  -1  16   9          4.08          4.25         2.68 o                         
   0  16   9          6.03         15.71         6.40 o                         
   1  16   9          1.44          3.42         5.47 o                         
  -5  17   9          0.76         -0.68         2.03 o                         
  -4  17   9          8.69         10.45         2.62 o                         
  -3  17   9         70.70         66.17         3.56 o                         
  -2  17   9          7.23         12.16         2.92 o                         
  -1  17   9          4.43          2.79         3.26 o                         
   0  17   9         11.03          6.46         5.47 o                         
  -5  18   9          7.39          6.94         2.22 o                         
  -4  18   9         12.76         11.64         3.93 o                         
  -3  18   9          3.98          0.01         2.01 o                         
  -2  18   9         68.89         62.39         5.26 o                         
  -1  18   9          4.13          3.37         1.91 o                         
   0  18   9         28.69         27.03         3.04 o                         
  -4  19   9          3.23          5.22         1.95 o                         
  -3  19   9         42.55         39.51         3.33 o                         
  -2  19   9         46.55         33.57         7.46 o                         
  -1  19   9         30.78          8.76         2.93 o                         
  -2  20   9         21.18         -5.75         4.16 o                         
  -8   0  10         18.14         15.38         5.68 o                         
  -6   0  10          5.34         10.07         5.94 o                         
  -4   0  10        157.57        167.52        16.07 o                         
  -2   0  10        104.76        116.22         4.68 o                         
   0   0  10        174.93        141.42         3.54 o                         
   2   0  10          7.79         10.86         8.28 o                         
  -8   1  10         29.16         23.95         2.62 o                         
  -7   1  10          4.13         -2.33         1.84 o                         
  -6   1  10          1.92          7.35         3.24 o                         
  -5   1  10         34.13         29.76         3.24 o                         
  -4   1  10         34.21         31.91         5.10 o                         
  -3   1  10          0.02         -7.01         4.67 o                         
  -2   1  10          0.58         -4.73         3.25 o                         
  -1   1  10          0.02          7.16         3.40 o                         
   0   1  10         23.45         25.87         7.84 o                         
   1   1  10          0.13         -0.28         2.21 o                         
   2   1  10          1.05          8.04         7.23 o                         
  -8   2  10         24.72         26.39         3.74 o                         
  -7   2  10         10.25          7.41         2.31 o                         
  -6   2  10          5.48          0.12         2.34 o                         
  -5   2  10          0.00         -1.74         2.47 o                         
  -4   2  10         60.25         59.37         3.90 o                         
  -3   2  10          0.37          7.08         3.25 o                         
  -2   2  10         34.53         30.57         9.11 o                         
  -1   2  10         37.53         30.66         3.24 o                         
   0   2  10         52.11         57.81         6.10 o                         
   1   2  10          3.50         -1.94         2.06 o                         
   2   2  10          0.18         -3.09         2.14 o                         
  -8   3  10         56.10         36.42        11.03 o                         
  -7   3  10          0.73         -0.09         1.91 o                         
  -6   3  10          0.42         -3.68         3.65 o                         
  -5   3  10         34.64         39.65         5.06 o                         
  -4   3  10         21.35         30.26         3.49 o                         
  -3   3  10          0.14          7.44         5.14 o                         
  -2   3  10         43.32         49.34         4.88 o                         
  -1   3  10         65.21         54.34         7.14 o                         
   0   3  10          0.01          3.02         2.27 o                         
   1   3  10         55.93         54.65         2.54 o                         
   2   3  10          0.05         -1.94         5.96 o                         
  -7   4  10          5.62          0.91         2.43 o                         
  -6   4  10         17.88         19.53         3.68 o                         
  -5   4  10          1.54          7.33         3.03 o                         
  -4   4  10         63.77         70.18         7.72 o                         
  -3   4  10          2.88          2.90         5.77 o                         
  -2   4  10          3.03         -0.14        10.23 o                         
  -1   4  10          5.65         -0.06         7.95 o                         
   0   4  10         45.11         42.96         2.37 o                         
   1   4  10         29.04         38.37         3.98 o                         
   2   4  10          3.56          0.66         4.87 o                         
  -7   5  10         52.41         45.84         4.29 o                         
  -6   5  10          0.10          8.16         3.93 o                         
  -5   5  10         50.20         52.45         3.64 o                         
  -4   5  10         24.30         23.17         3.34 o                         
  -3   5  10         18.32         20.40         2.97 o                         
  -2   5  10         80.74         89.22         6.77 o                         
  -1   5  10         27.87         29.68         4.51 o                         
   0   5  10         24.90         24.80         3.90 o                         
   1   5  10         21.21         22.37         3.87 o                         
   2   5  10          3.25         12.74         5.36 o                         
  -7   6  10          6.86          6.85         2.52 o                         
  -6   6  10        157.20        151.49         4.37 o                         
  -5   6  10         51.21         56.60         2.87 o                         
  -4   6  10          4.04          7.35         2.01 o                         
  -3   6  10          3.77         -0.47         2.73 o                         
  -2   6  10          9.90         10.66         4.96 o                         
  -1   6  10         54.37         46.05         5.56 o                         
   0   6  10          1.10         -2.60         2.44 o                         
   1   6  10         26.03         24.86         6.05 o                         
   2   6  10        137.61        104.16         6.91 o                         
  -7   7  10          2.81         -2.53         2.27 o                         
  -6   7  10         20.26         24.26         1.77 o                         
  -5   7  10        104.89        109.19         6.48 o                         
  -4   7  10          4.06          0.48         2.03 o                         
  -3   7  10         56.21         57.78         7.92 o                         
  -2   7  10         77.90         81.70         3.21 o                         
  -1   7  10        113.23        111.23         8.22 o                         
   0   7  10         12.08          7.28         2.33 o                         
   1   7  10        109.39         92.93         4.42 o                         
   2   7  10          3.08          4.03         9.53 o                         
  -7   8  10          2.58          5.15         2.40 o                         
  -6   8  10          3.42          5.46         3.69 o                         
  -5   8  10        160.23        156.55         8.02 o                         
  -4   8  10        213.81        201.37         8.75 o                         
  -3   8  10         82.39         76.26         3.07 o                         
  -2   8  10         24.03         32.16         4.77 o                         
  -1   8  10          8.50          5.88         3.34 o                         
   0   8  10          5.69         11.43         2.38 o                         
   1   8  10         38.66         23.70         1.98 o                         
  -7   9  10          4.18         -1.50         1.81 o                         
  -6   9  10         61.55         69.72         2.99 o                         
  -5   9  10          9.98          0.15         1.93 o                         
  -4   9  10         21.48         32.48         3.57 o                         
  -3   9  10          0.31         -0.24         2.16 o                         
  -2   9  10        124.37        116.48         9.92 o                         
  -1   9  10          0.16          0.09         1.85 o                         
   0   9  10          0.84          2.37         3.92 o                         
   1   9  10          8.33          9.16         2.91 o                         
  -6  10  10          4.24          4.43         1.68 o                         
  -5  10  10         12.01         20.60         2.52 o                         
  -4  10  10         28.86         31.29         3.32 o                         
  -3  10  10          6.89          6.78         5.80 o                         
  -2  10  10          2.17          4.23         6.81 o                         
  -1  10  10         20.35         16.58         3.79 o                         
   0  10  10          3.56         12.51         3.64 o                         
   1  10  10         74.28         66.47         6.01 o                         
  -6  11  10        151.88        140.77         4.67 o                         
  -5  11  10         13.86         22.88         2.63 o                         
  -4  11  10         61.43         62.01         4.96 o                         
  -3  11  10         37.87         39.25         3.64 o                         
  -2  11  10         76.89         69.57         4.29 o                         
  -1  11  10         22.24         11.38         5.26 o                         
   0  11  10         26.92         35.54         3.22 o                         
   1  11  10          0.47          0.38         2.89 o                         
  -6  12  10          0.64         -2.00         2.31 o                         
  -5  12  10         12.86          5.63         2.21 o                         
  -4  12  10         15.54         18.03         2.93 o                         
  -3  12  10          0.34         -2.13         1.80 o                         
  -2  12  10          0.55          3.30         2.19 o                         
  -1  12  10          1.05         -4.27         4.91 o                         
   0  12  10          8.85          6.92         2.17 o                         
  -5  13  10         23.55         24.15         3.78 o                         
  -4  13  10          8.03         15.37         3.30 o                         
  -3  13  10         41.09         41.81         5.46 o                         
  -2  13  10          2.37          7.59         2.42 o                         
  -1  13  10          0.30          5.97         3.90 o                         
   0  13  10          0.41          1.69         4.03 o                         
  -5  14  10         13.39         13.56         3.12 o                         
  -4  14  10         21.66         21.13         4.82 o                         
  -3  14  10         20.28         12.38         3.19 o                         
  -2  14  10          5.25         -3.01         6.33 o                         
  -1  14  10         19.57         16.41         3.32 o                         
   0  14  10         17.89         10.41         3.96 o                         
  -4  15  10          0.42         -2.16         2.86 o                         
  -3  15  10          1.09          1.02         2.03 o                         
  -2  15  10         57.50         45.05         3.22 o                         
  -1  15  10         10.83          3.26         2.34 o                         
  -3  16  10         11.07         14.35         3.46 o                         
  -2  16  10          1.97         -0.88         3.26 o                         
  -5   0  11          3.03          6.61         3.46 o                         
  -3   0  11          0.33          1.83         4.30 o                         
  -1   0  11         34.44         32.18         4.38 o                         
  -6   1  11         46.35         48.86         2.58 o                         
  -5   1  11         10.43         -1.36         2.69 o                         
  -4   1  11         19.10         22.45         3.71 o                         
  -3   1  11          2.60         -0.11         3.47 o                         
  -2   1  11          2.74         14.44         3.00 o                         
  -1   1  11          1.54         20.41        17.18 o                         
   0   1  11         37.03         25.19         2.19 o                         
  -6   2  11          2.33         -1.79         3.36 o                         
  -5   2  11          0.41         -3.95         3.44 o                         
  -4   2  11          1.95         -3.30         2.20 o                         
  -3   2  11         25.57         24.42         6.28 o                         
  -2   2  11         27.43         29.47        10.00 o                         
  -1   2  11          5.54          0.56         3.01 o                         
   0   2  11          7.22          0.25         3.08 o                         
  -6   3  11         26.89         27.48         2.32 o                         
  -5   3  11         56.75         52.69         2.36 o                         
  -4   3  11          1.46          7.90         2.16 o                         
  -3   3  11         11.62         11.89         8.94 o                         
  -2   3  11         46.26         39.03         6.56 o                         
  -1   3  11          1.02          7.07        11.00 o                         
   0   3  11         18.79         26.31         4.30 o                         
  -6   4  11          3.78          4.67         3.08 o                         
  -5   4  11         12.15         20.86         2.62 o                         
  -4   4  11          0.60          1.92         3.65 o                         
  -3   4  11          3.29         10.32         2.36 o                         
  -2   4  11         56.97         49.40         5.70 o                         
  -1   4  11         48.92         45.36         2.96 o                         
   0   4  11          3.00          5.45         3.59 o                         
  -6   5  11         42.82         43.17         2.65 o                         
  -5   5  11          1.75          4.71         2.05 o                         
  -4   5  11        106.74        101.90         2.35 o                         
  -3   5  11         27.07         34.69         4.62 o                         
  -2   5  11         26.28         17.23         2.69 o                         
  -1   5  11         26.55         16.24         8.29 o                         
   0   5  11          1.29          3.05         7.94 o                         
  -6   6  11          2.77         -6.42         4.28 o                         
  -5   6  11          8.46          4.81         2.54 o                         
  -4   6  11         20.13         27.79         3.91 o                         
  -3   6  11         79.91         73.75         3.73 o                         
  -2   6  11          0.35         -2.98         7.56 o                         
  -1   6  11         30.66         24.82         5.84 o                         
   0   6  11          4.86          3.18         3.78 o                         
  -6   7  11          1.61          4.82         4.22 o                         
  -5   7  11         19.58         23.63         4.93 o                         
  -4   7  11         26.89         24.09         3.57 o                         
  -3   7  11        100.77         91.83         2.30 o                         
  -2   7  11          4.02         12.35         4.83 o                         
  -1   7  11          1.69         -1.65         4.64 o                         
  -5   8  11         13.46         12.15         5.75 o                         
  -4   8  11         84.82         84.14         3.07 o                         
  -3   8  11          1.23          0.14         3.29 o                         
  -2   8  11          1.15         -0.35         6.11 o                         
  -1   8  11         23.14         19.88         7.16 o                         
  -5   9  11         10.19         10.84         6.81 o                         
  -4   9  11          5.98          0.81         2.60 o                         
  -3   9  11         17.06         16.43         1.95 o                         
  -2   9  11         32.41         42.79         7.48 o                         
  -1   9  11          0.00         -5.60         4.46 o                         
  -4  10  11         72.43         64.72         2.89 o                         
  -3  10  11          9.10         12.28         3.12 o                         
  -2  10  11         14.98         14.36         3.37 o                         
                                                                                
