# Supplementary material for: Two polymorphs of N,N′-diphenyl-2-[1-(propyl­amino)­ethyl­idene]propanedi­amide
Source: Acta Crystallogr E Crystallogr Commun. 2023 Mar 10;79(Pt 4):308–12. doi: 10.1107/S2056989023002141 (PMC10088299; doi:10.1107/S2056989023002141)
Supplement: Supplementary file 3 [file e-79-00308-IIsup3.hkl]

data_II                                                                         
_shelx_title ' MH271_3   I -4         R = 0.05  New: I41/a'                     
_shelx_refln_list_code          4                                               
_shelx_F_calc_maximum      445.36                                               
_exptl_crystal_F_000      2880.00                                               
_reflns_d_resolution_high  0.7851                                               
                                                                                
loop_                                                                           
 _space_group_symop_operation_xyz                                               
 'x, y, z'                                                                      
 '-y+3/4, x+1/4, z+1/4'                                                         
 '-x+1/2, -y, z+1/2'                                                            
 'y+3/4, -x+3/4, z+3/4'                                                         
 'x+1/2, y+1/2, z+1/2'                                                          
 '-y+5/4, x+3/4, z+3/4'                                                         
 '-x+1, -y+1/2, z+1'                                                            
 'y+5/4, -x+5/4, z+5/4'                                                         
 '-x, -y, -z'                                                                   
 'y-3/4, -x-1/4, -z-1/4'                                                        
 'x-1/2, y, -z-1/2'                                                             
 '-y-3/4, x-3/4, -z-3/4'                                                        
 '-x+1/2, -y+1/2, -z+1/2'                                                       
 'y-1/4, -x+1/4, -z+1/4'                                                        
 'x, y+1/2, -z'                                                                 
 '-y-1/4, x-1/4, -z-1/4'                                                        
                                                                                
_cell_length_a    27.7071                                                       
_cell_length_b    27.7071                                                       
_cell_length_c     9.4575                                                       
_cell_angle_alpha  90.000                                                       
_cell_angle_beta   90.000                                                       
_cell_angle_gamma  90.000                                                       
                                                                                
_shelx_F_squared_multiplier     1.000                                           
                                                                                
loop_                                                                           
 _refln_index_h                                                                 
 _refln_index_k                                                                 
 _refln_index_l                                                                 
 _refln_F_squared_calc                                                          
 _refln_F_squared_meas                                                          
 _refln_F_squared_sigma                                                         
 _refln_observed_status                                                         
  -2   4   0      18825.30      15705.63       149.46 o                         
   0   4   0       2970.03       3088.96        62.07 o                         
   2   4   0      20218.97      19232.21       116.10 o                         
   4   4   0      72322.49      70283.66       574.24 o                         
  -4   6   0       9806.85       8915.34        83.01 o                         
  -2   6   0     106727.13     106094.21      1650.11 o                         
   0   6   0      65502.14      60038.18       523.40 o                         
   2   6   0      74919.70      72792.73       565.98 o                         
   4   6   0     198344.86     194826.61       307.43 o                         
   6   6   0       1126.18        880.83        34.06 o                         
  -6   8   0        487.52        593.75        41.04 o                         
  -4   8   0      11330.42      11572.03       111.44 o                         
  -2   8   0      24493.83      23605.96       133.30 o                         
   0   8   0        285.81        353.54        30.16 o                         
   2   8   0      53008.09      52334.73       132.95 o                         
   4   8   0      41753.31      40033.38       255.21 o                         
   6   8   0       1585.36       1401.98        46.16 o                         
   8   8   0          1.77          4.01        22.56 o                         
  -8  10   0        115.17        117.58        30.70 o                         
  -6  10   0       7067.78       6355.80        59.42 o                         
  -4  10   0        930.70       1106.91        32.85 o                         
  -2  10   0       2349.56       2454.12        29.14 o                         
   0  10   0        582.77        465.22        29.22 o                         
   2  10   0      14095.29      13742.31        84.35 o                         
   4  10   0      72830.79      70837.92      1029.28 o                         
   6  10   0       1019.21       1123.13        41.97 o                         
   8  10   0      16695.77      15797.96       187.05 o                         
  10  10   0       2635.89       2934.04        38.17 o                         
 -10  12   0         32.55         37.84        26.30 o                         
  -8  12   0        653.22        572.65        25.75 o                         
  -6  12   0       5839.45       6230.43        52.13 o                         
  -4  12   0       1633.23       1658.62        26.72 o                         
  -2  12   0        736.15        675.84        24.67 o                         
   0  12   0      15356.82      15365.10        91.50 o                         
   2  12   0       7989.00       8437.92        61.39 o                         
   4  12   0       3193.04       3380.70        38.68 o                         
   6  12   0       1168.02       1009.90        45.44 o                         
   8  12   0       1523.26       1475.29        42.28 o                         
  10  12   0       1649.83       1602.08        26.02 o                         
  12  12   0       1422.91       1738.69        23.22 o                         
 -12  14   0        376.58        400.10        24.93 o                         
 -10  14   0       1484.45       1406.69        49.72 o                         
  -8  14   0       1005.14        934.63        25.98 o                         
  -6  14   0         38.45         45.24        23.31 o                         
  -4  14   0        312.90        238.87        23.92 o                         
  -2  14   0      12663.11      12950.33       132.50 o                         
   0  14   0        204.37        261.54        30.00 o                         
   2  14   0       1233.44       1434.09        58.80 o                         
   4  14   0       1986.42       2131.43        33.70 o                         
   6  14   0        321.23        377.93        28.21 o                         
   8  14   0       2633.62       2575.72        59.05 o                         
  10  14   0        521.67        777.17        33.06 o                         
  12  14   0       1440.61       1303.84        21.56 o                         
  14  14   0       1905.11       1805.54        39.10 o                         
 -14  16   0       2871.15       2947.64        44.13 o                         
 -12  16   0       3721.84       3961.01        45.71 o                         
 -10  16   0        193.57        176.35        70.11 o                         
  -8  16   0       1695.40       1781.85        52.09 o                         
  -6  16   0        725.44        750.99        22.88 o                         
  -4  16   0      20848.42      22099.87       161.17 o                         
  -2  16   0      11592.62      11646.60       122.44 o                         
   0  16   0       4664.67       4534.35        67.44 o                         
   2  16   0       8152.49       9168.64       154.54 o                         
   4  16   0       2101.05       2368.76        34.20 o                         
   6  16   0         78.86         41.11        23.97 o                         
   8  16   0       2252.46       2471.15        35.30 o                         
  10  16   0        201.47        162.89        22.16 o                         
  12  16   0        228.16        286.23        21.35 o                         
  14  16   0       1293.46       1182.75        23.97 o                         
  16  16   0       5055.08       5269.22        55.11 o                         
 -16  18   0       6902.98       7443.89        89.43 o                         
 -14  18   0       2833.24       2819.22        61.00 o                         
 -12  18   0        759.83        643.68        30.03 o                         
 -10  18   0       1040.06       1065.05        28.33 o                         
  -8  18   0         55.64         74.10        21.93 o                         
  -6  18   0        131.59        155.75        23.90 o                         
  -4  18   0        171.16        186.11        20.43 o                         
  -2  18   0       6834.79       7269.38       120.05 o                         
   0  18   0       6191.31       6425.09        87.43 o                         
   2  18   0       5553.57       6339.71        70.21 o                         
   4  18   0        419.30        418.34        37.88 o                         
   6  18   0         17.23         20.60        25.75 o                         
   8  18   0       1053.24        992.99        33.04 o                         
  10  18   0         83.31         94.16        21.66 o                         
  12  18   0          0.00        -32.49        22.37 o                         
  14  18   0        170.73        233.06        24.60 o                         
  16  18   0       9622.02      10123.98       120.75 o                         
  18  18   0         15.45          6.31        20.72 o                         
 -18  20   0        169.58        165.70        23.97 o                         
 -16  20   0         23.21         -3.16        20.52 o                         
 -14  20   0         34.91          2.79        24.65 o                         
 -12  20   0          3.65          7.41        31.19 o                         
 -10  20   0       4997.49       5355.83       151.70 o                         
  -8  20   0       7383.47       7371.06       184.64 o                         
  -6  20   0       3385.89       3607.81        54.53 o                         
  -4  20   0        348.79        373.90        47.21 o                         
  -2  20   0         70.15        101.08        22.86 o                         
   0  20   0       2007.46       2002.74        49.48 o                         
   2  20   0        423.25        476.19        26.92 o                         
   4  20   0       2515.86       2436.37       410.87 o                         
   6  20   0        320.60        364.44        31.33 o                         
   8  20   0         34.88         23.45        24.31 o                         
  10  20   0        599.88        741.59        26.89 o                         
  12  20   0         43.50         -6.29        24.39 o                         
  14  20   0       2118.54       2309.74        41.16 o                         
  16  20   0        203.45        134.18        22.31 o                         
  18  20   0        299.01        161.37        22.10 o                         
  20  20   0       1454.97       1531.62        46.33 o                         
 -20  22   0        714.53        735.20        43.21 o                         
 -18  22   0        146.08        122.75        37.25 o                         
 -16  22   0         32.09         40.04        20.68 o                         
 -14  22   0        415.03        402.29        38.11 o                         
 -12  22   0       3225.84       3417.70        71.92 o                         
 -10  22   0        255.78        237.41        46.10 o                         
  -8  22   0      12818.93      13574.98       248.80 o                         
  -6  22   0         14.78         28.44        71.38 o                         
  -4  22   0        128.21        145.46        24.31 o                         
  -2  22   0        548.17        490.55        33.07 o                         
   0  22   0         51.14         48.06        33.47 o                         
   2  22   0          0.11         13.08        36.26 o                         
   4  22   0          5.41          2.62        24.21 o                         
   6  22   0         82.90        116.09        26.04 o                         
   8  22   0        276.44        197.59        25.36 o                         
  10  22   0         25.88         -3.46        25.36 o                         
  12  22   0        972.80        956.82        26.54 o                         
  14  22   0         79.07        200.74        41.57 o                         
  16  22   0        162.85        239.05        21.44 o                         
  18  22   0       3752.15       4117.87       102.40 o                         
  20  22   0        124.96        173.00        21.97 o                         
  22  22   0        115.00         66.48        30.13 o                         
 -22  24   0        145.29        123.25        24.31 o                         
 -20  24   0        110.20         75.00        27.73 o                         
 -18  24   0          0.44         22.01        21.22 o                         
 -16  24   0         20.60         50.83        18.67 o                         
 -14  24   0        573.46        613.88        38.25 o                         
 -12  24   0        252.62        257.16        39.30 o                         
 -10  24   0       6532.25       6452.09       193.63 o                         
  -8  24   0         17.64          9.81        38.09 o                         
  -6  24   0       1056.78       1055.35        45.14 o                         
  -4  24   0        115.28         96.01        25.31 o                         
  -2  24   0          8.13        -18.45        57.21 o                         
   0  24   0        688.02        648.08        28.40 o                         
   2  24   0        321.30        351.18        45.05 o                         
   4  24   0       3790.69       3654.60        87.43 o                         
   6  24   0          0.04        -13.79        27.31 o                         
   8  24   0        961.56       1056.70        35.28 o                         
  10  24   0        184.02        178.90        24.41 o                         
  12  24   0         37.32         73.89        23.36 o                         
  14  24   0         80.62         24.26        25.47 o                         
  16  24   0       1508.93       1588.76        29.13 o                         
  18  24   0       1829.73       1608.37        39.59 o                         
  20  24   0         62.02        168.07        19.89 o                         
  22  24   0         28.20         20.37        21.47 o                         
  24  24   0        209.70        240.00        22.68 o                         
 -22  26   0        111.58         90.54        31.20 o                         
 -20  26   0         21.94         18.86        25.71 o                         
 -18  26   0         99.63        199.14        43.81 o                         
 -16  26   0         37.42         10.05        21.83 o                         
 -14  26   0        633.25        558.99        25.50 o                         
 -12  26   0       1319.98       1346.03       104.05 o                         
 -10  26   0        114.50        264.07        97.63 o                         
  -8  26   0         24.56         20.69        25.70 o                         
  -6  26   0        417.57        399.59        27.30 o                         
  -4  26   0        385.74        455.04        26.10 o                         
  -2  26   0         73.53         58.22        32.43 o                         
   0  26   0       1986.42       1890.36        30.10 o                         
   2  26   0         10.84          4.90        24.43 o                         
   4  26   0       1433.92       1617.12        36.67 o                         
   6  26   0       1956.64       2146.86       146.58 o                         
   8  26   0       2694.80       2642.18        88.93 o                         
  10  26   0        474.41        494.09        22.99 o                         
  12  26   0        576.02        573.62        25.85 o                         
  14  26   0        108.37        115.92        21.36 o                         
  16  26   0        253.30        182.38        21.08 o                         
  18  26   0        343.61        284.88        26.80 o                         
  20  26   0          2.20        -29.13        19.42 o                         
  22  26   0          3.53         -8.33        19.91 o                         
 -20  28   0         62.27         28.08        26.89 o                         
 -18  28   0         13.31         25.18        24.63 o                         
 -16  28   0        115.39         61.13        22.73 o                         
 -14  28   0         11.74        -24.98        22.22 o                         
 -12  28   0        593.24        766.27        68.93 o                         
 -10  28   0         20.36          2.44        23.88 o                         
  -8  28   0         80.71          1.73        29.84 o                         
  -6  28   0        445.63        525.67        27.59 o                         
  -4  28   0         90.51        252.53        56.40 o                         
  -2  28   0        233.44        192.66        44.72 o                         
   0  28   0        627.70        650.59        63.90 o                         
   2  28   0        463.03        439.60        24.32 o                         
   4  28   0        375.18        387.60        29.75 o                         
   6  28   0        447.28        412.24        27.07 o                         
   8  28   0         19.72         10.78        26.46 o                         
  10  28   0        183.01        164.07        26.45 o                         
  12  28   0         88.36         35.64        39.93 o                         
  14  28   0        199.02        176.03        21.81 o                         
  16  28   0         11.66          1.79        21.03 o                         
  18  28   0         34.48         28.55        21.54 o                         
  20  28   0          8.64         19.47        22.91 o                         
 -18  30   0          1.91         11.30        28.65 o                         
 -16  30   0          0.93          8.21        23.05 o                         
 -14  30   0          6.38        -29.09        24.24 o                         
 -12  30   0          2.93          9.70        29.11 o                         
 -10  30   0          3.38        109.71        75.87 o                         
  -8  30   0        256.88        253.22        66.49 o                         
  -6  30   0        985.72        933.86        46.46 o                         
  -4  30   0          9.01         -5.09        23.47 o                         
  -2  30   0          4.90         68.59        22.92 o                         
   0  30   0         45.14         65.68        22.30 o                         
   2  30   0          5.33         -0.81        40.42 o                         
   4  30   0         16.29         28.71        33.29 o                         
   6  30   0        243.86        391.46        74.75 o                         
   8  30   0        210.76        138.57        26.19 o                         
  10  30   0         26.90         -9.72        27.89 o                         
  12  30   0        245.95        223.71        27.87 o                         
  14  30   0          9.83        -12.74        22.43 o                         
  16  30   0          0.00         -9.65        22.27 o                         
  18  30   0        218.42        183.09        28.07 o                         
 -14  32   0         35.82          5.90        27.25 o                         
 -12  32   0          0.29         40.94        35.85 o                         
 -10  32   0        243.87        231.35        33.94 o                         
  -8  32   0         83.75         63.80        23.51 o                         
  -6  32   0        133.04        165.05        23.74 o                         
  -4  32   0        382.84        404.54        23.35 o                         
  -2  32   0        636.91        715.57        32.59 o                         
   0  32   0        967.25        909.96        27.33 o                         
   2  32   0         87.49         60.65        23.80 o                         
   4  32   0        100.07         60.22        23.45 o                         
   6  32   0          8.90          0.74        22.68 o                         
   8  32   0          0.16         33.17        23.44 o                         
  10  32   0        122.30         83.22        41.08 o                         
  12  32   0        142.45        107.79        23.79 o                         
  14  32   0        152.10        144.09        25.03 o                         
  -8  34   0        232.93        196.87        26.60 o                         
  -6  34   0         27.85         24.19        25.83 o                         
  -4  34   0        506.63        522.30        58.96 o                         
  -2  34   0        170.50        134.34        34.76 o                         
   0  34   0         13.80         25.98        23.94 o                         
   2  34   0        512.12        571.57        51.82 o                         
   4  34   0         22.05        -17.69        22.88 o                         
   6  34   0         36.98         -0.74        24.27 o                         
   8  34   0        495.98        479.80        25.29 o                         
  -1   2   1       4009.27       4029.41        37.50 o                         
   1   2   1       7568.75       6899.44        48.78 o                         
  -2   3   1       8062.70       7892.07        40.99 o                         
   0   3   1      30662.10      29750.28       133.25 o                         
   2   3   1        706.68        694.80        22.41 o                         
  -3   4   1      22370.50      21746.19       186.60 o                         
  -1   4   1       2534.41       2160.69        28.05 o                         
   1   4   1      45307.97      44801.98       279.59 o                         
   3   4   1      20690.34      19957.63       160.60 o                         
  -4   5   1      98811.37      91921.94       658.86 o                         
  -2   5   1      60270.08      58554.61       263.09 o                         
   0   5   1      12215.63      10877.05        55.23 o                         
   2   5   1       7783.60       7016.55        47.90 o                         
   4   5   1       8329.79       7757.58        61.16 o                         
  -5   6   1      92101.57      86423.84       649.60 o                         
  -3   6   1      16417.80      17337.03        73.63 o                         
  -1   6   1       8187.13       7672.32        35.74 o                         
   1   6   1      40115.00      36159.93       213.54 o                         
   3   6   1      25785.10      24760.48       148.77 o                         
   5   6   1      98120.28      95920.78       874.82 o                         
  -6   7   1       7869.93       7790.63        52.62 o                         
  -4   7   1       1099.53        868.49        22.77 o                         
  -2   7   1          2.18         83.83        21.40 o                         
   0   7   1       1215.28       1420.04        24.73 o                         
   2   7   1        403.45        442.86        23.95 o                         
   4   7   1      73935.91      70167.55       740.43 o                         
   6   7   1      27095.26      25977.04       187.32 o                         
  -7   8   1        574.22        465.82        23.29 o                         
  -5   8   1      20791.00      19767.56       109.72 o                         
  -3   8   1       1916.87       1686.29        21.98 o                         
  -1   8   1       3012.51       2914.47        24.13 o                         
   1   8   1         42.40         24.92        20.19 o                         
   3   8   1       8152.88       8493.19        33.79 o                         
   5   8   1       8289.24       8162.45        58.50 o                         
   7   8   1       1526.06       1423.39        28.80 o                         
  -8   9   1       8910.31       8501.65        64.07 o                         
  -6   9   1       2095.46       2111.67        22.75 o                         
  -4   9   1       4372.73       4337.78        25.88 o                         
  -2   9   1          0.29         11.92        17.15 o                         
   0   9   1       1040.21        931.54        21.02 o                         
   2   9   1        308.69        390.55        19.54 o                         
   4   9   1       4798.17       4993.66        39.31 o                         
   6   9   1      11163.01      10197.33        41.87 o                         
   8   9   1       1278.86       1581.45        28.84 o                         
  -9  10   1       2572.30       2402.71        28.06 o                         
  -7  10   1       4082.02       3679.18        38.62 o                         
  -5  10   1        956.09        934.86        19.67 o                         
  -3  10   1        348.59        474.36        18.12 o                         
  -1  10   1       3239.21       3122.95        28.76 o                         
   1  10   1       1370.66       1340.42        18.73 o                         
   3  10   1         75.02         43.34        18.31 o                         
   5  10   1         42.28        154.94        19.38 o                         
   7  10   1       6757.42       6854.69        47.50 o                         
   9  10   1       3509.01       3327.22        40.45 o                         
 -10  11   1        312.80        397.10        22.53 o                         
  -8  11   1      31459.35      32415.36       293.19 o                         
  -6  11   1       4491.79       4422.55        30.82 o                         
  -4  11   1       2744.55       3005.53        22.79 o                         
  -2  11   1       2243.68       2163.88        20.55 o                         
   0  11   1         33.97         12.70        17.45 o                         
   2  11   1       8846.33       8384.69        58.65 o                         
   4  11   1      20032.18      19627.07        75.11 o                         
   6  11   1      13883.55      14192.93       101.59 o                         
   8  11   1       6310.64       6195.71        56.00 o                         
  10  11   1         50.02        125.21        26.09 o                         
 -11  12   1       3566.10       3547.74        28.95 o                         
  -9  12   1       5088.56       5713.68        47.66 o                         
  -7  12   1         74.36        191.79        23.63 o                         
  -5  12   1       6318.51       6214.68        73.87 o                         
  -3  12   1       3896.59       3975.45        24.85 o                         
  -1  12   1       3187.30       2864.41        23.77 o                         
   1  12   1         14.87         31.14        16.75 o                         
   3  12   1          2.86         42.75        16.78 o                         
   5  12   1      23619.49      23679.83       116.96 o                         
   7  12   1       7099.79       6960.11        65.63 o                         
   9  12   1      30289.46      29947.56       280.80 o                         
  11  12   1       5083.72       5313.98        33.41 o                         
 -12  13   1       1321.82       1410.93        22.08 o                         
 -10  13   1        284.31        321.40        18.72 o                         
  -8  13   1       1925.36       1885.95        25.14 o                         
  -6  13   1       3218.95       3335.98        26.28 o                         
  -4  13   1         44.21         72.51        17.31 o                         
  -2  13   1       5580.52       5592.04        24.92 o                         
   0  13   1       2641.61       2776.39        21.00 o                         
   2  13   1      13295.45      13223.57        64.89 o                         
   4  13   1       7900.43       8005.03        84.08 o                         
   6  13   1        161.17        231.02        18.81 o                         
   8  13   1      23204.28      22311.17       205.44 o                         
  10  13   1       1301.29       1251.34        24.35 o                         
  12  13   1        301.76        268.36        18.78 o                         
 -13  14   1        251.12        330.82        20.76 o                         
 -11  14   1          0.03         47.61        17.38 o                         
  -9  14   1       5853.44       6060.05        42.54 o                         
  -7  14   1       1601.38       1939.00        30.02 o                         
  -5  14   1       4351.51       4569.01        39.65 o                         
  -3  14   1       2908.74       2870.16        23.12 o                         
  -1  14   1        491.51        611.78        17.79 o                         
   1  14   1        132.03         76.99        16.13 o                         
   3  14   1       7341.80       7448.06        50.79 o                         
   5  14   1        268.99        308.74        19.15 o                         
   7  14   1       7065.71       7137.72        47.62 o                         
   9  14   1       5555.22       5383.93        38.00 o                         
  11  14   1        537.38        559.72        19.66 o                         
  13  14   1       1214.18       1119.32        17.89 o                         
 -14  15   1        209.12        245.88        17.61 o                         
 -12  15   1       3019.27       3240.94        24.30 o                         
 -10  15   1       1417.87       1267.65        20.51 o                         
  -8  15   1          0.35         25.15        18.34 o                         
  -6  15   1       2223.91       2014.92        21.38 o                         
  -4  15   1        715.62        781.86        19.05 o                         
  -2  15   1        140.91        141.94        16.48 o                         
   0  15   1        751.29        686.53        17.33 o                         
   2  15   1        382.85        336.47        16.74 o                         
   4  15   1         14.59          2.53        17.37 o                         
   6  15   1         14.68         12.58        19.45 o                         
   8  15   1       5304.59       5418.05        54.09 o                         
  10  15   1         27.38         50.07        19.74 o                         
  12  15   1        135.28         98.32        17.26 o                         
  14  15   1         37.50         21.45        17.00 o                         
 -15  16   1       1530.17       1585.61        37.79 o                         
 -13  16   1       1394.56       1423.48        28.38 o                         
 -11  16   1         16.69          8.32        16.53 o                         
  -9  16   1       1146.70       1147.86        19.55 o                         
  -7  16   1       1150.34       1318.89        24.44 o                         
  -5  16   1       7974.08       7572.61        54.16 o                         
  -3  16   1        417.55        445.59        18.84 o                         
  -1  16   1        349.28        456.96        18.13 o                         
   1  16   1        208.09        200.96        15.77 o                         
   3  16   1       7777.00       8148.51        48.33 o                         
   5  16   1        512.02        483.28        20.17 o                         
   7  16   1        225.69        254.93        22.18 o                         
   9  16   1       1630.15       1573.52        22.01 o                         
  11  16   1          4.01          8.56        16.90 o                         
  13  16   1        236.56        295.27        18.10 o                         
  15  16   1       5618.43       5850.32        50.06 o                         
 -16  17   1        682.22        675.53        22.77 o                         
 -14  17   1       4332.40       4426.04        64.39 o                         
 -12  17   1        155.77        124.65        18.15 o                         
 -10  17   1        595.41        555.80        18.35 o                         
  -8  17   1        119.69        186.01        18.71 o                         
  -6  17   1       1019.66       1180.44        21.05 o                         
  -4  17   1        163.58        197.59        17.22 o                         
  -2  17   1        691.97        697.66        21.84 o                         
   0  17   1          7.43          2.10        17.46 o                         
   2  17   1        147.86        142.05        17.74 o                         
   4  17   1        414.68        394.89        20.36 o                         
   6  17   1       2736.25       2886.61        32.08 o                         
   8  17   1        241.66        288.19        20.16 o                         
  10  17   1        832.90        841.86        25.04 o                         
  12  17   1        340.05        354.14        17.20 o                         
  14  17   1       1205.48       1164.35        25.06 o                         
  16  17   1          5.91          9.53        15.73 o                         
 -17  18   1        219.37        195.03        15.91 o                         
 -15  18   1       1080.63       1021.25        22.20 o                         
 -13  18   1        285.05        336.45        35.08 o                         
 -11  18   1        677.90        805.84        19.13 o                         
  -9  18   1        121.77        193.49        19.20 o                         
  -7  18   1          1.06        -26.57        17.72 o                         
  -5  18   1       1661.68       1546.41        22.64 o                         
  -3  18   1       2178.67       2362.86        25.37 o                         
  -1  18   1       3574.64       3610.12        46.22 o                         
   1  18   1        245.47        230.32        16.80 o                         
   3  18   1       1117.37       1236.65        20.56 o                         
   5  18   1        321.74        397.44        22.69 o                         
   7  18   1        336.23        365.35        18.01 o                         
   9  18   1        559.20        687.02        25.19 o                         
  11  18   1        260.47        285.86        22.13 o                         
  13  18   1          0.85         14.13        26.18 o                         
  15  18   1        964.36        919.19        17.90 o                         
  17  18   1         17.72         44.90        14.42 o                         
 -18  19   1       1197.17       1118.70        19.61 o                         
 -16  19   1        226.91        255.07        18.34 o                         
 -14  19   1        577.44        611.52        20.95 o                         
 -12  19   1        446.89        502.48        19.04 o                         
 -10  19   1        212.20        201.60        17.72 o                         
  -8  19   1        917.26        964.33        22.25 o                         
  -6  19   1         16.68         16.10        17.55 o                         
  -4  19   1         88.22         84.56        31.95 o                         
  -2  19   1          3.81         -2.33        17.68 o                         
   0  19   1         17.79         44.50        15.98 o                         
   2  19   1       1071.91       1082.37        17.91 o                         
   4  19   1          5.42          3.28        18.69 o                         
   6  19   1        217.78        205.84        17.92 o                         
   8  19   1        640.25        682.56        20.87 o                         
  10  19   1          4.17          8.91        17.86 o                         
  12  19   1       2097.17       1927.23        35.38 o                         
  14  19   1        267.64        411.44        25.43 o                         
  16  19   1         10.40         12.26        17.94 o                         
  18  19   1        771.89        736.25        27.18 o                         
 -19  20   1        259.90        215.41        17.91 o                         
 -17  20   1        393.59        474.87        16.03 o                         
 -15  20   1        542.60        602.74        19.05 o                         
 -13  20   1        333.94        417.10        17.00 o                         
 -11  20   1        577.16        592.96        26.04 o                         
  -9  20   1        863.54        811.38        20.29 o                         
  -7  20   1       1784.35       1710.55        32.19 o                         
  -5  20   1         13.98         24.04        19.21 o                         
  -3  20   1          0.29          7.35        17.37 o                         
  -1  20   1        184.80        207.15        16.84 o                         
   1  20   1        171.75        195.74        16.44 o                         
   3  20   1        406.83        423.18        17.40 o                         
   5  20   1        304.55        328.70        24.73 o                         
   7  20   1         48.56         11.59        17.66 o                         
   9  20   1       1904.10       1906.91        26.57 o                         
  11  20   1       1140.25       1292.44        21.71 o                         
  13  20   1         93.98        154.02        21.16 o                         
  15  20   1        258.82        255.49        17.53 o                         
  17  20   1         73.61        121.32        13.88 o                         
  19  20   1          0.74         -4.51        14.97 o                         
 -20  21   1        657.78        576.64        24.25 o                         
 -18  21   1        905.66        943.95        19.08 o                         
 -16  21   1        813.23        918.20        25.92 o                         
 -14  21   1        829.53        822.49        20.55 o                         
 -12  21   1        115.33        102.48        15.60 o                         
 -10  21   1       3996.44       4275.89        54.66 o                         
  -8  21   1         30.13         83.32        17.51 o                         
  -6  21   1         77.54         67.38        28.03 o                         
  -4  21   1          8.22         16.24        15.75 o                         
  -2  21   1         73.00        139.79        17.01 o                         
   0  21   1       1069.66       1250.29        18.42 o                         
   2  21   1          5.74         14.23        17.61 o                         
   4  21   1        174.65        229.65        19.64 o                         
   6  21   1          0.02          1.37        17.57 o                         
   8  21   1        218.11        228.17        19.98 o                         
  10  21   1       3523.06       3932.97        72.55 o                         
  12  21   1        324.01        312.30        20.64 o                         
  14  21   1        147.17        151.71        15.57 o                         
  16  21   1         19.72         45.17        14.93 o                         
  18  21   1         41.17         17.22        14.42 o                         
  20  21   1         11.29         13.57        14.66 o                         
 -21  22   1        164.69        157.60        20.79 o                         
 -19  22   1        104.79        114.56        29.90 o                         
 -17  22   1          0.15         38.06        22.73 o                         
 -15  22   1          9.44        -19.73        16.62 o                         
 -13  22   1        178.08        254.66        16.14 o                         
 -11  22   1        871.67        847.60        24.35 o                         
  -9  22   1          0.93         34.72        17.86 o                         
  -7  22   1       3163.16       3525.56        58.69 o                         
  -5  22   1       1590.89       1550.24        20.81 o                         
  -3  22   1       1137.31       1128.49        20.66 o                         
  -1  22   1        273.33        244.62        17.60 o                         
   1  22   1        623.09        603.48        17.13 o                         
   3  22   1        314.05        371.62        17.80 o                         
   5  22   1         88.55         79.20        16.95 o                         
   7  22   1        663.35        745.10        21.52 o                         
   9  22   1        190.15        225.30        19.88 o                         
  11  22   1        311.64        317.76        22.75 o                         
  13  22   1        890.90        860.19        18.86 o                         
  15  22   1       1266.73       1234.41        27.15 o                         
  17  22   1        173.83        183.21        17.76 o                         
  19  22   1        214.60        268.14        14.93 o                         
  21  22   1        131.19        111.46        14.90 o                         
 -22  23   1         69.64         65.10        17.38 o                         
 -20  23   1          0.81         21.03        15.74 o                         
 -18  23   1         63.32         74.67        19.23 o                         
 -16  23   1         98.14        122.16        16.92 o                         
 -14  23   1        158.24        146.05        19.13 o                         
 -12  23   1        652.97        699.99        20.07 o                         
 -10  23   1       2071.75       2196.40        36.91 o                         
  -8  23   1        669.99        662.04        24.29 o                         
  -6  23   1        214.62        238.61        38.53 o                         
  -4  23   1         25.61         72.82        19.42 o                         
  -2  23   1        315.68        335.63        21.56 o                         
   0  23   1       2132.72       2254.26        27.13 o                         
   2  23   1        918.98       1075.53        21.79 o                         
   4  23   1        355.66        415.30        17.21 o                         
   6  23   1        550.89        622.47        23.82 o                         
   8  23   1        134.50        112.85        17.56 o                         
  10  23   1        208.27        235.28        19.14 o                         
  12  23   1        455.12        467.63        17.24 o                         
  14  23   1        688.51        593.89        17.36 o                         
  16  23   1          0.20        -10.92        19.98 o                         
  18  23   1        353.77        341.66        14.47 o                         
  20  23   1        263.63        313.01        14.13 o                         
  22  23   1        731.25        715.68        23.39 o                         
 -23  24   1         47.42         11.39        17.57 o                         
 -21  24   1         14.87         40.38        18.75 o                         
 -19  24   1          8.17         -6.93        16.68 o                         
 -17  24   1          2.66         14.05        17.29 o                         
 -15  24   1         61.53         64.70        18.11 o                         
 -13  24   1        192.72        248.48        20.98 o                         
 -11  24   1        141.77        104.87        22.10 o                         
  -9  24   1         48.96         74.00        17.57 o                         
  -7  24   1         75.25         67.22        23.56 o                         
  -5  24   1        244.62        192.04        18.94 o                         
  -3  24   1        464.47        459.31        18.62 o                         
  -1  24   1        430.59        497.31        21.10 o                         
   1  24   1        326.02        413.18        21.22 o                         
   3  24   1         80.10        121.67        16.75 o                         
   5  24   1        820.36        920.25        22.13 o                         
   7  24   1       1076.87       1236.64        21.83 o                         
   9  24   1        102.28         89.32        19.77 o                         
  11  24   1        159.54        137.71        18.88 o                         
  13  24   1        318.48        327.49        28.37 o                         
  15  24   1          0.04         16.04        15.29 o                         
  17  24   1          9.72         -3.93        14.77 o                         
  19  24   1         27.75         43.14        13.55 o                         
  21  24   1         85.53         80.98        15.13 o                         
  23  24   1          0.25        -21.93        14.62 o                         
 -24  25   1        192.69        132.64        17.36 o                         
 -22  25   1         33.27         52.12        19.04 o                         
 -20  25   1          8.22          6.34        17.42 o                         
 -18  25   1        101.56        107.97        17.35 o                         
 -16  25   1        168.07        227.27        29.37 o                         
 -14  25   1          0.79         56.82        28.63 o                         
 -12  25   1       1991.62       2094.53        58.34 o                         
 -10  25   1          6.33         11.63        18.52 o                         
  -8  25   1        919.99        911.51        21.36 o                         
  -6  25   1        448.30        499.73        37.52 o                         
  -4  25   1        209.82        241.82        26.76 o                         
  -2  25   1          6.93         30.94        17.61 o                         
   0  25   1        416.50        433.74        29.35 o                         
   2  25   1         44.23         32.23        16.64 o                         
   4  25   1       1023.95       1112.69        30.16 o                         
   6  25   1        650.88        528.64        16.55 o                         
   8  25   1         11.54         12.70        17.75 o                         
  10  25   1        748.86        694.62        32.96 o                         
  12  25   1        428.58        456.06        17.87 o                         
  14  25   1         41.77         20.60        16.58 o                         
  16  25   1         94.59         53.37        15.22 o                         
  18  25   1         41.59         30.46        15.47 o                         
  20  25   1        442.42        476.27        21.88 o                         
  22  25   1          2.60         23.89        14.72 o                         
  24  25   1        147.53         99.98        15.99 o                         
 -23  26   1          2.99          0.22        19.58 o                         
 -21  26   1         77.84         77.09        17.74 o                         
 -19  26   1         13.72          4.56        16.55 o                         
 -17  26   1        155.82        133.91        23.16 o                         
 -15  26   1        203.26        207.83        19.49 o                         
 -13  26   1         21.38         10.10        16.34 o                         
 -11  26   1       1001.84       1072.45        39.64 o                         
  -9  26   1         70.70        117.44        17.91 o                         
  -7  26   1         11.76          4.15        17.18 o                         
  -5  26   1        268.55        269.76        25.90 o                         
  -3  26   1       1205.04       1260.01        25.96 o                         
  -1  26   1        438.94        396.08        18.02 o                         
   1  26   1        493.56        489.47        22.53 o                         
   3  26   1        100.44        135.02        36.94 o                         
   5  26   1          0.44         -9.18        17.56 o                         
   7  26   1        132.66        159.36        26.36 o                         
   9  26   1        144.74        132.59        18.83 o                         
  11  26   1        510.72        552.21        17.04 o                         
  13  26   1        170.55        194.82        18.73 o                         
  15  26   1          2.23          2.91        16.89 o                         
  17  26   1         20.87          0.10        14.68 o                         
  19  26   1        137.01        136.04        15.72 o                         
  21  26   1         18.90         20.09        14.19 o                         
  23  26   1          1.40         17.50        14.84 o                         
 -22  27   1         27.97         26.87        18.46 o                         
 -20  27   1          2.14          6.72        16.46 o                         
 -18  27   1         19.76         13.18        16.31 o                         
 -16  27   1          4.24         -5.59        17.19 o                         
 -14  27   1        230.50        259.89        17.75 o                         
 -12  27   1         76.65         52.07        17.65 o                         
 -10  27   1        281.27        316.88        19.59 o                         
  -8  27   1        162.26        216.52        18.82 o                         
  -6  27   1        477.29        580.07        33.94 o                         
  -4  27   1        310.49        310.54        36.61 o                         
  -2  27   1          1.62        -38.03        29.75 o                         
   0  27   1        248.95        233.88        19.43 o                         
   2  27   1        119.53         78.69        21.06 o                         
   4  27   1       2147.98       2391.19        55.68 o                         
   6  27   1        320.79        281.16        20.46 o                         
   8  27   1          2.96        -15.05        35.47 o                         
  10  27   1          2.90         -2.66        15.47 o                         
  12  27   1          0.43         15.67        16.86 o                         
  14  27   1          0.02        -20.52        16.23 o                         
  16  27   1         12.66         16.74        15.84 o                         
  18  27   1        163.04        143.84        15.61 o                         
  20  27   1          2.15          3.26        14.33 o                         
  22  27   1        106.87         58.78        15.78 o                         
 -21  28   1          1.18          2.54        59.09 o                         
 -19  28   1        121.37         53.93        17.88 o                         
 -17  28   1          1.06        -25.93        18.00 o                         
 -15  28   1        109.58         63.86        17.60 o                         
 -13  28   1          1.08        -21.95        16.66 o                         
 -11  28   1         10.37         21.09        19.50 o                         
  -9  28   1         19.02         11.32        20.62 o                         
  -7  28   1        332.13        385.53        27.15 o                         
  -5  28   1       1565.70       1642.60        73.10 o                         
  -3  28   1       1402.22       1607.71        54.70 o                         
  -1  28   1         27.71        -11.62        17.08 o                         
   1  28   1         32.92        102.04        27.40 o                         
   3  28   1          1.27         53.59        24.62 o                         
   5  28   1        211.74        242.07        18.34 o                         
   7  28   1        184.85        211.78        32.06 o                         
   9  28   1         16.42        -10.78        19.62 o                         
  11  28   1          1.13         24.32        17.10 o                         
  13  28   1        321.45        269.18        19.35 o                         
  15  28   1          0.53         14.98        16.14 o                         
  17  28   1        112.27        105.90        15.77 o                         
  19  28   1         36.85          6.63        15.05 o                         
  21  28   1        150.62         83.53        25.05 o                         
 -18  29   1          5.83        -14.86        13.66 o                         
 -16  29   1        308.90        225.40        19.63 o                         
 -14  29   1          0.02         10.43        18.78 o                         
 -12  29   1          4.41        -16.18        18.62 o                         
 -10  29   1         65.87         49.98        23.53 o                         
  -8  29   1       1484.55       1605.75        21.06 o                         
  -6  29   1         10.31         13.83        17.70 o                         
  -4  29   1        237.49        223.76        20.12 o                         
  -2  29   1         19.50         44.64        17.26 o                         
   0  29   1        226.01        360.52        16.97 o                         
   2  29   1       1059.44       1050.79        34.17 o                         
   4  29   1          0.79         31.49        18.06 o                         
   6  29   1        283.23        348.65        24.24 o                         
   8  29   1          1.31         42.38        19.88 o                         
  10  29   1          3.11        -10.10        15.93 o                         
  12  29   1          0.39         15.25        16.20 o                         
  14  29   1         14.61        -12.07        15.63 o                         
  16  29   1         10.02        -21.30        15.68 o                         
  18  29   1          0.61         11.93        15.58 o                         
 -17  30   1         14.31         26.82        19.06 o                         
 -15  30   1          2.55         40.91        35.29 o                         
 -13  30   1          2.76        -12.62        18.35 o                         
 -11  30   1          7.05        -30.39        20.26 o                         
  -9  30   1         54.77         17.59        26.19 o                         
  -7  30   1         85.27        133.69        25.64 o                         
  -5  30   1        462.51        460.82        18.71 o                         
  -3  30   1        481.90        488.73        18.06 o                         
  -1  30   1        131.00         89.65        30.43 o                         
   1  30   1         72.27         64.16        16.39 o                         
   3  30   1         62.97         32.35        17.15 o                         
   5  30   1         44.98         53.89        16.05 o                         
   7  30   1         86.49         39.62        18.01 o                         
   9  30   1         34.00         41.15        20.06 o                         
  11  30   1        330.14        291.41        24.60 o                         
  13  30   1         30.74         18.37        17.13 o                         
  15  30   1          3.63         20.38        15.94 o                         
  17  30   1          4.29          1.48        16.74 o                         
 -16  31   1         13.38        -15.84        21.52 o                         
 -14  31   1        433.84        418.17        21.20 o                         
 -12  31   1          1.43          1.02        18.15 o                         
 -10  31   1         45.48         30.21        18.85 o                         
  -8  31   1        185.60        157.93        19.82 o                         
  -6  31   1        331.67        340.82        18.66 o                         
  -4  31   1          5.33        -27.37        18.25 o                         
  -2  31   1          7.01         58.51        21.44 o                         
   0  31   1        175.35        255.01        31.77 o                         
   2  31   1         76.06         58.02        17.10 o                         
   4  31   1         43.40         25.15        24.74 o                         
   6  31   1        267.60        198.37        17.45 o                         
   8  31   1        357.89        318.47        20.59 o                         
  10  31   1          3.69         -7.10        17.23 o                         
  12  31   1          0.08          3.08        17.20 o                         
  14  31   1          2.84         -9.35        17.93 o                         
  16  31   1         10.37          9.75        21.65 o                         
 -13  32   1          6.05        -38.83        25.89 o                         
 -11  32   1          4.49        -20.79        18.96 o                         
  -9  32   1          9.93        -10.08        18.99 o                         
  -7  32   1         42.15         14.57        22.84 o                         
  -5  32   1          1.04         -0.66        18.80 o                         
  -3  32   1        348.65        369.70        18.39 o                         
  -1  32   1        184.57        159.47        18.02 o                         
   1  32   1        109.34         51.31        17.23 o                         
   3  32   1        183.77        168.76        17.26 o                         
   5  32   1        377.08        387.30        32.91 o                         
   7  32   1         13.45         26.93        17.02 o                         
   9  32   1         19.43         -9.50        16.35 o                         
  11  32   1          2.78         12.64        17.96 o                         
  13  32   1         86.26         47.01        18.05 o                         
 -10  33   1         81.19         -9.85        19.54 o                         
  -8  33   1          1.51         -4.31        18.33 o                         
  -6  33   1         52.76         26.60        18.84 o                         
  -4  33   1        171.26        192.68        46.74 o                         
  -2  33   1         78.82         35.95        17.97 o                         
   0  33   1          9.56        -11.35        18.44 o                         
   2  33   1          1.43        -18.52        17.83 o                         
   4  33   1         46.73         44.94        16.62 o                         
   6  33   1         76.31         29.19        16.64 o                         
   8  33   1         14.58         29.90        17.99 o                         
  10  33   1         11.59         13.52        16.79 o                         
  12  33   1         44.66         -1.37        50.31 o                         
  -7  34   1          2.97        -29.70        19.80 o                         
  -5  34   1         61.56         53.00        24.92 o                         
  -3  34   1        107.83        100.29        24.17 o                         
  -1  34   1          0.00         -7.78        17.06 o                         
   1  34   1        124.46         89.60        18.54 o                         
   3  34   1          2.18         -0.46        17.08 o                         
   5  34   1         12.25         -3.37        17.16 o                         
   7  34   1         53.09         25.31        18.15 o                         
  -2  35   1          0.32        -22.76        33.30 o                         
   0  35   1          2.59        -39.31        51.09 o                         
   1   1   2         41.13         29.26        24.21 o                         
   0   2   2      25418.04      23849.67       123.65 o                         
   2   2   2      12027.37      10928.63        56.47 o                         
  -1   3   2        522.67        662.32        25.55 o                         
   1   3   2     144143.81     137714.64       986.59 o                         
   3   3   2      25071.59      23356.05        75.29 o                         
  -2   4   2      25306.38      24987.06       224.71 o                         
   0   4   2       6765.20       6746.32        37.72 o                         
   2   4   2      62235.67      56687.70       729.84 o                         
   4   4   2      75321.30      71765.27       553.20 o                         
  -3   5   2      19919.12      19409.10       165.35 o                         
  -1   5   2        871.70        985.78        35.96 o                         
   1   5   2       8595.79       7670.73        57.19 o                         
   3   5   2        812.96        788.97        22.74 o                         
   5   5   2      37733.22      36688.88       322.31 o                         
  -4   6   2        459.05        513.44        20.19 o                         
  -2   6   2      66260.30      64252.44       390.39 o                         
   0   6   2        201.28        208.24        24.18 o                         
   2   6   2      14493.21      13285.75        79.90 o                         
   4   6   2      15167.75      15227.98       141.40 o                         
   6   6   2        606.81        600.68        19.99 o                         
  -5   7   2       4069.25       3419.78        25.02 o                         
  -3   7   2      10939.11      11162.92        72.85 o                         
  -1   7   2      30544.12      27573.58       195.86 o                         
   1   7   2       1776.31       1663.25        24.86 o                         
   3   7   2       3560.60       3648.64        24.49 o                         
   5   7   2       2853.26       3119.83        24.82 o                         
   7   7   2      20112.59      19660.65       146.91 o                         
  -6   8   2       6394.78       6363.18        43.65 o                         
  -4   8   2       4064.11       4176.77        28.77 o                         
  -2   8   2       1621.92       1886.75        23.37 o                         
   0   8   2         54.65         53.35        20.72 o                         
   2   8   2       1661.81       1401.46        24.78 o                         
   4   8   2       1768.74       1729.63        19.89 o                         
   6   8   2       2707.52       2852.58        21.01 o                         
   8   8   2        166.50        195.00        16.54 o                         
  -7   9   2       8221.48       8936.16        81.34 o                         
  -5   9   2       1160.60        982.99        19.30 o                         
  -3   9   2        744.22        939.03        19.66 o                         
  -1   9   2        695.70        701.56        19.37 o                         
   1   9   2      11106.15      10913.08        80.76 o                         
   3   9   2         11.00         54.61        18.22 o                         
   5   9   2       1005.16       1087.53        19.88 o                         
   7   9   2       1167.33       1021.21        17.56 o                         
   9   9   2        213.97        334.22        17.93 o                         
  -8  10   2       8293.18       8098.46        55.97 o                         
  -6  10   2       6044.07       6228.95        35.33 o                         
  -4  10   2       8772.89       9181.85        61.71 o                         
  -2  10   2       5008.79       5089.03        25.51 o                         
   0  10   2         72.03        119.67        15.45 o                         
   2  10   2       3222.33       3530.35        31.58 o                         
   4  10   2       2906.74       2888.56        23.31 o                         
   6  10   2       2380.05       2462.17        21.35 o                         
   8  10   2       1156.78       1289.13        20.42 o                         
  10  10   2       2490.81       2588.18        25.98 o                         
  -9  11   2       9965.66      10224.31        59.55 o                         
  -7  11   2        962.54        957.70        21.91 o                         
  -5  11   2        353.81        418.35        18.66 o                         
  -3  11   2       2829.04       3224.04        34.33 o                         
  -1  11   2         25.17        156.41        16.67 o                         
   1  11   2       1192.60        900.22        16.20 o                         
   3  11   2          0.13         -6.30        17.87 o                         
   5  11   2       1992.77       1918.72        25.74 o                         
   7  11   2        922.87        942.02        19.25 o                         
   9  11   2      12153.37      11897.00        96.15 o                         
  11  11   2       2894.38       2719.65        41.76 o                         
 -10  12   2          1.58          2.14        23.04 o                         
  -8  12   2       1700.40       1610.52        19.93 o                         
  -6  12   2       1176.61       1434.12        22.72 o                         
  -4  12   2        397.82        320.99        17.38 o                         
  -2  12   2      37147.84      38831.84       202.67 o                         
   0  12   2       2553.51       2554.75        20.45 o                         
   2  12   2       2435.45       2392.65        18.11 o                         
   4  12   2       9620.11      10627.86        68.00 o                         
   6  12   2       1450.29       1408.33        19.32 o                         
   8  12   2         27.62         12.46        17.67 o                         
  10  12   2       4295.22       4316.62        61.97 o                         
  12  12   2         93.36         51.67        20.25 o                         
 -11  13   2         82.18        162.35        21.07 o                         
  -9  13   2        828.46        736.18        22.54 o                         
  -7  13   2       2548.45       2516.19        29.97 o                         
  -5  13   2        246.59        284.23        18.48 o                         
  -3  13   2       7297.89       7252.48        40.45 o                         
  -1  13   2       4756.29       5302.76        39.19 o                         
   1  13   2        793.45        720.60        15.52 o                         
   3  13   2       1594.37       1709.30        17.42 o                         
   5  13   2        701.20        750.00        18.25 o                         
   7  13   2          0.03         65.35        17.99 o                         
   9  13   2      10964.41      10668.11       105.68 o                         
  11  13   2       7463.13       7087.00        96.94 o                         
  13  13   2         13.23          4.56        23.31 o                         
 -12  14   2        909.64        928.51        22.62 o                         
 -10  14   2       2132.66       2106.00        31.31 o                         
  -8  14   2        612.68        637.16        24.27 o                         
  -6  14   2        791.85        847.57        20.50 o                         
  -4  14   2        432.16        445.42        17.49 o                         
  -2  14   2          1.60         22.10        15.18 o                         
   0  14   2         43.15         50.16        15.63 o                         
   2  14   2         21.82          0.69        14.04 o                         
   4  14   2          1.28         -3.40        15.67 o                         
   6  14   2      13157.24      11947.55        88.55 o                         
   8  14   2        893.34        867.11        18.80 o                         
  10  14   2       5174.63       5126.95        48.73 o                         
  12  14   2       3722.76       3627.81        32.75 o                         
  14  14   2        749.07        657.28        18.64 o                         
 -13  15   2         38.48         62.04        20.83 o                         
 -11  15   2       3504.12       3655.83        42.27 o                         
  -9  15   2       1945.87       1869.72        28.11 o                         
  -7  15   2       1796.94       1733.56        22.74 o                         
  -5  15   2        318.40        294.22        15.76 o                         
  -3  15   2       4111.19       3978.86        40.54 o                         
  -1  15   2        167.05        195.95        21.88 o                         
   1  15   2        606.56        679.38        15.46 o                         
   3  15   2          1.83         58.11        15.31 o                         
   5  15   2       2193.39       2374.85        23.56 o                         
   7  15   2        845.34        913.72        20.92 o                         
   9  15   2       7817.09       7925.01        80.26 o                         
  11  15   2        151.02        231.25        19.00 o                         
  13  15   2        106.89        151.58        18.90 o                         
  15  15   2        101.63         96.32        19.71 o                         
 -14  16   2         48.40         75.92        20.54 o                         
 -12  16   2       2096.10       2053.76        23.15 o                         
 -10  16   2        144.65        160.96        24.47 o                         
  -8  16   2        797.86        780.15        35.04 o                         
  -6  16   2        486.23        607.09        21.07 o                         
  -4  16   2        448.76        437.57        19.69 o                         
  -2  16   2        191.78        216.81        15.04 o                         
   0  16   2       2248.46       2166.28        20.82 o                         
   2  16   2       5488.83       5913.71        32.14 o                         
   4  16   2       1127.70       1232.05        17.93 o                         
   6  16   2         74.19         30.14        15.68 o                         
   8  16   2        265.09        380.67        18.64 o                         
  10  16   2         14.41         -9.30        17.84 o                         
  12  16   2          1.07         -5.29        17.02 o                         
  14  16   2        891.80        853.49        33.15 o                         
  16  16   2        136.20         73.38        20.56 o                         
 -15  17   2        660.26        684.72        19.19 o                         
 -13  17   2        105.61        113.91        19.45 o                         
 -11  17   2        442.03        464.08        24.61 o                         
  -9  17   2       2217.95       2070.11        24.89 o                         
  -7  17   2        684.00        661.67        32.41 o                         
  -5  17   2       1285.05       1352.47        22.48 o                         
  -3  17   2       8050.45       8057.26       119.58 o                         
  -1  17   2       2344.94       2496.44        19.33 o                         
   1  17   2          2.09         10.01        13.95 o                         
   3  17   2        166.11        219.74        16.01 o                         
   5  17   2       1492.16       1548.98        20.65 o                         
   7  17   2        947.31        962.15        18.32 o                         
   9  17   2        554.56        584.64        17.85 o                         
  11  17   2          3.77         -2.59        16.83 o                         
  13  17   2        320.88        268.25        19.99 o                         
  15  17   2        460.54        568.72        20.78 o                         
  17  17   2        861.94       1055.58        23.01 o                         
 -16  18   2        717.88        652.35        20.92 o                         
 -14  18   2        166.93        127.87        20.18 o                         
 -12  18   2        924.52        887.11        25.80 o                         
 -10  18   2        245.47        315.12        25.81 o                         
  -8  18   2         31.25         28.57        21.05 o                         
  -6  18   2        210.21        261.47        19.53 o                         
  -4  18   2         45.31        158.55        32.50 o                         
  -2  18   2         79.93         26.52        19.56 o                         
   0  18   2        449.57        572.70        17.52 o                         
   2  18   2        200.01        209.18        15.44 o                         
   4  18   2         15.68         43.16        17.70 o                         
   6  18   2          5.41        -17.73        24.77 o                         
   8  18   2       1023.54        847.34        24.89 o                         
  10  18   2        222.64        211.39        17.40 o                         
  12  18   2        311.85        360.16        21.24 o                         
  14  18   2       7502.19       7478.16        69.51 o                         
  16  18   2        117.08        112.67        17.30 o                         
  18  18   2          0.38          0.28        21.51 o                         
 -17  19   2         22.84         28.56        21.20 o                         
 -15  19   2       4528.19       4770.45        46.37 o                         
 -13  19   2        339.00        394.10        24.26 o                         
 -11  19   2          0.82         61.94        30.62 o                         
  -9  19   2       1471.67       1502.80        26.67 o                         
  -7  19   2         65.32         52.90        19.00 o                         
  -5  19   2       5112.62       5117.59        31.66 o                         
  -3  19   2        349.54        404.95        22.61 o                         
  -1  19   2        593.11        584.38        20.44 o                         
   1  19   2       1476.02       1545.36        19.18 o                         
   3  19   2         61.76         74.93        17.89 o                         
   5  19   2        943.26        863.61        20.08 o                         
   7  19   2         22.11         27.34        19.20 o                         
   9  19   2        565.17        567.73        19.08 o                         
  11  19   2        562.28        455.33        28.86 o                         
  13  19   2      10096.88      10321.20       184.34 o                         
  15  19   2        420.57        355.67        18.74 o                         
  17  19   2        530.88        538.09        19.24 o                         
  19  19   2       1317.63       1275.48        26.93 o                         
 -18  20   2        569.37        625.76        30.13 o                         
 -16  20   2         18.97        -17.95        20.54 o                         
 -14  20   2        332.11        402.91        29.63 o                         
 -12  20   2       2241.14       2374.28        30.76 o                         
 -10  20   2        726.66        843.50        34.54 o                         
  -8  20   2        117.97        137.19        18.98 o                         
  -6  20   2        504.15        446.79        20.73 o                         
  -4  20   2       3435.41       3899.36        83.91 o                         
  -2  20   2        147.49        245.51        21.58 o                         
   0  20   2        987.72        983.68        22.66 o                         
   2  20   2       1595.17       1630.93        37.81 o                         
   4  20   2        407.46        398.75        19.53 o                         
   6  20   2       2522.26       2335.05        49.61 o                         
   8  20   2        226.26        244.05        22.35 o                         
  10  20   2        798.40        742.81        23.69 o                         
  12  20   2       4918.56       4976.78        70.23 o                         
  14  20   2        281.98        243.14        19.86 o                         
  16  20   2        117.85        213.59        17.70 o                         
  18  20   2         35.33         52.28        16.03 o                         
  20  20   2        605.31        547.75        19.04 o                         
 -19  21   2         74.17        100.30        20.11 o                         
 -17  21   2         74.67         61.99        17.55 o                         
 -15  21   2         97.38        117.62        22.92 o                         
 -13  21   2         57.59         19.35        34.01 o                         
 -11  21   2        349.06        279.56        20.65 o                         
  -9  21   2        480.44        491.82        20.53 o                         
  -7  21   2          3.64         36.88        20.09 o                         
  -5  21   2         75.29         81.86        22.81 o                         
  -3  21   2        273.80        273.90        35.58 o                         
  -1  21   2         86.27         72.22        18.13 o                         
   1  21   2       2277.92       2174.14        35.10 o                         
   3  21   2        632.14        675.26        20.52 o                         
   5  21   2        431.56        473.75        20.79 o                         
   7  21   2         11.47        -19.82        22.55 o                         
   9  21   2        485.25        469.12        22.16 o                         
  11  21   2       6479.85       6271.09        67.23 o                         
  13  21   2         23.25         -0.98        21.25 o                         
  15  21   2        408.14        434.20        20.06 o                         
  17  21   2       1285.34       1307.12        20.85 o                         
  19  21   2        212.47        258.40        17.39 o                         
  21  21   2         17.48         33.09        15.17 o                         
 -20  22   2        249.17        298.17        16.55 o                         
 -18  22   2        533.26        561.57        18.89 o                         
 -16  22   2        124.58         79.98        18.32 o                         
 -14  22   2          9.42         29.31        18.54 o                         
 -12  22   2       1414.48       1390.58        38.54 o                         
 -10  22   2        168.52        177.19        20.75 o                         
  -8  22   2          0.44         -2.78        19.77 o                         
  -6  22   2         41.59         60.90        29.74 o                         
  -4  22   2         49.48         65.39        34.48 o                         
  -2  22   2         70.41        109.79        30.96 o                         
   0  22   2          3.78          2.46        20.40 o                         
   2  22   2       2028.57       2174.32        29.72 o                         
   4  22   2       1774.63       1745.50        25.31 o                         
   6  22   2        117.32        102.25        19.80 o                         
   8  22   2        119.00        216.67        35.57 o                         
  10  22   2          6.74         12.04        22.12 o                         
  12  22   2         98.42         40.31        21.53 o                         
  14  22   2         39.41         20.06        19.90 o                         
  16  22   2         78.33         92.59        15.84 o                         
  18  22   2          5.19         19.57        16.58 o                         
  20  22   2        597.25        593.95        16.66 o                         
  22  22   2         26.46         24.33        14.93 o                         
 -21  23   2          4.31          3.76        16.01 o                         
 -19  23   2          0.45        -20.56        18.25 o                         
 -17  23   2        538.36        626.57        35.85 o                         
 -15  23   2         12.25        -17.51        20.60 o                         
 -13  23   2        140.06        181.05        19.24 o                         
 -11  23   2         29.73         19.72        22.14 o                         
  -9  23   2         12.38          4.26        30.49 o                         
  -7  23   2        994.04        988.19        47.80 o                         
  -5  23   2        124.33        166.71        21.67 o                         
  -3  23   2        533.10        477.72        28.60 o                         
  -1  23   2        585.36        556.92        24.76 o                         
   1  23   2       1345.02       1372.77        27.73 o                         
   3  23   2        355.50        345.13        22.73 o                         
   5  23   2       1513.79       1458.68        21.29 o                         
   7  23   2        370.04        308.06        23.22 o                         
   9  23   2       1125.74        986.88        21.96 o                         
  11  23   2        404.63        391.31        23.37 o                         
  13  23   2       1179.60       1116.06        26.99 o                         
  15  23   2         69.65        120.92        25.28 o                         
  17  23   2         52.14         29.95        15.61 o                         
  19  23   2          3.32        -11.13        15.60 o                         
  21  23   2         43.21         -4.19        15.75 o                         
  23  23   2          1.26          3.31        16.70 o                         
 -22  24   2         91.42         96.69        16.61 o                         
 -20  24   2        218.44        142.51        16.69 o                         
 -18  24   2         54.47         24.98        17.24 o                         
 -16  24   2        881.51        798.86        37.04 o                         
 -14  24   2        716.50        657.59        38.42 o                         
 -12  24   2         86.64        119.03        32.44 o                         
 -10  24   2        100.13        112.73        38.11 o                         
  -8  24   2         55.38        129.85        24.32 o                         
  -6  24   2          2.22        -15.30        30.61 o                         
  -4  24   2        337.44        296.00        21.37 o                         
  -2  24   2       3276.55       3503.61        73.48 o                         
   0  24   2       1883.52       1724.46        26.89 o                         
   2  24   2        837.45        775.75        23.06 o                         
   4  24   2        445.23        416.05        20.23 o                         
   6  24   2       1268.29       1322.18        24.38 o                         
   8  24   2          1.91         15.83        16.80 o                         
  10  24   2        174.40        135.87        18.20 o                         
  12  24   2         57.49         -7.26        19.71 o                         
  14  24   2        235.46        256.56        23.14 o                         
  16  24   2        270.12        165.83        17.46 o                         
  18  24   2         29.76         -4.29        14.94 o                         
  20  24   2         13.06          8.90        13.64 o                         
  22  24   2         28.07         39.83        16.65 o                         
  24  24   2         14.66        -18.93        18.43 o                         
 -23  25   2          8.93         -0.32        18.58 o                         
 -21  25   2          1.35          9.72        15.84 o                         
 -19  25   2         31.08         -1.39        22.63 o                         
 -17  25   2        320.85        396.56        29.99 o                         
 -15  25   2         23.17         12.47        19.20 o                         
 -13  25   2        123.46        125.27        23.39 o                         
 -11  25   2          9.95         21.47        19.31 o                         
  -9  25   2        524.62        590.74        55.75 o                         
  -7  25   2         73.77         64.89        21.38 o                         
  -5  25   2       1597.57       1820.64        23.87 o                         
  -3  25   2       1290.17       1395.61        35.72 o                         
  -1  25   2         87.17         40.15        21.85 o                         
   1  25   2        813.20        745.49        19.79 o                         
   3  25   2         86.19         31.57        18.62 o                         
   5  25   2        431.32        492.68        28.51 o                         
   7  25   2        413.76        414.20        26.21 o                         
   9  25   2         23.05         14.72        19.22 o                         
  11  25   2         49.62         41.40        17.34 o                         
  13  25   2          0.78         -8.13        21.56 o                         
  15  25   2        198.41        270.52        21.70 o                         
  17  25   2        157.51        216.39        18.18 o                         
  19  25   2          2.60        -20.61        13.74 o                         
  21  25   2         21.63         -6.32        14.04 o                         
  23  25   2        160.64         96.87        15.19 o                         
 -22  26   2         11.80          0.46        17.62 o                         
 -20  26   2        101.16        166.50        24.80 o                         
 -18  26   2         71.84         89.04        21.02 o                         
 -16  26   2         45.07         46.37        17.66 o                         
 -14  26   2         13.48         50.87        33.94 o                         
 -12  26   2        195.03        247.01        25.04 o                         
 -10  26   2        587.01        627.74        21.78 o                         
  -8  26   2          5.70          3.14        23.33 o                         
  -6  26   2        275.99        304.15        34.16 o                         
  -4  26   2        903.22        864.71        21.44 o                         
  -2  26   2          2.58         49.49        23.87 o                         
   0  26   2         27.52         97.24        18.66 o                         
   2  26   2        273.65        290.06        36.59 o                         
   4  26   2        144.22        257.12        24.72 o                         
   6  26   2         31.59         20.61        18.02 o                         
   8  26   2        223.17        252.22        16.79 o                         
  10  26   2          2.78        -16.99        23.20 o                         
  12  26   2          0.34          8.27        16.75 o                         
  14  26   2         20.92         -1.12        15.70 o                         
  16  26   2        410.14        452.66        23.82 o                         
  18  26   2         74.98         49.09        17.02 o                         
  20  26   2         40.21         29.10        14.18 o                         
  22  26   2        105.90         93.39        14.49 o                         
 -21  27   2         13.34         14.43        17.34 o                         
 -19  27   2        129.93        132.99        16.39 o                         
 -17  27   2        117.38        111.84        18.09 o                         
 -15  27   2        444.91        510.33        35.12 o                         
 -13  27   2        286.38        257.70        21.52 o                         
 -11  27   2          8.05         48.45        20.80 o                         
  -9  27   2          0.07         26.25        33.50 o                         
  -7  27   2         34.90        -10.12        19.87 o                         
  -5  27   2          4.14         32.29        19.43 o                         
  -3  27   2          1.14        -14.60        22.21 o                         
  -1  27   2        189.13        182.71        30.68 o                         
   1  27   2        152.81        120.38        31.15 o                         
   3  27   2       1781.24       1823.01        46.90 o                         
   5  27   2        259.49        325.83        19.78 o                         
   7  27   2        290.32        295.83        18.17 o                         
   9  27   2         43.49          2.02        17.17 o                         
  11  27   2        286.33        315.94        18.16 o                         
  13  27   2          9.53        -19.61        17.74 o                         
  15  27   2        218.08        230.99        16.66 o                         
  17  27   2         56.20         48.07        16.43 o                         
  19  27   2         27.62         -0.74        16.69 o                         
  21  27   2        128.40         82.06        14.74 o                         
 -20  28   2          4.28         20.61        13.11 o                         
 -18  28   2        259.40        261.31        27.65 o                         
 -16  28   2        112.39         90.20        18.70 o                         
 -14  28   2         15.23         38.37        18.08 o                         
 -12  28   2          3.21         -0.59        20.34 o                         
 -10  28   2         98.91         70.97        24.05 o                         
  -8  28   2        699.19        763.53        45.41 o                         
  -6  28   2         74.34        148.72        18.13 o                         
  -4  28   2        138.52        159.05        32.93 o                         
  -2  28   2       1582.42       1664.22        35.22 o                         
   0  28   2         29.02          6.33        20.74 o                         
   2  28   2        252.08        351.51        42.97 o                         
   4  28   2        662.96        558.27        39.53 o                         
   6  28   2        116.97         92.93        18.89 o                         
   8  28   2         28.96         23.25        17.43 o                         
  10  28   2          1.23        -20.48        17.07 o                         
  12  28   2         16.75         -4.09        16.66 o                         
  14  28   2         41.89         52.99        17.51 o                         
  16  28   2        141.57        130.36        17.41 o                         
  18  28   2         78.25         65.11        15.79 o                         
  20  28   2        303.91        329.77        15.47 o                         
 -17  29   2         38.69         23.35        18.77 o                         
 -15  29   2         14.16         16.90        19.14 o                         
 -13  29   2         20.78        -10.86        21.74 o                         
 -11  29   2         12.44         19.65        22.03 o                         
  -9  29   2        115.81        109.40        30.52 o                         
  -7  29   2        235.32        299.71        25.84 o                         
  -5  29   2        460.46        498.75        27.84 o                         
  -3  29   2          4.10         -6.62        22.22 o                         
  -1  29   2         68.08        112.29        23.26 o                         
   1  29   2        117.69        187.37        32.98 o                         
   3  29   2        148.53        184.52        33.35 o                         
   5  29   2         59.08         29.28        17.95 o                         
   7  29   2        180.47        176.04        20.32 o                         
   9  29   2        178.65        139.77        17.71 o                         
  11  29   2         47.37         34.36        16.34 o                         
  13  29   2        131.62        105.85        17.40 o                         
  15  29   2         67.84         57.86        16.93 o                         
  17  29   2         75.26         36.42        17.14 o                         
  19  29   2         10.87         15.21        30.03 o                         
 -16  30   2         55.63         34.25        20.53 o                         
 -14  30   2        305.59        252.36        20.72 o                         
 -12  30   2        215.86        199.20        19.70 o                         
 -10  30   2          2.36          8.03        19.82 o                         
  -8  30   2        631.02        725.68        28.06 o                         
  -6  30   2         60.57         48.58        20.33 o                         
  -4  30   2          1.74         30.73        18.76 o                         
  -2  30   2         66.92        142.05        19.47 o                         
   0  30   2       1021.51       1119.91        36.30 o                         
   2  30   2         61.31         88.08        19.10 o                         
   4  30   2         87.54         81.21        20.91 o                         
   6  30   2          4.42         -0.16        23.96 o                         
   8  30   2         86.15         57.10        17.99 o                         
  10  30   2          0.90        -18.25        17.86 o                         
  12  30   2         49.55         27.87        18.09 o                         
  14  30   2        137.29        119.64        18.60 o                         
  16  30   2         80.07         34.10        17.36 o                         
 -15  31   2          0.07        -14.59        23.26 o                         
 -13  31   2        195.19        207.75        25.61 o                         
 -11  31   2         48.02         29.25        20.03 o                         
  -9  31   2         43.78         41.31        19.58 o                         
  -7  31   2        533.37        557.12        20.47 o                         
  -5  31   2         16.72        -16.63        18.23 o                         
  -3  31   2        484.05        518.01        18.89 o                         
  -1  31   2        105.97        139.83        26.96 o                         
   1  31   2        128.39        104.88        21.13 o                         
   3  31   2        107.43        108.46        21.44 o                         
   5  31   2        125.28        119.53        21.92 o                         
   7  31   2         18.74         43.91        18.32 o                         
   9  31   2         95.49         86.06        20.20 o                         
  11  31   2         11.52         -5.09        17.99 o                         
  13  31   2          5.19         20.29        18.95 o                         
  15  31   2          7.21         -8.64        21.19 o                         
 -12  32   2         32.89         25.38        21.44 o                         
 -10  32   2        425.33        500.58        30.85 o                         
  -8  32   2        157.48        111.50        25.76 o                         
  -6  32   2          1.99          3.30        33.01 o                         
  -4  32   2          7.76        -17.57        17.79 o                         
  -2  32   2          8.04        -13.40        17.99 o                         
   0  32   2        232.89        238.89        25.34 o                         
   2  32   2        173.46        114.09        18.16 o                         
   4  32   2         14.39         12.56        19.02 o                         
   6  32   2          2.44        -22.99        28.82 o                         
   8  32   2          0.92         -2.49        18.20 o                         
  10  32   2         30.81         31.51        18.96 o                         
  12  32   2        175.05        108.66        23.69 o                         
  -9  33   2          0.56          1.53        28.08 o                         
  -7  33   2          1.90         31.83        18.42 o                         
  -5  33   2        195.20        172.47        24.42 o                         
  -3  33   2        112.21         71.86        25.83 o                         
  -1  33   2         12.41         -4.51        18.48 o                         
   1  33   2         40.00         12.22        22.99 o                         
   3  33   2         13.65         -1.06        17.76 o                         
   5  33   2         36.98         20.50        20.51 o                         
   7  33   2         47.22         17.63        19.12 o                         
   9  33   2        106.58        131.06        19.28 o                         
  11  33   2          9.85        -25.74        48.17 o                         
  -6  34   2         23.38         15.35        23.38 o                         
  -4  34   2        149.86        120.73        25.90 o                         
  -2  34   2          3.77        -16.97        18.36 o                         
   0  34   2        231.53        224.49        20.93 o                         
   2  34   2          0.43          9.94        18.37 o                         
   4  34   2         12.56         38.59        21.93 o                         
   6  34   2         18.59         -7.98        25.46 o                         
   0   1   3      14647.26      13980.02        60.48 o                         
  -1   2   3         57.25         46.88        20.58 o                         
   1   2   3      14243.28      13257.37        49.04 o                         
  -2   3   3       4466.75       4524.43        26.85 o                         
   0   3   3       1373.71       1037.16        20.50 o                         
   2   3   3      14010.50      12687.76        48.44 o                         
  -3   4   3      16078.71      15552.32       117.08 o                         
  -1   4   3          2.80         33.70        20.06 o                         
   1   4   3       2093.38       2031.19        23.20 o                         
   3   4   3         11.80         17.11        17.50 o                         
  -4   5   3      12440.21      11501.64        68.31 o                         
  -2   5   3        830.26        725.95        19.37 o                         
   0   5   3      12974.17      11745.90        77.63 o                         
   2   5   3       4208.94       3791.38        23.59 o                         
   4   5   3        285.32        239.18        18.01 o                         
  -5   6   3       1050.76        885.93        19.67 o                         
  -3   6   3       2973.36       2632.34        28.22 o                         
  -1   6   3       6445.51       6035.66        27.91 o                         
   1   6   3       5236.80       5541.39        44.03 o                         
   3   6   3       9934.87       8944.37        61.29 o                         
   5   6   3       7520.99       7526.07        39.75 o                         
  -6   7   3       8208.93       7456.99        57.34 o                         
  -4   7   3      10844.22      10473.12        41.58 o                         
  -2   7   3        642.53        632.67        21.02 o                         
   0   7   3       1547.10       1638.55        19.95 o                         
   2   7   3       2417.39       2225.28        24.85 o                         
   4   7   3        395.80        404.92        19.51 o                         
   6   7   3      41876.96      42625.00       276.77 o                         
  -7   8   3       5135.62       5532.89        35.50 o                         
  -5   8   3      17912.12      17830.98        74.07 o                         
  -3   8   3        286.36        537.56        19.62 o                         
  -1   8   3        103.33         78.61        19.03 o                         
   1   8   3       5298.08       5284.43        33.20 o                         
   3   8   3       2116.01       2231.86        20.18 o                         
   5   8   3          8.62         25.65        17.89 o                         
   7   8   3      12757.49      13401.59       132.71 o                         
  -8   9   3       2146.23       2130.00        20.20 o                         
  -6   9   3      21434.77      21739.46        83.81 o                         
  -4   9   3       4958.10       5245.44        40.25 o                         
  -2   9   3       5992.28       5471.35        38.32 o                         
   0   9   3        717.63        719.73        19.20 o                         
   2   9   3        195.53        183.14        17.75 o                         
   4   9   3          6.74         -3.82        17.84 o                         
   6   9   3         17.25         22.24        17.27 o                         
   8   9   3      14235.02      15505.93       146.87 o                         
  -9  10   3        180.08        190.22        15.34 o                         
  -7  10   3      17658.93      18703.09       105.10 o                         
  -5  10   3       1986.99       1739.34        21.02 o                         
  -3  10   3       6857.53       6704.38        42.59 o                         
  -1  10   3       3382.00       3512.40        24.74 o                         
   1  10   3        213.27        179.74        16.13 o                         
   3  10   3      11329.72      11057.63       124.30 o                         
   5  10   3         18.68        -16.88        15.78 o                         
   7  10   3        608.36        569.00        16.79 o                         
   9  10   3         92.98        108.47        16.71 o                         
 -10  11   3       5463.62       5558.18        59.73 o                         
  -8  11   3         19.92          9.29        16.38 o                         
  -6  11   3       1073.93       1223.75        19.69 o                         
  -4  11   3       7414.12       7561.56        65.56 o                         
  -2  11   3         10.29         16.33        16.29 o                         
   0  11   3       1342.02       1317.49        18.22 o                         
   2  11   3      10684.30      10577.71       126.63 o                         
   4  11   3        102.37        102.24        16.22 o                         
   6  11   3       1327.48       1434.83        26.49 o                         
   8  11   3         46.04         36.60        14.81 o                         
  10  11   3        504.93        579.42        19.91 o                         
 -11  12   3        129.50        125.80        19.77 o                         
  -9  12   3       1851.97       1838.35        19.93 o                         
  -7  12   3        217.98        179.69        16.64 o                         
  -5  12   3        170.36        116.88        17.72 o                         
  -3  12   3          0.16          9.03        18.42 o                         
  -1  12   3        496.00        370.62        15.89 o                         
   1  12   3       1249.65       1494.02        18.49 o                         
   3  12   3       1303.36       1311.16        21.53 o                         
   5  12   3         42.63         15.48        15.90 o                         
   7  12   3         14.20         37.42        16.24 o                         
   9  12   3         91.31         95.10        16.51 o                         
  11  12   3        107.24        101.90        19.15 o                         
 -12  13   3       3059.11       3234.82        47.23 o                         
 -10  13   3        810.91        837.26        17.87 o                         
  -8  13   3       1721.81       1863.86        23.94 o                         
  -6  13   3       2787.70       3154.39        28.40 o                         
  -4  13   3        303.07        282.44        17.94 o                         
  -2  13   3       1809.10       1754.62        21.90 o                         
   0  13   3       2363.06       2596.26        20.28 o                         
   2  13   3         96.34        200.56        15.24 o                         
   4  13   3       2250.96       2044.70        22.71 o                         
   6  13   3       1797.03       1954.99        19.91 o                         
   8  13   3         72.84         71.02        16.66 o                         
  10  13   3         90.23         55.12        16.64 o                         
  12  13   3        576.21        639.73        23.62 o                         
 -13  14   3          0.10        -33.99        22.66 o                         
 -11  14   3        166.17        192.26        18.27 o                         
  -9  14   3        324.88        299.85        21.31 o                         
  -7  14   3       3773.21       3878.64        30.25 o                         
  -5  14   3        491.56        433.03        16.20 o                         
  -3  14   3       1594.08       1832.88        30.31 o                         
  -1  14   3        121.20         72.87        15.92 o                         
   1  14   3        177.22        226.80        16.21 o                         
   3  14   3         14.49         27.37        13.51 o                         
   5  14   3        127.38        106.57        16.29 o                         
   7  14   3        230.99        252.25        17.72 o                         
   9  14   3        726.50        827.74        17.99 o                         
  11  14   3       3145.31       3309.67        50.50 o                         
  13  14   3       4442.49       4313.76        52.12 o                         
 -14  15   3       4702.16       4660.93        45.77 o                         
 -12  15   3        354.11        331.23        19.87 o                         
 -10  15   3        510.73        584.36        21.43 o                         
  -8  15   3          4.21        -20.50        19.33 o                         
  -6  15   3          6.73         29.15        17.77 o                         
  -4  15   3       1080.07       1070.77        29.55 o                         
  -2  15   3       2374.45       2007.56        24.83 o                         
   0  15   3        385.82        419.25        15.26 o                         
   2  15   3         18.86         25.33        14.09 o                         
   4  15   3        638.90        636.34        14.72 o                         
   6  15   3         12.17         29.33        15.63 o                         
   8  15   3          8.83         41.55        18.24 o                         
  10  15   3       2415.95       2741.08        25.33 o                         
  12  15   3          8.98         27.49        21.96 o                         
  14  15   3       2487.65       2648.92        24.28 o                         
 -15  16   3        747.55        728.76        36.59 o                         
 -13  16   3        657.37        702.32        22.46 o                         
 -11  16   3         68.38        103.14        20.13 o                         
  -9  16   3        106.84        175.91        22.04 o                         
  -7  16   3          0.82          5.86        17.02 o                         
  -5  16   3       1253.66       1420.61        23.27 o                         
  -3  16   3       4538.06       4993.53        46.53 o                         
  -1  16   3       1345.34       1381.41        20.65 o                         
   1  16   3         43.61         41.86        17.12 o                         
   3  16   3         52.10         60.72        14.24 o                         
   5  16   3        517.05        424.78        18.11 o                         
   7  16   3        211.03        193.79        16.75 o                         
   9  16   3       4092.85       4202.19        55.47 o                         
  11  16   3         16.74        -33.06        22.04 o                         
  13  16   3        194.63        200.22        21.41 o                         
  15  16   3       4442.91       4766.71        34.29 o                         
 -16  17   3         97.33         83.95        20.09 o                         
 -14  17   3          1.11        -14.44        19.39 o                         
 -12  17   3        356.86        408.94        28.69 o                         
 -10  17   3        211.67        177.25        22.96 o                         
  -8  17   3        520.39        661.35        20.04 o                         
  -6  17   3        126.58        130.85        20.18 o                         
  -4  17   3        100.69        135.62        23.12 o                         
  -2  17   3        265.01        295.53        22.72 o                         
   0  17   3       2457.10       2772.08        20.53 o                         
   2  17   3         27.00         29.49        14.94 o                         
   4  17   3         29.64         30.66        14.31 o                         
   6  17   3       2498.37       2353.42        22.74 o                         
   8  17   3          5.34          3.18        18.65 o                         
  10  17   3         88.33         79.28        23.10 o                         
  12  17   3        613.77        609.29        33.30 o                         
  14  17   3       3172.97       3283.12        40.28 o                         
  16  17   3        282.47        228.09        30.01 o                         
 -17  18   3       1496.06       1602.01        48.40 o                         
 -15  18   3        595.14        498.45        21.18 o                         
 -13  18   3        152.61        108.03        20.10 o                         
 -11  18   3         24.66         44.40        20.15 o                         
  -9  18   3        604.22        627.59        29.49 o                         
  -7  18   3       3671.38       3851.26        47.12 o                         
  -5  18   3         54.81         -0.89        26.08 o                         
  -3  18   3        121.27        181.92        21.28 o                         
  -1  18   3         26.03         51.90        15.31 o                         
   1  18   3        138.50         80.18        16.89 o                         
   3  18   3        159.75        246.81        16.59 o                         
   5  18   3       2292.56       2282.26        48.17 o                         
   7  18   3        402.64        382.72        20.82 o                         
   9  18   3        914.12       1100.57        22.50 o                         
  11  18   3        502.17        569.58        28.82 o                         
  13  18   3        527.74        557.76        18.09 o                         
  15  18   3        509.05        382.29        23.05 o                         
  17  18   3        282.88        381.53        23.25 o                         
 -18  19   3          5.27         29.22        19.16 o                         
 -16  19   3        909.62        945.09        32.99 o                         
 -14  19   3         16.57         25.79        20.89 o                         
 -12  19   3        781.35        803.79        40.12 o                         
 -10  19   3        778.67        879.10        23.66 o                         
  -8  19   3        953.83        967.58        30.25 o                         
  -6  19   3        300.43        361.14        22.87 o                         
  -4  19   3         14.70         48.73        20.09 o                         
  -2  19   3        476.05        530.15        33.49 o                         
   0  19   3        160.04        193.09        22.70 o                         
   2  19   3         24.40         19.39        19.59 o                         
   4  19   3       1260.93       1325.68        21.51 o                         
   6  19   3        735.98        767.43        18.66 o                         
   8  19   3       3181.27       3207.27        41.00 o                         
  10  19   3          0.01         38.65        20.18 o                         
  12  19   3          6.10          6.00        18.85 o                         
  14  19   3         33.76         29.25        22.75 o                         
  16  19   3       1677.85       1849.79        31.58 o                         
  18  19   3        659.91        618.61        24.18 o                         
 -19  20   3        548.77        562.06        27.58 o                         
 -17  20   3          0.31         15.01        20.38 o                         
 -15  20   3         64.75         62.08        19.87 o                         
 -13  20   3          5.24         -7.52        22.53 o                         
 -11  20   3        757.12        697.90        27.50 o                         
  -9  20   3       2126.56       1934.93        27.30 o                         
  -7  20   3        924.19        885.78        38.90 o                         
  -5  20   3        100.00        132.94        25.69 o                         
  -3  20   3          0.10         26.73        21.81 o                         
  -1  20   3        615.99        537.38        23.26 o                         
   1  20   3        796.48        829.21        19.79 o                         
   3  20   3       5042.65       5368.79        51.23 o                         
   5  20   3        282.84        283.04        18.72 o                         
   7  20   3       4247.21       4143.09        66.26 o                         
   9  20   3       1674.27       1690.68        25.07 o                         
  11  20   3        923.42        896.65        21.95 o                         
  13  20   3       1027.98       1044.97        20.92 o                         
  15  20   3       1112.32       1262.93        28.39 o                         
  17  20   3       1330.40       1197.37        23.99 o                         
  19  20   3         13.37          4.38        19.42 o                         
 -20  21   3          5.91         37.05        15.49 o                         
 -18  21   3          3.73          9.95        23.59 o                         
 -16  21   3          0.98         -9.88        18.74 o                         
 -14  21   3        236.61        281.59        20.60 o                         
 -12  21   3         26.62         27.97        30.20 o                         
 -10  21   3        761.94        827.41        31.81 o                         
  -8  21   3        223.00        312.55        33.21 o                         
  -6  21   3         33.08         89.07        21.82 o                         
  -4  21   3        150.84        232.33        27.49 o                         
  -2  21   3        152.93        156.18        25.05 o                         
   0  21   3        657.97        578.60        42.04 o                         
   2  21   3        176.88        192.73        23.82 o                         
   4  21   3        504.49        528.72        20.79 o                         
   6  21   3        225.32        277.24        18.03 o                         
   8  21   3        260.19        314.00        22.95 o                         
  10  21   3        165.10        115.83        17.11 o                         
  12  21   3        275.01        297.62        19.76 o                         
  14  21   3         14.49         28.51        18.30 o                         
  16  21   3          0.27         20.07        16.41 o                         
  18  21   3        136.67        139.07        19.26 o                         
  20  21   3        104.69         81.40        17.89 o                         
 -21  22   3         24.26          5.78        17.47 o                         
 -19  22   3        124.03         54.27        19.56 o                         
 -17  22   3          4.48        -19.09        19.30 o                         
 -15  22   3          1.04         19.73        19.84 o                         
 -13  22   3        364.76        381.83        25.04 o                         
 -11  22   3       1718.00       1711.32        59.00 o                         
  -9  22   3         68.63        152.90        25.92 o                         
  -7  22   3         47.28         65.18        20.67 o                         
  -5  22   3         10.45        -41.72        55.61 o                         
  -3  22   3          0.44        -17.85        57.61 o                         
  -1  22   3        194.48        261.67        22.94 o                         
   1  22   3        412.17        415.34        23.56 o                         
   3  22   3        170.97         92.47        20.46 o                         
   5  22   3         34.62         78.31        24.11 o                         
   7  22   3       1991.73       1987.90        33.11 o                         
   9  22   3          9.13         -7.95        17.97 o                         
  11  22   3        138.72        243.91        25.79 o                         
  13  22   3        423.18        437.38        18.48 o                         
  15  22   3        317.40        340.13        28.81 o                         
  17  22   3         18.91         -4.93        17.81 o                         
  19  22   3         73.56         65.60        27.38 o                         
  21  22   3          3.88          1.12        18.85 o                         
 -22  23   3         19.52        -13.10        18.20 o                         
 -20  23   3         50.55        -11.47        19.06 o                         
 -18  23   3          0.35         20.43        20.56 o                         
 -16  23   3          0.99         -1.08        21.60 o                         
 -14  23   3        122.99        178.30        32.65 o                         
 -12  23   3       1331.73       1418.96        42.98 o                         
 -10  23   3         37.27         56.36        44.05 o                         
  -8  23   3        884.52        822.99        30.51 o                         
  -6  23   3        104.39          8.40        14.35 o                         
  -4  23   3        113.85        143.25        51.18 o                         
  -2  23   3        130.92        155.82        31.92 o                         
   0  23   3       1106.82       1124.59        37.94 o                         
   2  23   3        756.73        731.20        23.11 o                         
   4  23   3        306.73        297.60        25.26 o                         
   6  23   3          0.57        -18.96        22.43 o                         
   8  23   3         23.44         38.99        21.99 o                         
  10  23   3        697.18        649.12        27.77 o                         
  12  23   3          2.55        -29.17        19.45 o                         
  14  23   3         62.92         59.82        19.21 o                         
  16  23   3        222.24        166.99        15.09 o                         
  18  23   3        463.49        407.81        18.87 o                         
  20  23   3          0.50         13.73        16.43 o                         
  22  23   3         30.22          8.67        23.87 o                         
 -23  24   3        508.05        563.74        27.46 o                         
 -21  24   3         28.11         11.72        18.14 o                         
 -19  24   3         41.19         40.02        18.86 o                         
 -17  24   3          5.38         14.10        19.93 o                         
 -15  24   3       1048.42        958.36        52.83 o                         
 -13  24   3          7.02         -0.38        23.58 o                         
 -11  24   3        349.58        302.14        27.85 o                         
  -9  24   3        687.96        647.81        33.72 o                         
  -7  24   3         63.36         61.02        26.90 o                         
  -5  24   3        455.50        600.64        43.78 o                         
  -3  24   3        485.76        509.57       103.36 o                         
  -1  24   3        886.99        874.51        29.72 o                         
   1  24   3       1862.45       1874.91        32.19 o                         
   3  24   3       1470.98       1495.21        25.26 o                         
   5  24   3       1404.91       1423.42        30.41 o                         
   7  24   3       1496.46       1456.40        28.79 o                         
   9  24   3       1726.12       1479.54        32.76 o                         
  11  24   3        377.11        302.53        29.86 o                         
  13  24   3         16.13          0.06        18.63 o                         
  15  24   3         12.59         34.06        21.18 o                         
  17  24   3          2.29         14.75        18.23 o                         
  19  24   3        639.48        617.40        26.80 o                         
  21  24   3         25.48         28.34        16.61 o                         
  23  24   3          2.10         48.80        22.52 o                         
 -22  25   3          2.22          5.71        16.77 o                         
 -20  25   3        735.00        666.97        26.88 o                         
 -18  25   3        239.64        173.58        23.91 o                         
 -16  25   3          0.01         58.68        43.68 o                         
 -14  25   3         29.14         11.67        24.74 o                         
 -12  25   3        544.63        580.39        35.97 o                         
 -10  25   3       2173.75       2291.32        59.05 o                         
  -8  25   3        233.80        212.23        61.23 o                         
  -6  25   3       3213.30       3259.20        34.15 o                         
  -4  25   3         39.73         15.19        31.85 o                         
  -2  25   3         13.88         -1.34        22.76 o                         
   0  25   3        647.34        713.54        27.93 o                         
   2  25   3         99.56        119.44        24.91 o                         
   4  25   3        575.02        543.98        32.52 o                         
   6  25   3        505.15        596.58        29.03 o                         
   8  25   3        516.64        573.95        18.14 o                         
  10  25   3          2.22         29.10        20.88 o                         
  12  25   3        383.27        295.90        20.15 o                         
  14  25   3         26.63         19.79        20.68 o                         
  16  25   3         47.91         21.60        17.35 o                         
  18  25   3        544.62        530.58        20.84 o                         
  20  25   3         15.72         11.23        15.79 o                         
  22  25   3        205.20        155.97        16.92 o                         
 -21  26   3         73.38         65.00        19.97 o                         
 -19  26   3         37.26         18.67        19.46 o                         
 -17  26   3         12.12          9.60        26.19 o                         
 -15  26   3        289.31        303.47        22.58 o                         
 -13  26   3         29.28         27.02        23.15 o                         
 -11  26   3         81.35        171.42        23.56 o                         
  -9  26   3        269.45        101.44        42.45 o                         
  -7  26   3        177.48        223.77        38.82 o                         
  -5  26   3        238.35        435.12        56.73 o                         
  -3  26   3        276.67        232.73        35.69 o                         
  -1  26   3        203.97        209.26        26.20 o                         
   1  26   3        445.97        538.58        27.21 o                         
   3  26   3        164.83        107.54        30.35 o                         
   5  26   3         18.17         70.31        38.98 o                         
   7  26   3        605.37        499.80        21.50 o                         
   9  26   3          5.29         -8.96        17.27 o                         
  11  26   3        119.78         39.10        34.37 o                         
  13  26   3          7.08         12.85        18.52 o                         
  15  26   3          0.73         -2.31        33.11 o                         
  17  26   3         52.18         29.06        27.09 o                         
  19  26   3         10.39         14.36        15.86 o                         
  21  26   3          0.07        -24.69        16.46 o                         
 -20  27   3          0.13          4.47        18.45 o                         
 -18  27   3        226.14        223.86        18.03 o                         
 -16  27   3         45.10         49.93        34.03 o                         
 -14  27   3         77.45         31.77        23.35 o                         
 -12  27   3          0.12        -44.29        29.53 o                         
 -10  27   3        187.53        186.22        26.16 o                         
  -8  27   3         56.32         65.92        25.27 o                         
  -6  27   3          0.00          0.76        24.42 o                         
  -4  27   3        192.32        222.02        35.14 o                         
  -2  27   3        178.47        222.24        44.94 o                         
   0  27   3        345.36        405.09        74.17 o                         
   2  27   3        199.73        330.71        42.65 o                         
   4  27   3        508.79        481.11        31.72 o                         
   6  27   3        184.60        176.29        17.99 o                         
   8  27   3          2.73         11.17        17.61 o                         
  10  27   3         21.82        105.96        21.09 o                         
  12  27   3          4.82         15.38        17.61 o                         
  14  27   3         11.14         -6.61        19.39 o                         
  16  27   3        183.95        243.04        25.53 o                         
  18  27   3        224.23        218.19        18.22 o                         
  20  27   3          2.41         -1.15        17.65 o                         
 -19  28   3          6.96         17.03        19.97 o                         
 -17  28   3        250.78        178.13        18.85 o                         
 -15  28   3        183.89        207.88        20.41 o                         
 -13  28   3         20.70        -18.28        55.93 o                         
 -11  28   3        411.70        506.49        39.95 o                         
  -9  28   3          1.56         31.31        25.97 o                         
  -7  28   3        388.04        456.91        48.81 o                         
  -5  28   3        121.12         84.78        30.74 o                         
  -3  28   3        198.98        179.27        49.43 o                         
  -1  28   3          9.34         14.81        25.01 o                         
   1  28   3       1066.37       1302.08        55.34 o                         
   3  28   3          2.51        -26.44        24.11 o                         
   5  28   3          0.86         22.26        18.51 o                         
   7  28   3          0.36          4.29        17.53 o                         
   9  28   3         61.07         65.32        17.54 o                         
  11  28   3         35.71          5.21        26.19 o                         
  13  28   3        147.07         76.63        18.51 o                         
  15  28   3         53.50         33.17        27.66 o                         
  17  28   3          2.80          8.00        19.97 o                         
  19  28   3          2.09         10.53        16.81 o                         
 -16  29   3        251.23        183.53        22.94 o                         
 -14  29   3        230.18        273.15        20.68 o                         
 -12  29   3         55.17         31.21        26.50 o                         
 -10  29   3         35.71        -18.10        29.34 o                         
  -8  29   3        143.63        216.04        30.62 o                         
  -6  29   3       1006.63       1077.62        28.56 o                         
  -4  29   3        715.27        716.92        43.45 o                         
  -2  29   3       1757.21       1924.92        49.28 o                         
   0  29   3        386.14        444.33        28.40 o                         
   2  29   3         27.94         58.57        42.76 o                         
   4  29   3         11.58          8.35        21.06 o                         
   6  29   3        335.23        242.00        18.34 o                         
   8  29   3         51.64         55.17        16.70 o                         
  10  29   3         45.55         49.19        19.15 o                         
  12  29   3        122.73         67.28        19.09 o                         
  14  29   3         95.14         53.30        19.21 o                         
  16  29   3         53.86         30.93        19.67 o                         
 -15  30   3        238.02        210.56        44.15 o                         
 -13  30   3        343.42        298.03        64.36 o                         
 -11  30   3          0.04         17.38        23.70 o                         
  -9  30   3         21.25         32.19        21.79 o                         
  -7  30   3         22.34         39.15        20.66 o                         
  -5  30   3         51.29         63.96        36.84 o                         
  -3  30   3          2.93         24.99        22.98 o                         
  -1  30   3        379.41        515.14        22.79 o                         
   1  30   3         66.77         77.12        56.35 o                         
   3  30   3         22.43         37.49        21.06 o                         
   5  30   3        139.55         66.87        18.65 o                         
   7  30   3         13.64          6.67        21.55 o                         
   9  30   3          1.99         -1.57        18.12 o                         
  11  30   3         93.67         65.70        18.49 o                         
  13  30   3         15.71         41.54        19.32 o                         
  15  30   3         24.56          6.02        22.45 o                         
 -12  31   3         10.15          1.75        23.17 o                         
 -10  31   3          4.16         -0.29        24.07 o                         
  -8  31   3          4.05          7.25        19.66 o                         
  -6  31   3         21.09          3.73        22.01 o                         
  -4  31   3        516.64        509.44        27.22 o                         
  -2  31   3         53.19        -19.96        31.16 o                         
   0  31   3        272.16        274.91        20.24 o                         
   2  31   3          0.19         20.46        25.78 o                         
   4  31   3        234.31        226.51        24.33 o                         
   6  31   3         32.97         34.49        18.60 o                         
   8  31   3         60.30         40.65        20.47 o                         
  10  31   3         82.18         73.58        19.57 o                         
  12  31   3         10.07         -8.10        19.89 o                         
  14  31   3         45.89         28.65        25.77 o                         
 -11  32   3          0.11        -27.90        23.49 o                         
  -9  32   3         17.12        -23.82        23.60 o                         
  -7  32   3         67.51         11.27        40.63 o                         
  -5  32   3         51.64        -11.21        40.42 o                         
  -3  32   3         74.74         -0.80        25.53 o                         
  -1  32   3        418.98        440.30        20.81 o                         
   1  32   3          9.70         49.18        18.81 o                         
   3  32   3          2.26          8.03        23.20 o                         
   5  32   3          2.53         -9.91        18.64 o                         
   7  32   3         14.21         18.39        19.07 o                         
   9  32   3          1.45          3.98        19.30 o                         
  11  32   3         84.33         38.76        19.25 o                         
  -8  33   3          4.76         27.89        44.66 o                         
  -6  33   3         21.27        -17.71        23.43 o                         
  -4  33   3         74.60         84.95        33.48 o                         
  -2  33   3         58.12         17.90        21.88 o                         
   0  33   3        144.10         80.40        19.99 o                         
   2  33   3         50.20         55.33        21.01 o                         
   4  33   3         13.36          8.84        15.63 o                         
   6  33   3         28.81         11.88        20.05 o                         
   8  33   3          0.44         20.48        27.27 o                         
  -1  34   3          0.00         -8.97        48.17 o                         
   1  34   3        148.40        101.02        45.44 o                         
   0   0   4        143.57        291.06        32.05 o                         
   1   1   4         31.34         -2.81        16.65 o                         
   0   2   4        538.87        506.72        19.03 o                         
   2   2   4      11143.50      12116.26        70.00 o                         
  -1   3   4       6749.07       6959.88        32.96 o                         
   1   3   4      16641.19      16469.98       123.17 o                         
   3   3   4      11114.75      10698.71        31.23 o                         
  -2   4   4       8602.95       9035.44        67.29 o                         
   0   4   4       5273.60       5447.99        30.58 o                         
   2   4   4       6419.57       6223.37        44.65 o                         
   4   4   4        643.04        810.52        18.12 o                         
  -3   5   4       4000.77       4082.64        23.15 o                         
  -1   5   4       5582.52       5657.43        38.62 o                         
   1   5   4         15.61         69.67        17.50 o                         
   3   5   4      11811.62      12306.44        70.60 o                         
   5   5   4        709.63        795.66        18.56 o                         
  -4   6   4      15038.62      14365.00        60.98 o                         
  -2   6   4        602.24        628.82        20.30 o                         
   0   6   4      26788.58      27551.91       188.13 o                         
   2   6   4       3970.04       3870.00        25.18 o                         
   4   6   4       4141.07       4321.00        22.59 o                         
   6   6   4         83.42         73.81        17.05 o                         
  -5   7   4        108.94        174.33        17.50 o                         
  -3   7   4      13377.92      12605.64        98.15 o                         
  -1   7   4       3324.72       3514.90        25.22 o                         
   1   7   4       5738.80       5692.86        35.23 o                         
   3   7   4       2808.04       2705.62        23.00 o                         
   5   7   4       1046.08        795.15        17.40 o                         
   7   7   4        238.42        213.38        16.68 o                         
  -6   8   4       2532.28       2640.89        26.31 o                         
  -4   8   4       2754.89       2721.27        36.31 o                         
  -2   8   4       4858.98       5320.47        30.12 o                         
   0   8   4        514.71        571.48        16.63 o                         
   2   8   4       1274.06       1350.64        18.56 o                         
   4   8   4          0.62         14.31        17.43 o                         
   6   8   4      10306.02      10106.56        53.68 o                         
   8   8   4       6709.05       6596.62        38.11 o                         
  -7   9   4       9086.53       9101.78        75.60 o                         
  -5   9   4        157.83        134.89        18.60 o                         
  -3   9   4      12604.62      13436.07        93.59 o                         
  -1   9   4       1713.80       1720.55        18.83 o                         
   1   9   4       1053.06        936.28        15.72 o                         
   3   9   4        993.68        979.31        17.18 o                         
   5   9   4        266.31        235.42        17.59 o                         
   7   9   4      12341.11      13419.48       132.72 o                         
   9   9   4       1189.34       1341.41        21.77 o                         
  -8  10   4          3.83          4.36        16.19 o                         
  -6  10   4       7618.32       7591.56        47.27 o                         
  -4  10   4        764.64        696.68        18.13 o                         
  -2  10   4       1485.44       1757.60        19.74 o                         
   0  10   4         17.34          3.52        15.16 o                         
   2  10   4       1973.27       2051.61        19.64 o                         
   4  10   4       1150.28       1142.06        18.17 o                         
   6  10   4         55.00         45.46        18.54 o                         
   8  10   4        498.35        496.67        19.09 o                         
  10  10   4        427.03        405.64        15.19 o                         
  -9  11   4       1601.16       1600.68        26.54 o                         
  -7  11   4       1030.54       1031.27        17.42 o                         
  -5  11   4         55.24         67.66        18.44 o                         
  -3  11   4       2453.19       2589.79        22.97 o                         
  -1  11   4       6431.29       6419.80        32.74 o                         
   1  11   4       4799.47       4917.69        41.45 o                         
   3  11   4       3105.32       3246.39        36.61 o                         
   5  11   4        144.21        119.85        18.07 o                         
   7  11   4       1049.37       1143.64        19.69 o                         
   9  11   4        384.85        398.97        17.66 o                         
  11  11   4        209.94        192.69        16.50 o                         
 -10  12   4          5.75          6.05        16.75 o                         
  -8  12   4         53.89         46.80        16.25 o                         
  -6  12   4        802.77        762.31        19.28 o                         
  -4  12   4        186.15        206.11        16.03 o                         
  -2  12   4         29.46        115.21        18.37 o                         
   0  12   4        317.92        314.87        18.83 o                         
   2  12   4       2335.26       2310.24        18.63 o                         
   4  12   4        251.51        229.30        16.20 o                         
   6  12   4        181.42        252.51        16.32 o                         
   8  12   4         38.04        101.75        16.68 o                         
  10  12   4          5.24         53.49        17.42 o                         
  12  12   4        599.88        606.38        29.14 o                         
 -11  13   4        221.41        224.32        20.38 o                         
  -9  13   4       1354.90       1289.59        19.12 o                         
  -7  13   4          0.07         -0.64        16.50 o                         
  -5  13   4       3335.32       3451.40        43.63 o                         
  -3  13   4          0.39         -8.62        20.29 o                         
  -1  13   4         68.23         89.18        17.78 o                         
   1  13   4       5035.39       5908.22        77.43 o                         
   3  13   4        534.42        617.42        21.90 o                         
   5  13   4         83.79        108.83        16.81 o                         
   7  13   4       1217.60       1162.90        19.29 o                         
   9  13   4        354.99        417.00        17.67 o                         
  11  13   4        587.06        540.39        20.37 o                         
  13  13   4       3019.83       3012.62        28.68 o                         
 -12  14   4        238.90        297.12        26.65 o                         
 -10  14   4        607.11        529.54        22.03 o                         
  -8  14   4        401.81        368.76        19.92 o                         
  -6  14   4        268.82        274.64        24.99 o                         
  -4  14   4          1.41         21.25        21.03 o                         
  -2  14   4        677.18        782.86        19.31 o                         
   0  14   4        575.94        661.34        16.97 o                         
   2  14   4        165.02        189.31        15.15 o                         
   4  14   4       2784.92       2911.65        38.93 o                         
   6  14   4         25.59        -10.22        17.65 o                         
   8  14   4         55.98         94.99        24.35 o                         
  10  14   4         10.17         26.98        19.92 o                         
  12  14   4       1126.08       1132.77        29.52 o                         
  14  14   4         99.07        169.19        22.28 o                         
 -13  15   4       1268.38       1287.21        26.79 o                         
 -11  15   4         31.54         69.95        21.62 o                         
  -9  15   4        537.13        584.00        19.94 o                         
  -7  15   4       2834.75       3074.96        29.00 o                         
  -5  15   4       1692.27       1708.31        34.52 o                         
  -3  15   4        788.70        778.37        20.94 o                         
  -1  15   4        936.31        878.63        18.89 o                         
   1  15   4       2382.70       2544.20        23.02 o                         
   3  15   4         43.31         80.38        15.72 o                         
   5  15   4       1080.19       1025.76        17.89 o                         
   7  15   4       1294.61       1407.44        26.15 o                         
   9  15   4       2411.11       2568.31        29.32 o                         
  11  15   4       1924.16       1884.88        29.03 o                         
  13  15   4         30.75         96.25        25.56 o                         
  15  15   4        916.77       1043.98        20.15 o                         
 -14  16   4         90.38        118.38        21.88 o                         
 -12  16   4         41.32         77.60        18.93 o                         
 -10  16   4       1601.03       1726.06        22.53 o                         
  -8  16   4          5.94         14.07        19.49 o                         
  -6  16   4       2593.32       2762.84        23.65 o                         
  -4  16   4       1985.25       2084.85        20.74 o                         
  -2  16   4        115.28        124.55        19.11 o                         
   0  16   4        213.24        248.59        24.70 o                         
   2  16   4       2815.92       2963.16        19.96 o                         
   4  16   4        113.95        115.91        15.95 o                         
   6  16   4       3444.93       3350.53        49.41 o                         
   8  16   4        531.50        422.02        17.50 o                         
  10  16   4         15.80         48.08        19.33 o                         
  12  16   4       1616.70       1734.23        31.77 o                         
  14  16   4        207.97        273.27        24.44 o                         
  16  16   4       1201.66       1090.85        25.93 o                         
 -15  17   4        523.93        522.54        21.01 o                         
 -13  17   4          7.84         -1.60        31.16 o                         
 -11  17   4        632.08        658.49        24.75 o                         
  -9  17   4        124.28        198.31        41.29 o                         
  -7  17   4        146.72        158.60        19.00 o                         
  -5  17   4        189.38        167.71        17.52 o                         
  -3  17   4        539.27        595.55        27.81 o                         
  -1  17   4         16.70          0.47        23.12 o                         
   1  17   4        799.66        857.60        16.65 o                         
   3  17   4        117.24         98.55        16.70 o                         
   5  17   4       1081.56       1059.61        20.13 o                         
   7  17   4        855.19        898.80        21.47 o                         
   9  17   4         72.38         91.49        20.54 o                         
  11  17   4       1065.32        917.12        25.04 o                         
  13  17   4        241.43        219.51        25.15 o                         
  15  17   4        283.91        295.17        36.65 o                         
  17  17   4        517.45        461.80        23.42 o                         
 -16  18   4          1.23         10.42        17.97 o                         
 -14  18   4        345.67        339.88        18.41 o                         
 -12  18   4        698.57        627.57        26.29 o                         
 -10  18   4        215.96        203.24        24.27 o                         
  -8  18   4         11.40         20.48        21.86 o                         
  -6  18   4        453.66        493.57        32.68 o                         
  -4  18   4        593.40        595.98        23.83 o                         
  -2  18   4        968.88        808.24        24.67 o                         
   0  18   4        183.56        120.81        22.03 o                         
   2  18   4       5114.30       5149.85        28.13 o                         
   4  18   4        230.29        227.06        17.55 o                         
   6  18   4       1920.49       1917.58        28.13 o                         
   8  18   4       2075.48       1884.54        32.19 o                         
  10  18   4       1284.10       1112.35        24.55 o                         
  12  18   4          5.04         43.11        25.13 o                         
  14  18   4          2.23         33.35        21.37 o                         
  16  18   4        432.59        372.65        21.57 o                         
  18  18   4          1.19         73.16        27.69 o                         
 -17  19   4         63.89         82.01        18.12 o                         
 -15  19   4        375.64        335.66        27.99 o                         
 -13  19   4         23.34         30.05        20.61 o                         
 -11  19   4          9.10         70.76        32.94 o                         
  -9  19   4        396.05        405.02        19.31 o                         
  -7  19   4        960.29       1075.21        25.27 o                         
  -5  19   4        550.78        521.10        21.47 o                         
  -3  19   4       2563.90       2672.53        35.68 o                         
  -1  19   4        933.83       1111.30        51.34 o                         
   1  19   4        244.90        257.90        21.96 o                         
   3  19   4         94.71         63.78        20.82 o                         
   5  19   4        120.21        204.03        25.63 o                         
   7  19   4       1310.52       1306.66        20.64 o                         
   9  19   4        217.03        246.48        21.33 o                         
  11  19   4       4318.21       4174.29        52.10 o                         
  13  19   4       1139.65        987.88        35.12 o                         
  15  19   4        156.42        138.42        20.75 o                         
  17  19   4       1633.34       1547.00        48.21 o                         
  19  19   4        819.01        882.12        42.60 o                         
 -18  20   4        255.89        219.79        17.35 o                         
 -16  20   4        541.62        485.79        37.60 o                         
 -14  20   4        145.48        142.02        24.69 o                         
 -12  20   4          0.37        -10.35        19.19 o                         
 -10  20   4        197.80        272.97        39.08 o                         
  -8  20   4         94.22        108.16        29.72 o                         
  -6  20   4        541.07        589.86        22.15 o                         
  -4  20   4       2171.35       2255.23        66.88 o                         
  -2  20   4       1629.68       1581.66        31.10 o                         
   0  20   4        411.80        382.36        20.43 o                         
   2  20   4       1207.75       1260.52        24.81 o                         
   4  20   4       1680.48       1558.78        33.07 o                         
   6  20   4       2094.30       1955.01        28.12 o                         
   8  20   4        760.85        665.97        18.77 o                         
  10  20   4        988.57        997.05        26.25 o                         
  12  20   4       1208.07       1213.28        30.59 o                         
  14  20   4        322.56        295.96        28.07 o                         
  16  20   4        232.60        233.39        23.85 o                         
  18  20   4         18.35         25.97        38.66 o                         
  20  20   4         60.96         26.95        18.99 o                         
 -19  21   4         47.32         67.07        22.52 o                         
 -17  21   4         20.92         36.17        17.76 o                         
 -15  21   4        779.24        802.15        25.62 o                         
 -13  21   4        446.06        478.64        20.20 o                         
 -11  21   4          2.25         15.72        29.40 o                         
  -9  21   4         31.81         72.91        27.42 o                         
  -7  21   4        173.60        268.63        51.79 o                         
  -5  21   4        948.08       1007.03        44.70 o                         
  -3  21   4        432.02        490.09        53.90 o                         
  -1  21   4       1496.49       1625.92        27.99 o                         
   1  21   4        506.40        525.60        27.28 o                         
   3  21   4        929.83        962.81        21.45 o                         
   5  21   4       1201.58       1061.98        21.07 o                         
   7  21   4        163.33        188.27        17.41 o                         
   9  21   4         42.63         64.81        27.14 o                         
  11  21   4         81.15          2.82        24.88 o                         
  13  21   4         70.05         53.84        20.56 o                         
  15  21   4        104.85        174.83        19.30 o                         
  17  21   4         96.18        114.64        20.50 o                         
  19  21   4        195.19        224.79        19.53 o                         
  21  21   4        557.49        547.56        22.54 o                         
 -20  22   4         35.77         18.11        17.03 o                         
 -18  22   4          6.46        -22.90        20.89 o                         
 -16  22   4         12.19         10.94        21.90 o                         
 -14  22   4        334.10        381.88        22.16 o                         
 -12  22   4        510.34        537.07        27.11 o                         
 -10  22   4          4.35         93.27       100.35 o                         
  -8  22   4        951.24        786.39        25.75 o                         
  -6  22   4       1254.78       1116.27        42.24 o                         
  -4  22   4        472.98        510.78        23.30 o                         
  -2  22   4        760.15        842.48        27.51 o                         
   0  22   4        418.28        445.90        22.17 o                         
   2  22   4        278.16        323.69        73.31 o                         
   4  22   4       1055.00       1220.65        30.36 o                         
   6  22   4        102.35         87.17        18.16 o                         
   8  22   4        388.14        325.06        26.85 o                         
  10  22   4         10.24        -29.57        19.71 o                         
  12  22   4       1294.76       1188.35        28.37 o                         
  14  22   4          2.37         19.00        16.58 o                         
  16  22   4         10.04          7.88        16.71 o                         
  18  22   4        196.53        206.78        20.77 o                         
  20  22   4         22.91         -8.07        21.37 o                         
  22  22   4        220.52        219.44        26.10 o                         
 -21  23   4          1.19          6.55        18.40 o                         
 -19  23   4         12.62          5.37        17.52 o                         
 -17  23   4         12.32         23.81        20.39 o                         
 -15  23   4        162.32         95.55        48.05 o                         
 -13  23   4          0.26        -16.27        23.78 o                         
 -11  23   4        757.37        751.57        39.38 o                         
  -9  23   4        353.71        348.30        48.73 o                         
  -7  23   4        306.47        422.40        26.31 o                         
  -5  23   4        685.89        709.70        27.58 o                         
  -3  23   4          0.27        -52.67        68.45 o                         
  -1  23   4        852.89        955.28        29.88 o                         
   1  23   4        278.14        275.70        48.14 o                         
   3  23   4        149.04        103.19        18.99 o                         
   5  23   4         74.77         50.37        21.06 o                         
   7  23   4          8.59          1.11        16.59 o                         
   9  23   4        260.06        253.83        23.79 o                         
  11  23   4        272.04        216.84        22.99 o                         
  13  23   4        315.42        304.20        18.98 o                         
  15  23   4        187.49        214.14        16.73 o                         
  17  23   4          7.46          7.69        21.56 o                         
  19  23   4        363.89        282.26        22.16 o                         
  21  23   4        167.50        125.33        18.55 o                         
  23  23   4          0.21         27.84        17.68 o                         
 -22  24   4        111.47         37.16        17.91 o                         
 -20  24   4         23.07        -20.39        17.94 o                         
 -18  24   4         23.44         18.87        20.09 o                         
 -16  24   4         61.75         15.95        23.68 o                         
 -14  24   4         19.50         32.97        19.72 o                         
 -12  24   4         12.26          5.98        22.26 o                         
 -10  24   4       1245.01       1472.55        49.37 o                         
  -8  24   4          1.41        -10.68        19.91 o                         
  -6  24   4       1373.41       1297.37        69.42 o                         
  -4  24   4        108.33        138.28        31.43 o                         
  -2  24   4        328.52        356.28        43.88 o                         
   0  24   4       1303.35       1461.78       140.99 o                         
   2  24   4         98.14        232.38        24.77 o                         
   4  24   4          1.91         -0.30        21.25 o                         
   6  24   4          1.01         48.15        39.21 o                         
   8  24   4        149.89         67.98        19.03 o                         
  10  24   4        593.19        617.59        36.10 o                         
  12  24   4          4.18          3.72        23.59 o                         
  14  24   4         86.03         73.56        19.16 o                         
  16  24   4        193.72        203.29        18.09 o                         
  18  24   4         18.16         14.27        25.37 o                         
  20  24   4         39.10        -20.30        22.43 o                         
  22  24   4         28.70         18.23        19.19 o                         
 -21  25   4         11.16         12.07        17.38 o                         
 -19  25   4         21.09         17.73        20.35 o                         
 -17  25   4          7.63         -7.95        31.02 o                         
 -15  25   4          1.55        -25.57        33.70 o                         
 -13  25   4        346.76        393.20        50.75 o                         
 -11  25   4        818.91        957.37        42.09 o                         
  -9  25   4        712.39        711.43        54.06 o                         
  -7  25   4        505.42        546.38        55.33 o                         
  -5  25   4        121.27        176.99        26.88 o                         
  -3  25   4        953.29        967.55        29.21 o                         
  -1  25   4        918.87       1097.82        32.96 o                         
   1  25   4        300.37        505.08        45.05 o                         
   3  25   4        381.10        363.84        77.44 o                         
   5  25   4        858.47        914.35        54.82 o                         
   7  25   4         16.34         66.29        22.64 o                         
   9  25   4        239.82        209.38        23.15 o                         
  11  25   4         39.10         16.53        38.05 o                         
  13  25   4         97.94         60.67        25.79 o                         
  15  25   4        161.67        230.43        31.67 o                         
  17  25   4         83.86         61.02        17.69 o                         
  19  25   4        337.58        344.81        23.74 o                         
  21  25   4         12.97         10.47        21.02 o                         
 -20  26   4         47.63         45.61        19.42 o                         
 -18  26   4         47.58          8.40        19.90 o                         
 -16  26   4         27.48         30.92        19.90 o                         
 -14  26   4          8.36         21.85        32.41 o                         
 -12  26   4        397.16        383.01        33.35 o                         
 -10  26   4        147.87        191.77        24.91 o                         
  -8  26   4        698.53        705.90        25.56 o                         
  -6  26   4         19.54        -19.98        56.55 o                         
  -4  26   4          5.20         25.56        31.16 o                         
  -2  26   4        144.03        123.05        44.85 o                         
   0  26   4          0.07         -5.85        37.64 o                         
   2  26   4        555.02        674.15        47.78 o                         
   4  26   4       1148.54       1185.01       133.88 o                         
   6  26   4        572.03        606.96        39.49 o                         
   8  26   4         84.43        124.77        22.86 o                         
  10  26   4        414.28        367.19        25.03 o                         
  12  26   4         99.99         95.64        22.37 o                         
  14  26   4         39.91         37.99        30.93 o                         
  16  26   4          1.91         19.16        18.94 o                         
  18  26   4          7.74         18.04        19.54 o                         
  20  26   4         94.14         52.33        16.79 o                         
 -19  27   4          0.28         12.70        34.99 o                         
 -17  27   4         63.72         40.75        20.86 o                         
 -15  27   4          3.16          3.11        21.32 o                         
 -13  27   4         12.54         22.16        20.44 o                         
 -11  27   4         16.93         85.16        28.12 o                         
  -9  27   4         19.34         39.73        26.35 o                         
  -7  27   4         72.48        115.53        24.86 o                         
  -5  27   4        244.35        265.38        61.91 o                         
  -3  27   4        141.35         59.97        31.72 o                         
  -1  27   4        122.81        101.21        44.66 o                         
   1  27   4        523.25        617.01        41.54 o                         
   3  27   4        299.34        248.29        54.31 o                         
   5  27   4         13.64        -43.84        29.22 o                         
   7  27   4         29.48         87.41        26.48 o                         
   9  27   4         41.44         75.26        30.96 o                         
  11  27   4         41.22         17.30        25.76 o                         
  13  27   4          1.06        -14.75        35.70 o                         
  15  27   4          7.51         -5.24        19.91 o                         
  17  27   4          6.34        -15.40        22.35 o                         
  19  27   4        337.61        378.45        24.70 o                         
 -16  28   4         77.96         61.03        22.28 o                         
 -14  28   4         34.30         35.09        42.14 o                         
 -12  28   4          1.83        -11.76        33.49 o                         
 -10  28   4         79.83        132.74        64.56 o                         
  -8  28   4         31.29         96.22        32.38 o                         
  -6  28   4         78.10        109.27        40.69 o                         
  -4  28   4        530.06        599.92       116.49 o                         
  -2  28   4         81.49        143.53        44.46 o                         
   0  28   4          0.00         10.92        43.10 o                         
   2  28   4        319.88        353.55        45.63 o                         
   4  28   4        162.75        155.41        34.71 o                         
   6  28   4         36.63         80.85        27.28 o                         
   8  28   4        375.75        460.36        43.74 o                         
  10  28   4         57.13         57.89        39.97 o                         
  12  28   4          8.17         14.87        18.70 o                         
  14  28   4         27.33         -9.24        22.15 o                         
  16  28   4         38.75        -25.22        21.17 o                         
  18  28   4         60.12         84.63        45.24 o                         
 -15  29   4        114.14         28.63        22.75 o                         
 -13  29   4         43.79         60.01        33.60 o                         
 -11  29   4          0.43         -8.53        26.44 o                         
  -9  29   4        234.37        212.28        56.84 o                         
  -7  29   4        203.15        175.92        24.66 o                         
  -5  29   4          0.05        -66.65        44.43 o                         
  -3  29   4        111.46         20.79        33.64 o                         
  -1  29   4        507.22        656.41        47.00 o                         
   1  29   4        646.17        921.82        42.71 o                         
   3  29   4        101.59         87.67        72.15 o                         
   5  29   4         11.05         32.86        48.17 o                         
   7  29   4         10.96         -0.33        24.17 o                         
   9  29   4        163.99        223.48        20.49 o                         
  11  29   4         34.98         15.54        20.16 o                         
  13  29   4         35.27         -3.78        22.84 o                         
  15  29   4        275.69        264.60        21.46 o                         
 -12  30   4          1.57        -14.83        28.41 o                         
 -10  30   4        143.08        118.47        26.31 o                         
  -8  30   4          2.89         63.10        26.36 o                         
  -6  30   4        197.14        233.52        33.94 o                         
  -4  30   4        383.95        355.88        27.32 o                         
  -2  30   4        344.78        392.75        47.00 o                         
   0  30   4          3.72         49.92        37.83 o                         
   2  30   4          0.39        -44.70        29.80 o                         
   4  30   4         44.97        -23.46        27.65 o                         
   6  30   4        136.72         79.92        33.60 o                         
   8  30   4         68.37         28.64        20.16 o                         
  10  30   4          1.32         -2.93        21.11 o                         
  12  30   4          6.87         20.59        20.51 o                         
  14  30   4        112.95        118.97        37.92 o                         
 -11  31   4         77.73         73.11        40.22 o                         
  -9  31   4         69.86         90.54        25.79 o                         
  -7  31   4        304.70        386.64        27.03 o                         
  -5  31   4         95.52        148.93        26.47 o                         
  -3  31   4         20.22        -46.57        43.19 o                         
  -1  31   4         57.94         -4.29        40.17 o                         
   1  31   4         15.18         56.16        45.44 o                         
   3  31   4          0.05         63.67        23.69 o                         
   5  31   4          3.76        -18.06        21.70 o                         
   7  31   4         35.63         36.19        22.22 o                         
   9  31   4        139.94         92.51        20.84 o                         
  11  31   4         74.71         64.12        29.77 o                         
  -8  32   4          9.76          5.46        48.17 o                         
  -6  32   4        157.97        149.93        28.14 o                         
  -4  32   4        121.35         41.28        42.71 o                         
  -2  32   4          0.99         20.90        29.19 o                         
   0  32   4         52.36        -43.94        31.83 o                         
   2  32   4         76.84         64.67        29.85 o                         
   4  32   4         16.38         17.66        22.68 o                         
   6  32   4          4.03        -23.44        25.24 o                         
   8  32   4          7.15          8.55        25.54 o                         
  -1  33   4         33.31        -30.62        47.19 o                         
   1  33   4         11.18        -64.94        43.29 o                         
   0   1   5       1846.87       1878.19        17.88 o                         
  -1   2   5        164.54        183.14        16.25 o                         
   1   2   5       5507.78       5837.97        53.15 o                         
  -2   3   5         27.59         35.34        17.89 o                         
   0   3   5        111.39        102.18        17.34 o                         
   2   3   5       1822.38       1679.40        21.45 o                         
  -3   4   5       2130.06       2437.58        21.77 o                         
  -1   4   5       4674.69       4745.75        22.52 o                         
   1   4   5        455.07        556.04        18.28 o                         
   3   4   5      13820.89      13975.21        68.65 o                         
  -4   5   5        556.94        726.48        17.73 o                         
  -2   5   5       2044.79       1938.13        18.67 o                         
   0   5   5        901.26       1066.76        19.43 o                         
   2   5   5      10954.12      11167.78        75.64 o                         
   4   5   5       1527.77       1573.59        18.69 o                         
  -5   6   5        545.14        575.94        15.99 o                         
  -3   6   5       1593.40       1617.98        18.53 o                         
  -1   6   5       7067.47       7354.83        46.04 o                         
   1   6   5      13483.15      13509.53        57.47 o                         
   3   6   5       2204.72       2225.68        19.19 o                         
   5   6   5       1896.25       1978.70        21.87 o                         
  -6   7   5        294.12        315.51        15.97 o                         
  -4   7   5        123.14         56.81        16.14 o                         
  -2   7   5        339.26        361.40        16.22 o                         
   0   7   5       3248.20       3305.63        27.11 o                         
   2   7   5       1211.75       1210.45        19.82 o                         
   4   7   5       1278.65       1313.87        17.70 o                         
   6   7   5         19.11         37.20        14.92 o                         
  -7   8   5        897.94        900.82        18.05 o                         
  -5   8   5        113.40        165.50        15.10 o                         
  -3   8   5          1.86         -5.01        15.63 o                         
  -1   8   5         51.33         56.77        15.37 o                         
   1   8   5       7634.32       7858.32        59.50 o                         
   3   8   5         85.01        117.47        16.21 o                         
   5   8   5       7026.77       7209.79        62.98 o                         
   7   8   5        943.37        874.71        17.63 o                         
  -8   9   5         23.76         45.18        17.47 o                         
  -6   9   5        264.97        229.51        19.70 o                         
  -4   9   5          2.02         44.31        24.05 o                         
  -2   9   5          0.00         -6.68        15.46 o                         
   0   9   5       2594.89       2541.17        18.51 o                         
   2   9   5        744.31        662.24        15.99 o                         
   4   9   5       1090.27       1080.49        18.51 o                         
   6   9   5        827.81        673.71        18.03 o                         
   8   9   5        967.32       1068.18        18.51 o                         
  -9  10   5        233.95        312.84        16.62 o                         
  -7  10   5        332.59        288.47        19.63 o                         
  -5  10   5       1763.98       1853.02        25.81 o                         
  -3  10   5       3656.73       3636.66        36.61 o                         
  -1  10   5        163.11        125.23        15.13 o                         
   1  10   5        950.49       1127.04        16.67 o                         
   3  10   5        347.21        378.24        14.97 o                         
   5  10   5        334.23        247.92        17.66 o                         
   7  10   5       1463.49       1477.35        20.31 o                         
   9  10   5         19.80         27.30        15.29 o                         
 -10  11   5          8.82          1.59        17.00 o                         
  -8  11   5        942.40        994.60        18.32 o                         
  -6  11   5         24.03         27.28        17.96 o                         
  -4  11   5       1646.48       1600.58        19.39 o                         
  -2  11   5       2670.18       2500.27        18.34 o                         
   0  11   5       4013.66       4275.61        31.75 o                         
   2  11   5        344.65        263.61        15.58 o                         
   4  11   5        176.77        232.74        16.35 o                         
   6  11   5        800.91        811.09        22.33 o                         
   8  11   5        684.12        547.03        18.71 o                         
  10  11   5        169.74        188.87        18.72 o                         
 -11  12   5         40.54         44.92        19.62 o                         
  -9  12   5        998.91        976.82        17.17 o                         
  -7  12   5        730.83        776.30        20.42 o                         
  -5  12   5          9.00         32.35        16.67 o                         
  -3  12   5        780.03        823.12        18.70 o                         
  -1  12   5         17.44         52.54        16.59 o                         
   1  12   5       1437.10       1393.31        17.51 o                         
   3  12   5       2540.99       2533.08        19.29 o                         
   5  12   5       1411.93       1358.50        19.95 o                         
   7  12   5         43.13         58.79        17.67 o                         
   9  12   5       2535.92       2521.36        24.10 o                         
  11  12   5       2369.03       2266.61        24.76 o                         
 -12  13   5       1310.80       1414.18        22.89 o                         
 -10  13   5          4.93        -30.67        20.44 o                         
  -8  13   5        309.92        290.39        24.15 o                         
  -6  13   5        447.11        469.15        21.10 o                         
  -4  13   5        651.16        634.31        17.53 o                         
  -2  13   5       1577.72       1442.71        18.79 o                         
   0  13   5         36.17         38.08        15.48 o                         
   2  13   5          3.60         -8.49        14.39 o                         
   4  13   5        488.82        402.89        15.61 o                         
   6  13   5       1883.92       1922.41        34.45 o                         
   8  13   5       1041.23       1084.90        27.78 o                         
  10  13   5         71.28         93.22        26.02 o                         
  12  13   5         39.79         -3.07        34.09 o                         
 -13  14   5       1676.69       1500.04        25.34 o                         
 -11  14   5        128.07        186.35        55.17 o                         
  -9  14   5        411.37        441.89        29.75 o                         
  -7  14   5         21.95          0.12        18.29 o                         
  -5  14   5        308.10        355.89        45.16 o                         
  -3  14   5        770.13        774.81        23.12 o                         
  -1  14   5        928.79        905.72        19.63 o                         
   1  14   5        947.10       1012.04        23.81 o                         
   3  14   5       2539.46       2636.41        20.09 o                         
   5  14   5       1189.79       1177.40        31.18 o                         
   7  14   5        615.16        684.85        29.12 o                         
   9  14   5        519.03        531.49        39.46 o                         
  11  14   5       1904.09       1865.35        34.67 o                         
  13  14   5        450.05        425.29        24.16 o                         
 -14  15   5        619.32        637.04        27.30 o                         
 -12  15   5        962.12       1054.07        39.49 o                         
 -10  15   5        943.75       1123.38        41.40 o                         
  -8  15   5         32.59         39.00        30.44 o                         
  -6  15   5        472.05        518.35        20.84 o                         
  -4  15   5         86.41        157.10        20.41 o                         
  -2  15   5       1156.79       1241.78        37.21 o                         
   0  15   5       3434.22       3484.75        36.55 o                         
   2  15   5        147.57        104.88        17.95 o                         
   4  15   5        815.22        835.21        20.02 o                         
   6  15   5        752.26        744.32        32.77 o                         
   8  15   5        612.76        548.47        24.70 o                         
  10  15   5       4103.42       4235.84        50.79 o                         
  12  15   5        976.09        992.94        36.51 o                         
  14  15   5        538.88        595.87        32.54 o                         
 -15  16   5        157.16        245.93        35.70 o                         
 -13  16   5       1074.01       1002.01        32.14 o                         
 -11  16   5          3.57        -20.70        26.59 o                         
  -9  16   5       1089.21       1078.23        25.59 o                         
  -7  16   5        664.49        701.43        36.20 o                         
  -5  16   5         55.81         42.35        22.47 o                         
  -3  16   5        925.64        851.86        20.07 o                         
  -1  16   5        376.97        373.09        23.83 o                         
   1  16   5       1021.24       1114.70        18.52 o                         
   3  16   5      11709.80      12022.48        77.84 o                         
   5  16   5       1494.82       1455.84        20.29 o                         
   7  16   5        768.74        809.38        27.49 o                         
   9  16   5        341.10        481.11        25.13 o                         
  11  16   5        498.18        632.03        57.27 o                         
  13  16   5        926.09        982.17        26.57 o                         
  15  16   5        140.43        194.85        23.26 o                         
 -16  17   5          0.07         18.88        18.59 o                         
 -14  17   5        138.79        182.50        21.10 o                         
 -12  17   5        139.15        137.59        27.51 o                         
 -10  17   5        605.75        643.92        35.35 o                         
  -8  17   5          0.05         -5.02        30.90 o                         
  -6  17   5         35.11         58.84        22.04 o                         
  -4  17   5         44.59         11.63        26.11 o                         
  -2  17   5        768.63        792.57        20.61 o                         
   0  17   5         58.83         93.32        20.89 o                         
   2  17   5        765.27        805.41        18.76 o                         
   4  17   5          1.88         26.36        20.37 o                         
   6  17   5       2121.94       2171.10        26.49 o                         
   8  17   5        598.96        536.91        26.61 o                         
  10  17   5        625.91        585.64        30.85 o                         
  12  17   5        778.24        645.51        41.54 o                         
  14  17   5        394.43        369.01        21.94 o                         
  16  17   5          3.37         -7.42        17.05 o                         
 -17  18   5          5.49        -25.81        37.92 o                         
 -15  18   5         35.59          5.51        19.76 o                         
 -13  18   5        757.59        724.83        32.62 o                         
 -11  18   5       1157.21        974.44        31.56 o                         
  -9  18   5        487.86        583.10        48.86 o                         
  -7  18   5        536.17        490.05        28.51 o                         
  -5  18   5        109.09        168.73        31.64 o                         
  -3  18   5       3367.02       3563.74        44.67 o                         
  -1  18   5        805.80        836.41        28.09 o                         
   1  18   5        762.40        718.60        24.17 o                         
   3  18   5       1588.52       1541.07        20.98 o                         
   5  18   5       2067.20       2174.73        30.24 o                         
   7  18   5       1438.04       1556.75        66.05 o                         
   9  18   5         85.03         20.20        20.16 o                         
  11  18   5        609.62        623.23        30.02 o                         
  13  18   5        155.22        201.04        31.78 o                         
  15  18   5        160.26        162.12        20.96 o                         
  17  18   5        238.56        219.64        23.21 o                         
 -18  19   5         58.72         44.17        23.37 o                         
 -16  19   5        488.67        512.45        19.84 o                         
 -14  19   5         17.58         54.00        19.85 o                         
 -12  19   5         57.41         98.30        23.64 o                         
 -10  19   5        436.21        344.46        19.42 o                         
  -8  19   5        331.30        318.56        22.10 o                         
  -6  19   5        408.45        378.11        26.46 o                         
  -4  19   5       1048.60        938.55        34.53 o                         
  -2  19   5        971.34        974.64        21.52 o                         
   0  19   5        440.89        367.76        33.50 o                         
   2  19   5        379.37        385.46        43.03 o                         
   4  19   5        391.50        359.71        18.35 o                         
   6  19   5       1809.55       1953.98        25.91 o                         
   8  19   5       1471.51       1524.89        36.54 o                         
  10  19   5         58.56         -8.10        25.64 o                         
  12  19   5        227.84        288.61        29.72 o                         
  14  19   5         70.30         84.91        27.80 o                         
  16  19   5          3.69        -38.63        25.75 o                         
  18  19   5         11.30         17.51        18.09 o                         
 -19  20   5        170.23        160.58        18.56 o                         
 -17  20   5        162.10        175.08        19.47 o                         
 -15  20   5         15.23        -11.24        19.33 o                         
 -13  20   5       1930.15       1866.17        82.91 o                         
 -11  20   5         88.08        101.10        50.30 o                         
  -9  20   5          0.57         32.33        34.79 o                         
  -7  20   5       1006.47       1032.94        39.38 o                         
  -5  20   5       2136.55       2052.12       129.43 o                         
  -3  20   5        930.63        976.94        33.50 o                         
  -1  20   5       2759.02       2769.71        41.05 o                         
   1  20   5        259.51        316.43        22.46 o                         
   3  20   5        194.99        165.44        23.75 o                         
   5  20   5       2233.35       2262.18        56.84 o                         
   7  20   5          6.73         56.43        20.36 o                         
   9  20   5        925.04        969.36        62.74 o                         
  11  20   5        162.39        110.93        22.83 o                         
  13  20   5        817.18        900.26        22.10 o                         
  15  20   5        144.85        150.74        20.44 o                         
  17  20   5        507.19        571.89        29.27 o                         
  19  20   5         16.51         24.55        17.42 o                         
 -20  21   5          0.12         -7.52        20.15 o                         
 -18  21   5         34.91         42.27        17.55 o                         
 -16  21   5        227.48        201.77        20.42 o                         
 -14  21   5         19.18         22.53        17.25 o                         
 -12  21   5        278.84        296.23        20.90 o                         
 -10  21   5         24.81         34.01        16.98 o                         
  -8  21   5        125.37        111.05        24.80 o                         
  -6  21   5        977.81       1107.56        92.69 o                         
  -4  21   5        348.23        357.77        33.43 o                         
  -2  21   5       1068.12       1034.16        31.56 o                         
   0  21   5          3.16        -27.83        20.74 o                         
   2  21   5       1767.01       1820.11        52.97 o                         
   4  21   5        706.62        686.38        23.72 o                         
   6  21   5       1010.12        961.94        38.23 o                         
   8  21   5        192.13        295.18        20.32 o                         
  10  21   5         37.76         17.93        23.67 o                         
  12  21   5          3.34          6.06        19.54 o                         
  14  21   5        146.60        142.39        17.55 o                         
  16  21   5        132.39         96.59        34.80 o                         
  18  21   5          7.20        -23.29        19.36 o                         
  20  21   5        371.03        379.54        18.75 o                         
 -21  22   5         12.97         20.54        18.21 o                         
 -19  22   5          1.90         21.45        17.31 o                         
 -17  22   5        150.07         84.82        20.59 o                         
 -15  22   5        326.62        270.58        18.57 o                         
 -13  22   5          0.43        -18.97        17.62 o                         
 -11  22   5          0.19         20.77        25.89 o                         
  -9  22   5         31.39         57.57        18.96 o                         
  -7  22   5          0.99        -45.09        30.06 o                         
  -5  22   5       1826.46       1715.46        88.92 o                         
  -3  22   5        522.03        632.70        28.26 o                         
  -1  22   5         49.54         67.39        21.81 o                         
   1  22   5        292.82        265.98        32.21 o                         
   3  22   5         42.23         37.33        21.09 o                         
   5  22   5        394.97        367.83        22.32 o                         
   7  22   5        924.95        969.32        23.14 o                         
   9  22   5        169.10        183.65        31.31 o                         
  11  22   5         23.24          6.13        26.82 o                         
  13  22   5        118.62        145.33        17.47 o                         
  15  22   5         19.83        -15.53        18.49 o                         
  17  22   5        291.41        282.97        18.37 o                         
  19  22   5         12.72         -6.18        18.55 o                         
  21  22   5         40.56         30.23        18.10 o                         
 -22  23   5         27.40        -11.69        27.98 o                         
 -20  23   5         50.55         41.23        20.72 o                         
 -18  23   5         44.84         48.98        18.44 o                         
 -16  23   5         79.48         70.75        18.97 o                         
 -14  23   5        399.34        430.30        21.96 o                         
 -12  23   5        110.44         60.22        20.96 o                         
 -10  23   5         80.97         77.35        20.71 o                         
  -8  23   5          0.00          5.09        24.91 o                         
  -6  23   5          8.18         -3.51        26.62 o                         
  -4  23   5          8.89         84.19        37.30 o                         
  -2  23   5         45.66         33.74        42.90 o                         
   0  23   5          2.23        -28.51        26.84 o                         
   2  23   5        259.62        269.86        33.58 o                         
   4  23   5        781.68        860.60        64.66 o                         
   6  23   5        234.24        233.20        22.74 o                         
   8  23   5         38.36         28.48        21.66 o                         
  10  23   5         71.60         55.98        22.65 o                         
  12  23   5        239.83        288.17        36.70 o                         
  14  23   5        153.14        158.80        17.04 o                         
  16  23   5        187.70        194.44        17.23 o                         
  18  23   5         46.63         48.74        18.40 o                         
  20  23   5         51.29         53.22        20.15 o                         
  22  23   5        170.09         58.64        22.21 o                         
 -21  24   5        149.91        123.83        24.49 o                         
 -19  24   5          4.78         45.30        21.39 o                         
 -17  24   5         42.72         10.42        22.13 o                         
 -15  24   5        124.34        146.61        22.54 o                         
 -13  24   5        369.62        367.77        39.52 o                         
 -11  24   5        485.48        481.26        37.04 o                         
  -9  24   5          7.92         -9.24        29.57 o                         
  -7  24   5         19.48          5.74        53.61 o                         
  -5  24   5         13.95         17.71        32.37 o                         
  -3  24   5          2.38        -55.87        37.25 o                         
  -1  24   5          4.94         13.51        38.78 o                         
   1  24   5          0.06        -29.46        19.64 o                         
   3  24   5        631.10        577.16        27.23 o                         
   5  24   5        828.41        803.85        34.29 o                         
   7  24   5        221.55        242.83        40.37 o                         
   9  24   5        579.75        504.13        29.73 o                         
  11  24   5        206.22        159.85        23.31 o                         
  13  24   5          5.11         75.13        19.49 o                         
  15  24   5         30.80         -0.13        15.91 o                         
  17  24   5        111.63         78.14        17.56 o                         
  19  24   5        157.93         52.61        16.95 o                         
  21  24   5         11.34         28.71        22.42 o                         
 -18  25   5         19.81          8.67        18.74 o                         
 -16  25   5         51.77         14.88        18.74 o                         
 -14  25   5          0.64         -0.22        35.21 o                         
 -12  25   5        106.26        201.23        27.39 o                         
 -10  25   5          4.37        -12.18        27.05 o                         
  -8  25   5         87.84        143.51        60.85 o                         
  -6  25   5         91.32        125.90        31.03 o                         
  -4  25   5        268.43        255.24        23.59 o                         
  -2  25   5         22.47         87.17        38.42 o                         
   0  25   5         38.12         -4.12        48.73 o                         
   2  25   5          0.20         25.30        28.14 o                         
   4  25   5        600.06        617.32        35.32 o                         
   6  25   5        129.26        138.95        21.32 o                         
   8  25   5         28.29        -21.89        24.49 o                         
  10  25   5        666.80        654.84        23.08 o                         
  12  25   5          5.84        -30.73        20.49 o                         
  14  25   5         84.48         94.21        21.36 o                         
  16  25   5         75.30         25.64        16.30 o                         
  18  25   5          0.59        -18.00        17.38 o                         
 -17  26   5         29.62          9.85        21.36 o                         
 -15  26   5         53.75          6.32        24.77 o                         
 -13  26   5        156.84        171.03        19.82 o                         
 -11  26   5        214.57        273.31        51.99 o                         
  -9  26   5        366.83        337.73        31.45 o                         
  -7  26   5         22.71         10.17        26.96 o                         
  -5  26   5        152.88        209.29        57.04 o                         
  -3  26   5          8.71        -52.36        34.91 o                         
  -1  26   5         87.32         44.78        51.50 o                         
   1  26   5         36.20         13.68        34.71 o                         
   3  26   5         11.89        133.59        39.68 o                         
   5  26   5          5.35         -9.86        30.12 o                         
   7  26   5         48.99         45.89        30.04 o                         
   9  26   5         30.52          8.39        25.90 o                         
  11  26   5        157.26        112.78        19.97 o                         
  13  26   5        189.91        202.92        27.59 o                         
  15  26   5         83.21         44.19        23.27 o                         
  17  26   5        173.79        128.60        18.81 o                         
 -16  27   5         37.82         48.14        23.58 o                         
 -14  27   5         40.05         83.31        26.49 o                         
 -12  27   5        131.46         99.63        21.60 o                         
 -10  27   5         49.04         30.90        20.66 o                         
  -8  27   5          3.01         16.40        29.18 o                         
  -6  27   5         19.28         66.26        30.96 o                         
  -4  27   5        194.42         85.02        44.66 o                         
  -2  27   5         43.56         31.01        44.85 o                         
   0  27   5        256.58        242.32        36.27 o                         
   2  27   5        145.13         70.82        45.73 o                         
   4  27   5         39.26        -40.32        26.88 o                         
   6  27   5        592.73        563.14        42.71 o                         
   8  27   5        409.30        474.28        29.30 o                         
  10  27   5        435.50        409.40        31.08 o                         
  12  27   5         21.52          5.24        29.89 o                         
  14  27   5         11.76        -15.88        23.00 o                         
  16  27   5         41.75         -0.81        21.27 o                         
 -15  28   5         10.05         -7.85        29.13 o                         
 -13  28   5          3.37         15.36        19.37 o                         
 -11  28   5        194.41        175.43        22.20 o                         
  -9  28   5          9.65         48.22        36.90 o                         
  -7  28   5         61.97         74.09        31.50 o                         
  -5  28   5         10.03        110.86        46.32 o                         
  -3  28   5         44.86         -7.48        44.76 o                         
  -1  28   5         65.55        111.51        30.64 o                         
   1  28   5         16.95         49.01        49.34 o                         
   3  28   5         47.99          9.68        54.60 o                         
   5  28   5        337.14        325.34        65.43 o                         
   7  28   5        473.43        423.60        72.06 o                         
   9  28   5          2.84        -33.21        29.42 o                         
  11  28   5         17.22          6.91        48.36 o                         
  13  28   5         47.10         96.65        32.48 o                         
  15  28   5         58.52         27.75        22.81 o                         
 -12  29   5          6.23         23.12        41.40 o                         
 -10  29   5          8.37          7.09        22.35 o                         
  -8  29   5        152.53        147.17        40.95 o                         
  -6  29   5          0.17        -10.79        31.63 o                         
  -4  29   5        212.32        296.38        32.95 o                         
  -2  29   5        160.70        195.21        45.83 o                         
   0  29   5        125.87         74.07        46.41 o                         
   2  29   5         15.22         11.57        27.65 o                         
   4  29   5         29.24        -13.46        27.87 o                         
   6  29   5        341.68        267.60        31.85 o                         
   8  29   5        212.51        128.07        25.60 o                         
  10  29   5        321.67        223.19        42.02 o                         
  12  29   5         32.64         57.58        31.63 o                         
 -11  30   5         24.71         37.62        38.98 o                         
  -9  30   5          1.97          7.34        27.33 o                         
  -7  30   5          0.52         -6.03        33.52 o                         
  -5  30   5         48.63         94.06        49.44 o                         
  -3  30   5         11.79         13.96        46.71 o                         
  -1  30   5        502.90        505.42        85.12 o                         
   1  30   5          8.66          8.07        30.81 o                         
   3  30   5          9.98        -45.83        30.55 o                         
   5  30   5         49.06        -11.40        49.83 o                         
   7  30   5         11.32         57.99        23.59 o                         
   9  30   5          0.07         22.00        24.73 o                         
  -6  31   5         13.27         -0.78        47.39 o                         
  -4  31   5         10.94        -74.01        49.34 o                         
  -2  31   5         51.59         83.23        42.90 o                         
   0  31   5         76.09        -10.86        31.76 o                         
   2  31   5         53.74        -43.50        29.81 o                         
   4  31   5        188.85         79.18        36.66 o                         
   6  31   5          0.04        -40.47        27.19 o                         
   1   1   6        180.21        139.58        14.59 o                         
   0   2   6        320.98        318.19        20.89 o                         
   2   2   6       1093.17       1189.59        16.50 o                         
  -1   3   6         41.82         49.60        14.24 o                         
   1   3   6        348.98        417.20        15.61 o                         
   3   3   6        179.91        160.15        17.66 o                         
  -2   4   6        718.31        790.43        16.55 o                         
   0   4   6        111.95        171.83        14.61 o                         
   2   4   6        322.28        335.97        17.85 o                         
   4   4   6        601.96        545.78        19.57 o                         
  -3   5   6        279.69        306.92        16.81 o                         
  -1   5   6         37.35         34.25        15.02 o                         
   1   5   6        135.79        178.05        19.73 o                         
   3   5   6          9.70         27.66        18.25 o                         
   5   5   6       1924.82       1943.46        25.17 o                         
  -4   6   6       1550.24       1543.54        30.19 o                         
  -2   6   6         64.82         33.83        16.01 o                         
   0   6   6        534.88        508.61        16.83 o                         
   2   6   6          1.11          3.87        14.99 o                         
   4   6   6        722.06        696.06        22.42 o                         
   6   6   6        509.98        486.07        17.75 o                         
  -5   7   6       1852.38       1900.77        25.93 o                         
  -3   7   6       1275.37       1234.93        24.08 o                         
  -1   7   6        344.46        373.49        17.20 o                         
   1   7   6         15.11         19.05        16.25 o                         
   3   7   6        557.70        615.77        17.04 o                         
   5   7   6       6337.92       6295.09        42.15 o                         
   7   7   6        247.70        251.79        18.23 o                         
  -6   8   6        594.71        587.56        21.95 o                         
  -4   8   6        139.01        131.89        16.09 o                         
  -2   8   6        203.76        171.82        15.54 o                         
   0   8   6        278.22        245.51        17.65 o                         
   2   8   6        416.94        379.17        21.66 o                         
   4   8   6         77.97        133.44        17.92 o                         
   6   8   6         22.02         18.84        16.10 o                         
   8   8   6       1836.30       1801.75        21.74 o                         
  -7   9   6          1.86        -16.98        16.17 o                         
  -5   9   6       2456.97       2392.89        26.05 o                         
  -3   9   6          7.74         18.26        19.72 o                         
  -1   9   6        602.20        596.95        18.05 o                         
   1   9   6         45.91         30.60        15.17 o                         
   3   9   6        692.93        515.31        18.87 o                         
   5   9   6        524.70        602.74        18.25 o                         
   7   9   6       1475.58       1551.12        18.06 o                         
   9   9   6        919.38       1043.96        29.75 o                         
  -8  10   6       4101.90       3905.69        33.12 o                         
  -6  10   6         60.21         76.12        21.00 o                         
  -4  10   6       1898.21       1972.77        19.30 o                         
  -2  10   6        304.86        240.84        16.06 o                         
   0  10   6        306.21        258.71        15.76 o                         
   2  10   6        259.15        284.10        15.80 o                         
   4  10   6        376.36        339.55        18.35 o                         
   6  10   6       1135.12       1158.60        20.72 o                         
   8  10   6       8368.85       8468.92        64.20 o                         
  10  10   6       2461.59       2517.09        31.90 o                         
  -9  11   6       1496.66       1524.28        35.05 o                         
  -7  11   6        886.25        992.48        19.35 o                         
  -5  11   6        275.27        292.47        19.15 o                         
  -3  11   6        396.26        365.78        18.11 o                         
  -1  11   6        180.82        238.39        17.59 o                         
   1  11   6       4402.56       4417.45        33.31 o                         
   3  11   6          5.48         47.43        16.09 o                         
   5  11   6       3348.28       3261.20        42.83 o                         
   7  11   6          1.91         49.65        19.38 o                         
   9  11   6         27.59        117.14        21.06 o                         
  11  11   6       2341.28       2290.22        43.19 o                         
 -10  12   6        476.90        604.42        23.94 o                         
  -8  12   6        579.41        555.91        21.98 o                         
  -6  12   6        690.85        657.52        35.79 o                         
  -4  12   6        189.00        172.86        17.38 o                         
  -2  12   6        430.63        397.44        18.14 o                         
   0  12   6       1809.51       1684.39        19.76 o                         
   2  12   6        968.98       1054.50        19.63 o                         
   4  12   6        694.06        698.70        18.49 o                         
   6  12   6        320.39        331.65        18.96 o                         
   8  12   6        452.52        454.53        20.00 o                         
  10  12   6       7169.53       7637.30        35.79 o                         
  12  12   6          4.05         51.31        27.75 o                         
 -11  13   6       2779.99       2675.56        32.11 o                         
  -9  13   6        151.82        120.50        21.58 o                         
  -7  13   6        139.37        139.42        28.84 o                         
  -5  13   6        669.24        732.92        18.32 o                         
  -3  13   6         28.42         29.76        16.49 o                         
  -1  13   6       2874.70       2783.07        35.63 o                         
   1  13   6        212.46        189.49        15.34 o                         
   3  13   6        332.78        398.68        17.01 o                         
   5  13   6       4725.84       4702.13        41.52 o                         
   7  13   6        764.39        760.76        22.07 o                         
   9  13   6       1849.61       1969.02        28.32 o                         
  11  13   6        579.25        561.78        27.66 o                         
  13  13   6          0.03         -5.57        16.07 o                         
 -12  14   6         61.18        103.29        37.63 o                         
 -10  14   6        127.10        126.49        22.56 o                         
  -8  14   6        221.62        197.74        24.06 o                         
  -6  14   6          1.60         23.26        17.86 o                         
  -4  14   6        761.92        822.22        16.99 o                         
  -2  14   6       2376.52       2566.83        36.13 o                         
   0  14   6          5.23          1.49        17.71 o                         
   2  14   6       4029.40       4071.32        40.32 o                         
   4  14   6       1216.20       1316.57        17.90 o                         
   6  14   6       1109.18       1142.39        30.89 o                         
   8  14   6       1217.23       1253.51        22.15 o                         
  10  14   6       1217.26       1339.62        19.39 o                         
  12  14   6        208.37        255.89        27.37 o                         
  14  14   6        230.03        167.27        27.25 o                         
 -13  15   6        171.00        154.81        34.68 o                         
 -11  15   6        789.00        738.01        28.34 o                         
  -9  15   6        566.13        605.03        19.36 o                         
  -7  15   6        639.68        588.87        29.42 o                         
  -5  15   6        191.55        206.45        15.30 o                         
  -3  15   6        430.32        418.91        18.48 o                         
  -1  15   6        672.19        607.22        20.72 o                         
   1  15   6       4663.97       4537.06        63.02 o                         
   3  15   6         52.04         76.15        21.10 o                         
   5  15   6        586.71        662.26        20.16 o                         
   7  15   6       3218.01       2987.53        47.28 o                         
   9  15   6        237.89        275.94        22.91 o                         
  11  15   6        273.14        322.54        28.29 o                         
  13  15   6          0.09        -10.28        25.16 o                         
  15  15   6        254.35        209.34        27.60 o                         
 -14  16   6          8.38        109.00        30.31 o                         
 -12  16   6         36.59         21.64        32.81 o                         
 -10  16   6         27.53         45.90        22.34 o                         
  -8  16   6        495.05        528.28        25.75 o                         
  -6  16   6        113.28        159.05        27.07 o                         
  -4  16   6        263.33        224.26        20.72 o                         
  -2  16   6          6.45        -13.67        16.64 o                         
   0  16   6       4330.33       4452.35        47.36 o                         
   2  16   6        692.44        783.08        20.33 o                         
   4  16   6         35.28          0.57        17.02 o                         
   6  16   6          2.01         16.88        17.72 o                         
   8  16   6        556.94        494.78        27.94 o                         
  10  16   6        302.24        302.93        21.71 o                         
  12  16   6       1060.00       1061.15        39.35 o                         
  14  16   6        900.78        819.40        30.72 o                         
  16  16   6        412.35        355.84        53.28 o                         
 -15  17   6        307.88        253.78        24.83 o                         
 -13  17   6        662.93        594.22       134.17 o                         
 -11  17   6        343.32        307.72        25.78 o                         
  -9  17   6        219.45        225.53        22.69 o                         
  -7  17   6       1387.59       1430.61        32.82 o                         
  -5  17   6         52.50          9.33        20.99 o                         
  -3  17   6         42.82         -6.36        40.02 o                         
  -1  17   6       4140.63       4178.14        61.85 o                         
   1  17   6          7.17         19.02        19.02 o                         
   3  17   6        670.61        611.82        22.35 o                         
   5  17   6       1464.10       1494.83        50.39 o                         
   7  17   6        133.00         99.98        22.16 o                         
   9  17   6        552.95        612.47        24.19 o                         
  11  17   6          8.07         62.50        26.21 o                         
  13  17   6        899.83        792.68        28.73 o                         
  15  17   6        295.32        209.37        24.02 o                         
  17  17   6        214.05        181.00        27.13 o                         
 -16  18   6          5.29          5.42        22.15 o                         
 -14  18   6         91.66         83.85        41.04 o                         
 -12  18   6         28.47         16.24        19.55 o                         
 -10  18   6         84.71        121.21        37.75 o                         
  -8  18   6          6.88         23.70        22.26 o                         
  -6  18   6        833.40        856.83        20.75 o                         
  -4  18   6       1105.22       1069.21        21.03 o                         
  -2  18   6        369.34        331.45        20.38 o                         
   0  18   6         40.48         44.95        20.26 o                         
   2  18   6        134.44        140.27        16.58 o                         
   4  18   6         72.13         37.30        19.51 o                         
   6  18   6        117.18        149.05        19.02 o                         
   8  18   6         19.03         99.77        30.49 o                         
  10  18   6        948.58       1065.09        49.03 o                         
  12  18   6        321.32        326.58        32.41 o                         
  14  18   6        248.85        236.75        24.77 o                         
  16  18   6        539.35        489.34        29.54 o                         
  18  18   6         18.34         -0.48        27.94 o                         
 -17  19   6         42.91         39.70        26.66 o                         
 -15  19   6         33.23         12.36        27.53 o                         
 -13  19   6          2.79         19.14        23.26 o                         
 -11  19   6         40.44         49.04        30.93 o                         
  -9  19   6        152.59        211.30        21.71 o                         
  -7  19   6        205.45        225.50        20.69 o                         
  -5  19   6        388.34        439.42        25.50 o                         
  -3  19   6        265.19        277.61        25.25 o                         
  -1  19   6        166.35        112.11        18.99 o                         
   1  19   6        432.54        490.66        25.32 o                         
   3  19   6         78.15         64.05        19.06 o                         
   5  19   6        374.59        414.72        18.70 o                         
   7  19   6        125.33         11.07        78.38 o                         
   9  19   6       1521.80       1449.60        41.85 o                         
  11  19   6         62.88        -12.37        20.98 o                         
  13  19   6         11.23         48.93        30.23 o                         
  15  19   6        455.69        537.75        36.37 o                         
  17  19   6         49.61         47.37        21.96 o                         
  19  19   6         44.87         20.43        22.56 o                         
 -18  20   6        177.35        212.35        23.50 o                         
 -16  20   6         10.73         28.02        20.49 o                         
 -14  20   6         86.13         78.26        45.99 o                         
 -12  20   6         11.62         -9.16        30.85 o                         
 -10  20   6          8.78         27.78        21.06 o                         
  -8  20   6        785.62        881.82        39.19 o                         
  -6  20   6        379.03        388.43        29.14 o                         
  -4  20   6        293.50        281.62        24.27 o                         
  -2  20   6        611.16        595.95        19.22 o                         
   0  20   6         80.00         90.10        17.99 o                         
   2  20   6         77.15         47.21        25.22 o                         
   4  20   6        334.60        298.54        20.59 o                         
   6  20   6       1169.13       1105.99        33.26 o                         
   8  20   6        273.86        246.73        26.88 o                         
  10  20   6         20.47         15.67        39.50 o                         
  12  20   6        338.32        329.20        21.39 o                         
  14  20   6          0.01          1.13        25.92 o                         
  16  20   6         41.32         79.42        33.25 o                         
  18  20   6          4.60         13.85        22.97 o                         
  20  20   6         37.70         41.33        47.20 o                         
 -19  21   6         31.83         36.59        24.09 o                         
 -17  21   6         18.81         60.95        20.41 o                         
 -15  21   6          8.76        -13.23        22.52 o                         
 -13  21   6         23.23         31.57        32.12 o                         
 -11  21   6         60.66         22.05        40.12 o                         
  -9  21   6        224.79        207.77        27.76 o                         
  -7  21   6        297.40        368.37        25.60 o                         
  -5  21   6        505.00        432.78        17.68 o                         
  -3  21   6        277.85        307.77        18.47 o                         
  -1  21   6        141.18        126.91        19.98 o                         
   1  21   6         36.99         16.89        17.33 o                         
   3  21   6       1542.27       1554.41        25.89 o                         
   5  21   6         36.24         66.21        33.42 o                         
   7  21   6        191.83        192.63        23.10 o                         
   9  21   6        866.95        786.97        22.40 o                         
  11  21   6          0.09         11.63        34.00 o                         
  13  21   6          0.11         -8.38        20.25 o                         
  15  21   6        400.93        404.37        20.95 o                         
  17  21   6         83.99         54.12        21.53 o                         
  19  21   6        117.78         65.87        22.91 o                         
  21  21   6         45.32          0.28        30.71 o                         
 -20  22   6         22.83         27.38        30.13 o                         
 -18  22   6         26.03         -7.20        22.28 o                         
 -16  22   6        116.96        143.06        42.13 o                         
 -14  22   6        148.45        135.01        21.96 o                         
 -12  22   6        609.16        629.68        61.00 o                         
 -10  22   6        293.13        259.09        55.31 o                         
  -8  22   6        149.28        100.64        32.84 o                         
  -6  22   6          0.12        -33.05        22.03 o                         
  -4  22   6          4.23          6.64        18.76 o                         
  -2  22   6        362.33        393.24        24.04 o                         
   0  22   6          5.87          6.29        27.29 o                         
   2  22   6        326.39        396.12        25.51 o                         
   4  22   6        429.62        473.89        58.32 o                         
   6  22   6          7.96         -5.84        33.35 o                         
   8  22   6        175.07        157.45        22.42 o                         
  10  22   6         62.90         50.34        20.78 o                         
  12  22   6        112.81        156.85        90.88 o                         
  14  22   6         66.01         69.29        24.07 o                         
  16  22   6        130.57        123.19        21.23 o                         
  18  22   6         97.34         73.16        22.63 o                         
  20  22   6         15.02         16.33        26.47 o                         
 -19  23   6         29.37         11.41        23.87 o                         
 -17  23   6          2.88        -30.86        20.58 o                         
 -15  23   6          1.43          4.12        19.75 o                         
 -13  23   6         10.29        -12.18        44.93 o                         
 -11  23   6          6.88         24.58        20.25 o                         
  -9  23   6        591.58        698.30        44.65 o                         
  -7  23   6         40.49         78.71        21.37 o                         
  -5  23   6        330.30        307.87        18.63 o                         
  -3  23   6         57.70         91.74        24.83 o                         
  -1  23   6          0.10         17.96        22.74 o                         
   1  23   6        772.87        809.82        57.35 o                         
   3  23   6        189.43        201.56        41.73 o                         
   5  23   6        567.79        582.55        23.33 o                         
   7  23   6         61.43         15.69        21.02 o                         
   9  23   6          5.00         21.70        32.25 o                         
  11  23   6         78.31         20.29        21.99 o                         
  13  23   6          2.22        -35.66        30.74 o                         
  15  23   6         28.49         -2.05        18.13 o                         
  17  23   6          0.94        -32.62        21.75 o                         
  19  23   6        103.88         82.24        26.82 o                         
 -18  24   6          6.28         -5.68        23.50 o                         
 -16  24   6          3.59         18.80        51.79 o                         
 -14  24   6         10.01         18.63        26.03 o                         
 -12  24   6         22.24         72.46        36.03 o                         
 -10  24   6         73.41        106.77        28.82 o                         
  -8  24   6         60.17         61.82        41.63 o                         
  -6  24   6         12.81         29.41        28.51 o                         
  -4  24   6         12.98        -28.50        22.83 o                         
  -2  24   6          8.34         10.76        23.17 o                         
   0  24   6        158.25        171.97        34.88 o                         
   2  24   6        177.78        154.40        30.41 o                         
   4  24   6          3.27        -34.00        22.66 o                         
   6  24   6        147.74        125.79        24.08 o                         
   8  24   6        188.46        183.10        31.13 o                         
  10  24   6        105.92        139.61        25.02 o                         
  12  24   6          0.28         25.95        31.67 o                         
  14  24   6         16.64          1.54        18.73 o                         
  16  24   6         34.26        -14.80        17.15 o                         
  18  24   6        366.51        323.06        24.16 o                         
 -17  25   6         38.22         57.33        30.76 o                         
 -15  25   6         59.65         63.86        33.44 o                         
 -13  25   6         33.18          6.04        25.28 o                         
 -11  25   6        339.34        322.66        44.92 o                         
  -9  25   6         48.34         10.22        24.98 o                         
  -7  25   6        265.30        215.53        24.60 o                         
  -5  25   6        205.15        220.99        18.47 o                         
  -3  25   6        118.07        119.23        24.14 o                         
  -1  25   6        102.42         89.22        29.72 o                         
   1  25   6          0.07        -53.88        39.49 o                         
   3  25   6        418.08        438.22        30.13 o                         
   5  25   6          0.77        -14.53        26.41 o                         
   7  25   6         17.20          6.64        23.23 o                         
   9  25   6         20.24         10.77        29.96 o                         
  11  25   6          1.99          4.59        25.35 o                         
  13  25   6        344.70        335.32        28.94 o                         
  15  25   6        101.52         95.45        28.56 o                         
  17  25   6         69.44         35.55        24.52 o                         
 -14  26   6         47.32         58.96        56.75 o                         
 -12  26   6         17.07         35.23        30.69 o                         
 -10  26   6        215.34        119.07        22.97 o                         
  -8  26   6         12.33        -16.80        31.60 o                         
  -6  26   6         25.90         11.10        31.58 o                         
  -4  26   6         22.19          2.75        27.11 o                         
  -2  26   6         21.24         43.12        20.45 o                         
   0  26   6         21.18        -19.61        28.47 o                         
   2  26   6         10.37         36.58        51.87 o                         
   4  26   6         54.98         59.08        29.45 o                         
   6  26   6        223.86        214.67        29.63 o                         
   8  26   6          6.06         55.24        29.93 o                         
  10  26   6         34.27         -8.68        39.20 o                         
  12  26   6        128.67        132.32        36.01 o                         
  14  26   6          2.67         -1.83        20.28 o                         
  16  26   6         15.13         63.57        40.37 o                         
 -13  27   6         51.49         -6.75        27.22 o                         
 -11  27   6         40.96         89.72        21.59 o                         
  -9  27   6        228.95        165.54        47.58 o                         
  -7  27   6          0.06        -22.99        80.05 o                         
  -5  27   6        325.40        260.61        30.54 o                         
  -3  27   6         71.41         75.53        20.06 o                         
  -1  27   6          1.17          1.33        28.90 o                         
   1  27   6         21.25         -6.39        28.74 o                         
   3  27   6         25.62        -33.81        22.54 o                         
   5  27   6         74.78         72.42        54.72 o                         
   7  27   6         34.74         31.25        22.78 o                         
   9  27   6         82.05         43.77        31.46 o                         
  11  27   6        143.30        122.67        26.10 o                         
  13  27   6          0.02          0.64        21.85 o                         
 -12  28   6          9.17        -15.21        44.85 o                         
 -10  28   6          1.20         12.84        25.79 o                         
  -8  28   6          4.88         27.26        21.41 o                         
  -6  28   6          6.80         52.31        64.08 o                         
  -4  28   6         10.78        -26.73        48.59 o                         
  -2  28   6         19.33         50.61        33.72 o                         
   0  28   6        165.21        209.82        31.35 o                         
   2  28   6          7.41         22.22        23.52 o                         
   4  28   6        134.71         89.07        29.25 o                         
   6  28   6        237.48        245.61        30.66 o                         
   8  28   6         15.93         48.13        69.23 o                         
  10  28   6        279.42        254.00        29.92 o                         
  -9  29   6         23.07        -34.59        69.42 o                         
  -7  29   6          5.86         -2.77        26.93 o                         
  -5  29   6         10.74         50.76        35.38 o                         
  -3  29   6        264.94        262.58        27.92 o                         
  -1  29   6        127.37         91.34        29.50 o                         
   1  29   6        221.64        191.22        32.42 o                         
   3  29   6        181.19        131.43        52.26 o                         
   5  29   6         15.32        -20.81        33.44 o                         
   7  29   6         20.56          4.72        24.56 o                         
   9  29   6         19.79         19.79        41.73 o                         
  -4  30   6          0.15        -19.40        31.32 o                         
  -2  30   6          9.72         16.02        52.36 o                         
   0  30   6         56.64         35.88        40.76 o                         
   2  30   6        146.03        145.87        32.00 o                         
   4  30   6          3.93          4.01        42.61 o                         
   0   1   7       4632.94       4844.32        32.82 o                         
  -1   2   7          9.12         14.90        15.04 o                         
   1   2   7        656.99        661.31        20.03 o                         
  -2   3   7        439.19        418.62        17.93 o                         
   0   3   7        144.68        130.29        15.14 o                         
   2   3   7       1563.97       1518.92        18.53 o                         
  -3   4   7       1962.09       1970.74        18.31 o                         
  -1   4   7         11.13         -3.95        15.93 o                         
   1   4   7        353.82        406.62        26.14 o                         
   3   4   7          0.51         39.72        16.47 o                         
  -4   5   7       2414.31       2520.00        25.82 o                         
  -2   5   7          8.98         27.28        17.32 o                         
   0   5   7         57.06         49.70        16.77 o                         
   2   5   7        100.85        144.33        23.43 o                         
   4   5   7        247.50        341.27        19.69 o                         
  -5   6   7       1300.46       1306.59        24.78 o                         
  -3   6   7       2917.83       3039.41        40.87 o                         
  -1   6   7         76.20         94.62        17.28 o                         
   1   6   7         47.21         63.32        17.97 o                         
   3   6   7        443.81        414.84        22.58 o                         
   5   6   7        530.08        481.05        24.80 o                         
  -6   7   7        436.45        392.37        21.81 o                         
  -4   7   7       1128.25       1109.87        21.06 o                         
  -2   7   7        139.96        139.83        21.05 o                         
   0   7   7       3290.48       3409.55        37.37 o                         
   2   7   7         97.86        110.21        19.42 o                         
   4   7   7       3943.62       4146.43        24.39 o                         
   6   7   7        101.69         71.32        24.51 o                         
  -7   8   7        410.08        426.47        20.88 o                         
  -5   8   7       6483.66       6284.48        41.09 o                         
  -3   8   7        242.55        187.09        18.76 o                         
  -1   8   7          9.51        -23.73        20.97 o                         
   1   8   7       2863.60       2909.57        29.98 o                         
   3   8   7       1226.60       1221.65        18.92 o                         
   5   8   7        150.36        185.44        18.75 o                         
   7   8   7        468.68        491.47        28.64 o                         
  -8   9   7         40.25        122.62        32.55 o                         
  -6   9   7        299.33        277.47        20.25 o                         
  -4   9   7         46.88         95.89        20.42 o                         
  -2   9   7        393.98        483.31        21.98 o                         
   0   9   7        593.98        623.64        20.98 o                         
   2   9   7       2206.19       2140.74        26.12 o                         
   4   9   7        327.18        275.47        19.03 o                         
   6   9   7         19.82         38.71        19.44 o                         
   8   9   7        676.64        798.53        28.32 o                         
  -9  10   7       1000.76       1007.71        42.64 o                         
  -7  10   7        196.17        233.54        20.63 o                         
  -5  10   7         89.03         98.01        17.40 o                         
  -3  10   7        522.99        491.66        17.68 o                         
  -1  10   7       1305.65       1309.48        30.17 o                         
   1  10   7         61.05         27.12        19.04 o                         
   3  10   7          3.71        -16.56        19.85 o                         
   5  10   7       5968.62       6333.75        51.38 o                         
   7  10   7       2296.03       2390.64        25.00 o                         
   9  10   7        303.47        321.10        18.08 o                         
 -10  11   7        174.12        216.74        25.95 o                         
  -8  11   7        416.58        479.16        27.30 o                         
  -6  11   7       1645.14       1598.27        20.41 o                         
  -4  11   7       1696.75       1799.08        24.47 o                         
  -2  11   7        741.40        796.47        20.00 o                         
   0  11   7        329.72        368.64        18.20 o                         
   2  11   7         55.99         88.72        20.56 o                         
   4  11   7        173.13        132.49        27.88 o                         
   6  11   7        197.50        112.56        17.21 o                         
   8  11   7        273.70        229.12        20.27 o                         
  10  11   7         86.75        151.29        25.81 o                         
 -11  12   7        723.02        529.59        67.33 o                         
  -9  12   7          9.97        -25.26        25.31 o                         
  -7  12   7         35.39         25.65        18.50 o                         
  -5  12   7        525.12        492.64        19.87 o                         
  -3  12   7        102.63         95.39        17.50 o                         
  -1  12   7        738.05        746.70        17.02 o                         
   1  12   7       1451.17       1610.78        29.89 o                         
   3  12   7        701.52        632.19        18.64 o                         
   5  12   7         18.38         17.20        20.91 o                         
   7  12   7        244.41        330.13        19.69 o                         
   9  12   7       2152.43       2308.23        41.73 o                         
  11  12   7        160.20        184.54        22.14 o                         
 -12  13   7        252.62        334.40        25.63 o                         
 -10  13   7        196.08        169.53        19.54 o                         
  -8  13   7        471.32        506.58        29.40 o                         
  -6  13   7       1483.45       1519.88        29.56 o                         
  -4  13   7        308.62        292.63        19.03 o                         
  -2  13   7         58.00         64.76        22.26 o                         
   0  13   7         16.93         72.55        22.84 o                         
   2  13   7        488.25        461.36        18.85 o                         
   4  13   7       1947.50       1845.12        42.69 o                         
   6  13   7          0.02         -3.93        18.14 o                         
   8  13   7        437.92        461.77        22.41 o                         
  10  13   7       4286.61       4368.86       107.48 o                         
  12  13   7         67.06         -5.39        36.51 o                         
 -13  14   7         76.47         86.53        25.32 o                         
 -11  14   7        125.79        171.24        26.04 o                         
  -9  14   7        318.01        346.13        29.62 o                         
  -7  14   7        239.34        306.91        18.75 o                         
  -5  14   7         40.05         33.51        15.10 o                         
  -3  14   7       3667.22       3653.37        98.66 o                         
  -1  14   7       2686.07       2843.46        23.58 o                         
   1  14   7       1965.56       1792.07        24.87 o                         
   3  14   7          9.66        -28.22        19.54 o                         
   5  14   7        400.22        402.60        16.48 o                         
   7  14   7        277.45        262.83        28.14 o                         
   9  14   7        214.07        170.03        21.39 o                         
  11  14   7         12.50         12.45        24.40 o                         
  13  14   7         12.01        -28.72        25.97 o                         
 -14  15   7         82.63         65.60        27.78 o                         
 -12  15   7        269.34        258.01        47.12 o                         
 -10  15   7          6.38          5.72        20.05 o                         
  -8  15   7         80.34        112.96        18.44 o                         
  -6  15   7        696.46        632.52        18.53 o                         
  -4  15   7         48.21         54.60        28.10 o                         
  -2  15   7        103.38        136.38        30.48 o                         
   0  15   7       1978.07       1947.53        38.78 o                         
   2  15   7        430.12        395.50        18.63 o                         
   4  15   7        445.75        553.86        34.76 o                         
   6  15   7        139.93        148.20        16.23 o                         
   8  15   7         51.81         72.05        16.02 o                         
  10  15   7       1638.74       1410.27        55.51 o                         
  12  15   7        640.90        648.21        26.93 o                         
  14  15   7         34.60          9.50        30.95 o                         
 -15  16   7         42.53         20.27        22.99 o                         
 -13  16   7        181.54        162.50        24.83 o                         
 -11  16   7         70.63         58.83        24.58 o                         
  -9  16   7          1.44          8.15        24.19 o                         
  -7  16   7        204.62        252.56        27.81 o                         
  -5  16   7        216.01        274.34        20.58 o                         
  -3  16   7       1725.57       1736.24        48.99 o                         
  -1  16   7        373.11        360.94        21.56 o                         
   1  16   7        781.15        784.00        30.45 o                         
   3  16   7          0.72        -23.11        19.77 o                         
   5  16   7         18.68         17.53        14.74 o                         
   7  16   7        264.28        313.39        15.83 o                         
   9  16   7         16.90        -21.13        18.10 o                         
  11  16   7        263.87        192.61        25.86 o                         
  13  16   7         48.65         23.04        22.13 o                         
  15  16   7         36.91         44.58        26.17 o                         
 -16  17   7        109.02         69.84        26.60 o                         
 -14  17   7        126.25        137.33        47.98 o                         
 -12  17   7         28.36         -2.29        22.28 o                         
 -10  17   7         27.11         13.94        28.62 o                         
  -8  17   7        132.84         69.07        18.34 o                         
  -6  17   7       1737.26       1728.67        57.81 o                         
  -4  17   7        111.24        121.60        23.18 o                         
  -2  17   7          3.61        -32.08        21.62 o                         
   0  17   7         91.35         85.84        16.31 o                         
   2  17   7        549.74        506.25        23.02 o                         
   4  17   7          4.64        -14.04        17.17 o                         
   6  17   7        206.40        203.45        16.84 o                         
   8  17   7          3.13          2.02        18.91 o                         
  10  17   7         90.79        106.12        21.01 o                         
  12  17   7         34.37         15.58        24.92 o                         
  14  17   7         51.52         43.43        24.53 o                         
  16  17   7        157.92         91.63        27.08 o                         
 -17  18   7          0.02          2.90        24.22 o                         
 -15  18   7         12.49         46.44        21.40 o                         
 -13  18   7         88.34         87.53        19.98 o                         
 -11  18   7          5.01        -27.08        19.38 o                         
  -9  18   7        310.78        313.03        22.51 o                         
  -7  18   7         47.97         19.21        19.77 o                         
  -5  18   7        585.36        681.97        32.51 o                         
  -3  18   7        159.05        183.81        38.86 o                         
  -1  18   7        354.40        400.43        30.00 o                         
   1  18   7        378.44        443.44        17.72 o                         
   3  18   7         22.57         11.03        16.44 o                         
   5  18   7          2.22         28.75        16.12 o                         
   7  18   7          3.56         35.54        17.18 o                         
   9  18   7         29.47         33.02        18.91 o                         
  11  18   7         33.62         60.42        18.79 o                         
  13  18   7        257.03        278.73        25.59 o                         
  15  18   7          0.55          7.92        24.11 o                         
  17  18   7        105.11        100.06        33.41 o                         
 -18  19   7        120.47         78.15        33.01 o                         
 -16  19   7        209.90        245.20        23.44 o                         
 -14  19   7         12.33         71.91        23.32 o                         
 -12  19   7          9.48        -33.30        28.29 o                         
 -10  19   7         48.73         81.89        17.73 o                         
  -8  19   7         24.92         39.54        19.27 o                         
  -6  19   7         32.72         40.53        24.43 o                         
  -4  19   7        559.69        496.52        24.96 o                         
  -2  19   7         15.23          0.55        43.30 o                         
   0  19   7        193.96        161.66        32.25 o                         
   2  19   7         26.26          8.01        15.50 o                         
   4  19   7        341.78        316.76        18.37 o                         
   6  19   7        231.15        183.11        19.06 o                         
   8  19   7          3.46         -9.43        18.36 o                         
  10  19   7        186.06        156.56        20.38 o                         
  12  19   7        213.02        181.07        20.35 o                         
  14  19   7        262.10        341.01        25.98 o                         
  16  19   7          0.15        -33.10        22.07 o                         
  18  19   7         80.39         61.67        32.81 o                         
 -19  20   7          4.79          6.84        19.95 o                         
 -17  20   7          0.73        -29.61        19.74 o                         
 -15  20   7          0.40        -34.03        22.69 o                         
 -13  20   7         17.78         -6.06        20.44 o                         
 -11  20   7          4.57         -4.16        28.06 o                         
  -9  20   7        246.72        240.38        19.46 o                         
  -7  20   7         60.73         45.04        22.39 o                         
  -5  20   7        196.17        216.02        21.48 o                         
  -3  20   7         87.89        171.08        44.05 o                         
  -1  20   7        110.30        103.88        17.61 o                         
   1  20   7        490.62        459.72        23.31 o                         
   3  20   7         16.54         30.64        21.68 o                         
   5  20   7         16.11        -29.76        19.84 o                         
   7  20   7        387.13        364.65        26.02 o                         
   9  20   7          0.18          0.08        17.15 o                         
  11  20   7        170.48        123.37        20.21 o                         
  13  20   7        117.97         84.20        25.27 o                         
  15  20   7          1.61        -35.93        23.95 o                         
  17  20   7         41.78         47.49        20.54 o                         
  19  20   7        124.48         67.74        31.05 o                         
 -18  21   7         25.00          2.92        23.91 o                         
 -16  21   7         27.75         13.74        19.82 o                         
 -14  21   7         52.57         32.74        27.17 o                         
 -12  21   7         78.22        103.02        31.61 o                         
 -10  21   7         15.98         -1.03        17.46 o                         
  -8  21   7        213.01        222.59        27.31 o                         
  -6  21   7        203.27        205.43        19.21 o                         
  -4  21   7         16.85        -34.45        22.97 o                         
  -2  21   7       1054.43       1052.67        36.66 o                         
   0  21   7          8.61         25.26        17.82 o                         
   2  21   7        461.45        360.74        22.03 o                         
   4  21   7        708.85        662.59        38.07 o                         
   6  21   7        110.17         75.98        18.48 o                         
   8  21   7         36.11          6.19        17.24 o                         
  10  21   7        148.50        170.37        21.11 o                         
  12  21   7          8.41         45.46        18.32 o                         
  14  21   7        607.09        546.32        30.62 o                         
  16  21   7         26.31         29.22        24.33 o                         
  18  21   7         17.87         67.21        24.17 o                         
 -17  22   7         12.48         -7.60        23.27 o                         
 -15  22   7         41.85        -54.25       121.30 o                         
 -13  22   7          1.30        -18.68        23.31 o                         
 -11  22   7        215.29        187.49        18.78 o                         
  -9  22   7         72.92         36.11        24.63 o                         
  -7  22   7        180.64        201.84        36.15 o                         
  -5  22   7         30.96         48.04        19.17 o                         
  -3  22   7         18.43         14.36        30.18 o                         
  -1  22   7       1500.98       1453.09        42.62 o                         
   1  22   7         62.13         64.83        18.74 o                         
   3  22   7         27.76         -6.14        19.45 o                         
   5  22   7         15.21         33.75        18.43 o                         
   7  22   7         18.61         22.17        18.59 o                         
   9  22   7         43.82         53.06        17.18 o                         
  11  22   7        176.62        173.43        18.08 o                         
  13  22   7        163.18        163.36        36.02 o                         
  15  22   7         37.90         58.67        20.27 o                         
  17  22   7        184.17        155.30        18.51 o                         
 -16  23   7         25.15          7.04        22.39 o                         
 -14  23   7        217.85        209.57        66.77 o                         
 -12  23   7         13.22         68.81        34.54 o                         
 -10  23   7        328.54        305.19        31.61 o                         
  -8  23   7         94.45         62.93        25.95 o                         
  -6  23   7        154.08        140.46        19.52 o                         
  -4  23   7        353.84        352.55        18.44 o                         
  -2  23   7        151.69        160.79        18.78 o                         
   0  23   7        128.20        103.83        21.74 o                         
   2  23   7        456.12        414.54        28.07 o                         
   4  23   7         62.61         27.47        21.21 o                         
   6  23   7        354.81        355.59        29.49 o                         
   8  23   7         48.42         96.25        22.81 o                         
  10  23   7         76.32         24.53        17.71 o                         
  12  23   7        332.80        275.43        30.42 o                         
  14  23   7          2.68         10.34        24.71 o                         
  16  23   7         49.84         41.73        20.66 o                         
 -13  24   7         26.52         14.55        21.25 o                         
 -11  24   7          3.47        -33.54        27.93 o                         
  -9  24   7         24.06         37.61        25.84 o                         
  -7  24   7         47.29         51.37        21.56 o                         
  -5  24   7         20.52         -5.96        22.81 o                         
  -3  24   7        152.01        151.15        21.14 o                         
  -1  24   7        379.77        401.27        21.88 o                         
   1  24   7         29.40         -4.88        19.37 o                         
   3  24   7        385.26        399.57        35.10 o                         
   5  24   7          5.16        -28.60        19.07 o                         
   7  24   7        182.21        227.70        31.99 o                         
   9  24   7         44.74         44.55        20.14 o                         
  11  24   7          0.27          5.63        18.16 o                         
  13  24   7         22.24         16.29        17.25 o                         
  15  24   7          3.63        -24.41        20.58 o                         
 -12  25   7        153.02        124.12        28.13 o                         
 -10  25   7         44.53         -8.78        20.19 o                         
  -8  25   7        137.62         67.16        25.48 o                         
  -6  25   7          2.46          0.85        35.17 o                         
  -4  25   7         10.18         18.35        24.42 o                         
  -2  25   7         48.18         99.53        19.39 o                         
   0  25   7        141.19        101.41        27.67 o                         
   2  25   7          1.97         10.23        33.38 o                         
   4  25   7        570.11        514.75        25.79 o                         
   6  25   7         28.86         15.70        24.46 o                         
   8  25   7         26.61         12.46        30.81 o                         
  10  25   7          1.03         84.27        40.55 o                         
  12  25   7          1.71         -4.32        21.75 o                         
 -11  26   7          1.14         12.25        22.30 o                         
  -9  26   7          1.49          5.02        20.76 o                         
  -7  26   7         76.36         49.44        18.22 o                         
  -5  26   7          0.65          9.08        27.27 o                         
  -3  26   7         63.83         35.71        21.67 o                         
  -1  26   7          0.06        -30.48        26.62 o                         
   1  26   7        101.08        101.91        38.48 o                         
   3  26   7         69.62         91.04        22.45 o                         
   5  26   7        103.83         79.67        32.71 o                         
   7  26   7         18.06         30.32        28.21 o                         
   9  26   7         38.75         60.07        21.80 o                         
  11  26   7        261.93        201.51        20.32 o                         
  -8  27   7         13.97         -4.28        18.59 o                         
  -6  27   7         22.05         38.46        19.07 o                         
  -4  27   7        351.90        311.60        31.61 o                         
  -2  27   7         24.03          6.56        18.92 o                         
   0  27   7         39.42         16.58        22.60 o                         
   2  27   7         64.47         59.07        25.14 o                         
   4  27   7         53.53         64.81        24.29 o                         
   6  27   7         16.39          8.07        21.52 o                         
   8  27   7         30.91         25.63        23.68 o                         
  -5  28   7          5.84        -24.20        25.04 o                         
  -3  28   7        113.06         70.61        21.38 o                         
  -1  28   7          0.05        -29.37        19.58 o                         
   1  28   7          1.34        -24.96        22.74 o                         
   3  28   7         16.85         24.22        19.77 o                         
   5  28   7         16.25        -25.55        39.78 o                         
   0   0   8        688.22        679.73        43.00 o                         
   1   1   8         99.14        129.01        17.13 o                         
   0   2   8       1375.74       1501.55        31.33 o                         
   2   2   8        253.26        264.22        19.19 o                         
  -1   3   8         71.59         82.62        16.29 o                         
   1   3   8          9.47         40.67        16.22 o                         
   3   3   8         94.74        139.53        16.21 o                         
  -2   4   8       1716.48       1854.65        23.12 o                         
   0   4   8         27.29         67.18        15.72 o                         
   2   4   8       1226.87       1304.15        18.41 o                         
   4   4   8       2612.81       2708.41        29.11 o                         
  -3   5   8        181.07        132.73        16.43 o                         
  -1   5   8       1279.35       1229.96        22.67 o                         
   1   5   8        286.04        383.73        17.36 o                         
   3   5   8        215.23        237.33        17.08 o                         
   5   5   8        613.11        571.72        19.06 o                         
  -4   6   8        417.26        351.39        17.45 o                         
  -2   6   8        218.01        149.35        17.38 o                         
   0   6   8        437.95        503.10        20.65 o                         
   2   6   8        323.75        328.88        26.23 o                         
   4   6   8         34.62         14.85        15.83 o                         
   6   6   8         97.89        150.11        15.65 o                         
  -5   7   8         58.52         59.00        20.00 o                         
  -3   7   8        234.27        360.45        24.73 o                         
  -1   7   8        724.48        793.89        19.98 o                         
   1   7   8         95.58        141.25        19.90 o                         
   3   7   8       3033.13       3176.57        27.42 o                         
   5   7   8        225.81        180.41        16.91 o                         
   7   7   8        520.35        594.57        18.07 o                         
  -6   8   8       1928.57       1958.20        26.46 o                         
  -4   8   8         50.94         88.30        21.12 o                         
  -2   8   8        159.36        120.02        23.99 o                         
   0   8   8       2247.97       2081.94        57.95 o                         
   2   8   8       1787.41       1772.36        25.92 o                         
   4   8   8       2064.27       2109.38        46.41 o                         
   6   8   8         65.24        110.85        18.07 o                         
   8   8   8        599.69        568.61        31.18 o                         
  -7   9   8        265.96        203.06        32.14 o                         
  -5   9   8         55.63        120.14        20.72 o                         
  -3   9   8         37.29         22.61        20.53 o                         
  -1   9   8         25.24         40.05        25.87 o                         
   1   9   8        316.96        392.02        20.48 o                         
   3   9   8          9.27         30.20        19.81 o                         
   5   9   8       1385.93       1519.93        26.21 o                         
   7   9   8        661.48        576.61        25.71 o                         
   9   9   8       2281.29       2128.19        30.76 o                         
  -8  10   8          0.41        -50.48        33.65 o                         
  -6  10   8        748.41        774.25        48.15 o                         
  -4  10   8        694.33        656.43        22.71 o                         
  -2  10   8        419.23        416.05        28.54 o                         
   0  10   8        136.08        192.95        24.11 o                         
   2  10   8       1839.03       1700.40        43.72 o                         
   4  10   8        853.80        884.60        35.37 o                         
   6  10   8        184.78        174.89        16.86 o                         
   8  10   8        845.19        760.71        22.66 o                         
  10  10   8        301.02        218.70        59.48 o                         
  -9  11   8        210.69        289.54        28.98 o                         
  -7  11   8         26.96          4.51        20.96 o                         
  -5  11   8        360.44        373.33        22.21 o                         
  -3  11   8         95.46        165.35        38.10 o                         
  -1  11   8        130.29         79.77        18.82 o                         
   1  11   8        958.85        938.38        20.41 o                         
   3  11   8        790.65        829.08        36.42 o                         
   5  11   8        787.00        811.70        30.69 o                         
   7  11   8        252.95        304.67        18.07 o                         
   9  11   8        153.08        118.05        23.03 o                         
  11  11   8         54.40         51.05        35.04 o                         
 -10  12   8        175.82        138.12        48.94 o                         
  -8  12   8        744.29        687.98        21.16 o                         
  -6  12   8         95.23         59.33        31.79 o                         
  -4  12   8       1003.72        992.73        43.18 o                         
  -2  12   8         42.67         91.37        17.49 o                         
   0  12   8          5.04         43.70        19.40 o                         
   2  12   8        206.98        244.57        18.50 o                         
   4  12   8        530.19        557.93        22.81 o                         
   6  12   8        130.94         92.90        16.03 o                         
   8  12   8          1.56         -0.03        19.57 o                         
  10  12   8        312.46        327.85        26.34 o                         
  12  12   8        753.52        663.34        46.21 o                         
 -11  13   8        333.04        314.17        74.49 o                         
  -9  13   8          0.38        -33.36        22.24 o                         
  -7  13   8          6.08         23.48        22.47 o                         
  -5  13   8        485.87        520.67        32.22 o                         
  -3  13   8         52.78         15.18        21.21 o                         
  -1  13   8         61.31         70.33        20.27 o                         
   1  13   8        405.33        422.70        17.19 o                         
   3  13   8        252.79        218.21        25.56 o                         
   5  13   8         60.50         89.16        16.04 o                         
   7  13   8        353.58        349.39        28.43 o                         
   9  13   8        220.04        258.22        18.93 o                         
  11  13   8         30.29         49.52        27.81 o                         
  13  13   8        220.48        230.69        53.64 o                         
 -12  14   8        921.54        760.53        82.98 o                         
 -10  14   8        176.41        219.66        22.90 o                         
  -8  14   8        883.52        928.67        19.85 o                         
  -6  14   8        928.43        928.60        20.68 o                         
  -4  14   8         67.08        107.61        29.75 o                         
  -2  14   8        197.41        229.60        29.05 o                         
   0  14   8        144.76        159.62        19.03 o                         
   2  14   8        106.03         85.94        20.12 o                         
   4  14   8         87.55         93.15        18.77 o                         
   6  14   8          2.41        -15.77        21.17 o                         
   8  14   8         99.24         82.01        18.25 o                         
  10  14   8         94.63         63.73        19.72 o                         
  12  14   8        145.77        112.63        50.17 o                         
  14  14   8         13.34         -4.50        25.28 o                         
 -13  15   8         33.39         47.15        26.65 o                         
 -11  15   8        151.52        167.29        22.71 o                         
  -9  15   8         81.94         25.02        17.58 o                         
  -7  15   8        590.54        560.78        31.02 o                         
  -5  15   8        198.36        217.62        20.87 o                         
  -3  15   8        230.17        261.66        35.90 o                         
  -1  15   8        189.36        193.69        30.78 o                         
   1  15   8          1.11         -7.58        19.35 o                         
   3  15   8        258.87        256.93        19.59 o                         
   5  15   8         25.99          9.00        19.62 o                         
   7  15   8          1.13         13.10        27.68 o                         
   9  15   8        248.62        198.72        19.84 o                         
  11  15   8        244.54        322.40        33.12 o                         
  13  15   8        248.57        211.88        31.97 o                         
  15  15   8        630.24        498.17        34.22 o                         
 -14  16   8         74.24         97.95        58.57 o                         
 -12  16   8        297.57        256.21        24.12 o                         
 -10  16   8          2.49         31.84        26.98 o                         
  -8  16   8          0.57        -27.64        18.43 o                         
  -6  16   8         67.47         85.93        19.15 o                         
  -4  16   8         21.39         37.82        17.14 o                         
  -2  16   8        262.78        235.56        21.50 o                         
   0  16   8          1.00         -4.51        20.76 o                         
   2  16   8        201.10        203.38        24.29 o                         
   4  16   8        500.62        459.83        20.06 o                         
   6  16   8         22.91          8.69        21.82 o                         
   8  16   8        411.18        359.15        19.16 o                         
  10  16   8         20.75          3.58        20.60 o                         
  12  16   8          5.62         19.44        20.42 o                         
  14  16   8         22.01         11.54        26.84 o                         
  16  16   8         30.45         38.50        28.11 o                         
 -15  17   8          0.14        -17.77        32.43 o                         
 -13  17   8        183.95        250.77        30.74 o                         
 -11  17   8         30.72         46.80        20.57 o                         
  -9  17   8         17.58         10.59        18.29 o                         
  -7  17   8          2.23        -28.56        19.04 o                         
  -5  17   8        749.59        779.91        27.91 o                         
  -3  17   8          0.36          0.73        20.68 o                         
  -1  17   8          0.06         39.55        28.29 o                         
   1  17   8       1100.47       1184.57        42.54 o                         
   3  17   8         30.81         19.92        20.07 o                         
   5  17   8          0.27         32.09        39.64 o                         
   7  17   8        523.77        537.70        20.24 o                         
   9  17   8         31.71          0.80        25.49 o                         
  11  17   8        103.43         47.52        19.29 o                         
  13  17   8         27.27         24.57        30.91 o                         
  15  17   8         75.72         34.68        26.07 o                         
  17  17   8         43.32         85.33        29.42 o                         
 -16  18   8          1.32         -6.97        22.80 o                         
 -14  18   8          0.00          0.24        23.67 o                         
 -12  18   8         10.47         75.21        22.70 o                         
 -10  18   8        129.05         97.51        20.52 o                         
  -8  18   8          1.58        -16.60        23.35 o                         
  -6  18   8          1.20         21.64        24.69 o                         
  -4  18   8        373.86        344.29        20.39 o                         
  -2  18   8         60.41         62.50        18.25 o                         
   0  18   8          9.38         26.46        18.70 o                         
   2  18   8         57.06         56.65        18.78 o                         
   4  18   8        154.05        171.50        19.82 o                         
   6  18   8         50.11        -15.13        22.26 o                         
   8  18   8         24.66         68.26        17.72 o                         
  10  18   8         17.70         -1.31        17.98 o                         
  12  18   8         25.18         10.72        21.94 o                         
  14  18   8         20.67         -7.58        27.04 o                         
  16  18   8         14.73         -3.26        24.85 o                         
  18  18   8         72.41         51.98        19.76 o                         
 -17  19   8         14.95          7.73        21.19 o                         
 -15  19   8         55.33         16.18        20.31 o                         
 -13  19   8          5.22         -7.10        29.94 o                         
 -11  19   8         21.42         29.90        23.21 o                         
  -9  19   8         45.58         48.55        18.79 o                         
  -7  19   8          0.04         -3.19        29.79 o                         
  -5  19   8        116.96         77.56        19.63 o                         
  -3  19   8         66.87        108.34        35.48 o                         
  -1  19   8        661.67        779.88        20.87 o                         
   1  19   8         19.86         31.99        18.50 o                         
   3  19   8        245.96        268.44        29.58 o                         
   5  19   8        166.10        195.83        47.39 o                         
   7  19   8         76.98         84.36        33.61 o                         
   9  19   8        368.37        390.89        23.65 o                         
  11  19   8        319.15        301.36        17.88 o                         
  13  19   8          3.65          2.91        26.25 o                         
  15  19   8         29.71         13.39        21.53 o                         
  17  19   8          9.76          9.12        19.22 o                         
 -16  20   8         15.87         12.87        23.83 o                         
 -14  20   8          0.00         -7.03        22.81 o                         
 -12  20   8        154.87        128.45        18.36 o                         
 -10  20   8         42.57         32.21        18.36 o                         
  -8  20   8         58.85         20.36        19.00 o                         
  -6  20   8        143.18        105.90        20.63 o                         
  -4  20   8        181.63        236.56        19.47 o                         
  -2  20   8        725.42        748.69        31.48 o                         
   0  20   8          5.54        -25.26        23.14 o                         
   2  20   8        265.73        284.37        25.64 o                         
   4  20   8          0.05         32.85        18.49 o                         
   6  20   8        407.44        405.93        19.70 o                         
   8  20   8         79.00        106.82        18.91 o                         
  10  20   8         39.50         31.83        16.91 o                         
  12  20   8          8.89        -11.59        19.03 o                         
  14  20   8         28.81         14.30        19.78 o                         
  16  20   8         50.08         35.34        24.25 o                         
 -15  21   8         32.26         38.18        26.96 o                         
 -13  21   8         29.82        -11.97        20.10 o                         
 -11  21   8          0.88          9.14        18.58 o                         
  -9  21   8         41.27         31.08        18.39 o                         
  -7  21   8         25.47         26.17        19.82 o                         
  -5  21   8          8.53         48.05        20.78 o                         
  -3  21   8        182.26        194.25        18.23 o                         
  -1  21   8         19.89         56.75        22.99 o                         
   1  21   8        238.47        261.26        19.31 o                         
   3  21   8          0.00          3.74        18.54 o                         
   5  21   8         15.68         36.41        18.68 o                         
   7  21   8          0.02         38.03        18.06 o                         
   9  21   8         62.01         55.53        16.29 o                         
  11  21   8         15.14         33.66        20.30 o                         
  13  21   8          4.71          8.02        20.71 o                         
  15  21   8         52.36         -9.71        19.31 o                         
 -14  22   8          0.03         -4.01        23.80 o                         
 -12  22   8          0.40         -3.56        19.19 o                         
 -10  22   8         34.28         17.00        18.62 o                         
  -8  22   8          4.98          0.87        18.55 o                         
  -6  22   8         69.17         41.84        28.50 o                         
  -4  22   8        342.41        401.28        48.45 o                         
  -2  22   8         32.47         22.21        35.10 o                         
   0  22   8         90.13         86.54        19.21 o                         
   2  22   8          0.12        -19.75        19.67 o                         
   4  22   8        132.86        135.38        28.31 o                         
   6  22   8        207.92        246.02        20.37 o                         
   8  22   8         43.96         29.10        18.81 o                         
  10  22   8         25.11         30.30        17.37 o                         
  12  22   8         45.72         32.33        19.03 o                         
  14  22   8         90.94         96.20        23.01 o                         
 -11  23   8         13.51         24.96        19.06 o                         
  -9  23   8          3.65         -2.73        18.96 o                         
  -7  23   8        118.22        146.53        20.73 o                         
  -5  23   8        119.81        157.89        21.30 o                         
  -3  23   8         86.10         52.29        20.50 o                         
  -1  23   8         87.62         40.70        19.74 o                         
   1  23   8        148.31        154.78        24.15 o                         
   3  23   8         27.46         -7.42        27.13 o                         
   5  23   8         32.12         36.63        21.19 o                         
   7  23   8        133.52         99.55        22.05 o                         
   9  23   8         15.89         13.10        19.99 o                         
  11  23   8          9.31         25.02        18.80 o                         
 -10  24   8         15.46         27.02        22.07 o                         
  -8  24   8          1.37         -4.34        20.63 o                         
  -6  24   8         74.91         20.51        18.23 o                         
  -4  24   8          9.97         20.91        19.50 o                         
  -2  24   8         61.95        117.08        21.48 o                         
   0  24   8          2.88          2.52        22.41 o                         
   2  24   8         29.34         21.18        24.12 o                         
   4  24   8         10.63          5.44        19.20 o                         
   6  24   8          5.86        -13.29        21.27 o                         
   8  24   8         51.18         73.74        19.44 o                         
  10  24   8          3.16         28.03        30.04 o                         
  -7  25   8         11.60          1.70        21.81 o                         
  -5  25   8         60.16         72.49        24.05 o                         
  -3  25   8         62.47         58.35        20.15 o                         
  -1  25   8        294.13        229.89        22.93 o                         
   1  25   8         53.32         45.59        23.16 o                         
   3  25   8         21.82        -18.89        20.47 o                         
   5  25   8         44.21         40.64        21.78 o                         
   7  25   8         53.91         64.73        77.13 o                         
  -2  26   8        148.66         88.64        19.92 o                         
   0  26   8          6.97         -5.36        30.06 o                         
   2  26   8         11.09         26.33        46.22 o                         
   0   1   9       1066.54       1081.82        25.90 o                         
  -1   2   9         33.05         17.92        15.48 o                         
   1   2   9        141.03        127.50        22.16 o                         
  -2   3   9        261.75        276.81        29.28 o                         
   0   3   9       1236.01       1232.83        31.30 o                         
   2   3   9        513.41        505.83        22.68 o                         
  -3   4   9         74.34        117.79        16.04 o                         
  -1   4   9        168.71        228.44        24.43 o                         
   1   4   9        120.89        111.27        17.02 o                         
   3   4   9        472.83        480.16        17.25 o                         
  -4   5   9        352.85        243.85        15.58 o                         
  -2   5   9         59.04         66.52        15.58 o                         
   0   5   9         20.64         26.52        18.36 o                         
   2   5   9          4.85         45.58        15.15 o                         
   4   5   9        287.40        254.13        15.54 o                         
  -5   6   9         80.32         80.07        20.79 o                         
  -3   6   9          0.25        -11.03        15.91 o                         
  -1   6   9         12.53          9.37        17.55 o                         
   1   6   9        273.26        253.16        16.30 o                         
   3   6   9        216.44        177.35        22.08 o                         
   5   6   9          2.36          3.00        16.00 o                         
  -6   7   9        315.97        237.14        19.44 o                         
  -4   7   9         15.78         -8.42        17.06 o                         
  -2   7   9        143.08        138.86        15.66 o                         
   0   7   9          2.28         14.48        21.04 o                         
   2   7   9        137.49        189.31        21.81 o                         
   4   7   9       1087.57       1098.04        27.82 o                         
   6   7   9        395.39        439.88        19.06 o                         
  -7   8   9        175.88        176.92        17.67 o                         
  -5   8   9        589.48        596.03        17.31 o                         
  -3   8   9          1.58          5.51        20.66 o                         
  -1   8   9         62.90        114.09        29.31 o                         
   1   8   9        430.31        353.35        17.81 o                         
   3   8   9         78.13         56.72        19.51 o                         
   5   8   9        374.34        477.74        19.51 o                         
   7   8   9         43.49         40.98        28.18 o                         
  -8   9   9         89.90        112.42        18.66 o                         
  -6   9   9        359.58        377.66        23.42 o                         
  -4   9   9        176.71        174.79        18.49 o                         
  -2   9   9        446.28        500.49        23.95 o                         
   0   9   9        696.21        711.97        26.11 o                         
   2   9   9        197.65        215.58        29.27 o                         
   4   9   9         72.13         34.31        23.66 o                         
   6   9   9         35.75         18.52        16.09 o                         
   8   9   9        293.63        266.70        18.08 o                         
  -9  10   9         36.24         13.88        28.45 o                         
  -7  10   9         20.69         22.60        57.17 o                         
  -5  10   9          0.15         50.86        20.65 o                         
  -3  10   9        123.80        124.93        21.10 o                         
  -1  10   9        346.60        313.88        34.86 o                         
   1  10   9        257.79        334.34        25.57 o                         
   3  10   9        364.61        389.01        29.16 o                         
   5  10   9         28.24          8.86        18.85 o                         
   7  10   9         68.21         59.03        19.74 o                         
   9  10   9         81.95        135.53        19.19 o                         
 -10  11   9         47.60         98.75        35.36 o                         
  -8  11   9         30.83          1.89        32.22 o                         
  -6  11   9          7.99         55.65        22.55 o                         
  -4  11   9        321.52        329.12        22.60 o                         
  -2  11   9         87.30         73.65        18.52 o                         
   0  11   9        231.86        273.04        23.78 o                         
   2  11   9          0.01         32.45        17.01 o                         
   4  11   9          1.59        -20.47        17.70 o                         
   6  11   9        471.96        399.46        23.10 o                         
   8  11   9          0.02        -19.36        19.63 o                         
  10  11   9         57.09        139.13        37.83 o                         
 -11  12   9          1.22         32.10        26.99 o                         
  -9  12   9        813.73        788.07        46.05 o                         
  -7  12   9         77.31        109.05        31.20 o                         
  -5  12   9          4.88        -33.33        22.22 o                         
  -3  12   9        154.18        142.48        25.44 o                         
  -1  12   9        167.13        138.32        22.97 o                         
   1  12   9        225.32        263.41        30.26 o                         
   3  12   9        113.28        111.60        24.70 o                         
   5  12   9        108.81        100.02        17.80 o                         
   7  12   9        122.31        135.16        20.44 o                         
   9  12   9         42.87         42.29        18.06 o                         
  11  12   9        187.78        246.24        36.86 o                         
 -12  13   9         75.12        118.18        45.44 o                         
 -10  13   9        134.44        170.44        38.32 o                         
  -8  13   9         49.25         27.51        29.33 o                         
  -6  13   9        155.85        149.31        21.90 o                         
  -4  13   9        147.93        195.58        27.80 o                         
  -2  13   9        280.88        297.13        19.20 o                         
   0  13   9        354.03        323.73        20.75 o                         
   2  13   9        146.77        188.23        27.35 o                         
   4  13   9         18.21         39.00        18.63 o                         
   6  13   9        409.98        439.24        18.27 o                         
   8  13   9        118.94        105.82        18.38 o                         
  10  13   9          9.12         21.99        13.41 o                         
  12  13   9          5.99        -10.56        21.49 o                         
 -13  14   9         22.51         38.45        32.00 o                         
 -11  14   9          5.71          1.48        25.99 o                         
  -9  14   9         44.67          6.25        26.37 o                         
  -7  14   9         63.25         22.42        17.74 o                         
  -5  14   9        572.84        518.40        20.27 o                         
  -3  14   9        149.26        230.52        36.59 o                         
  -1  14   9         59.09         64.07        25.94 o                         
   1  14   9        535.82        498.75        24.23 o                         
   3  14   9        252.01        192.62        16.94 o                         
   5  14   9        437.70        383.89        17.28 o                         
   7  14   9         30.47          5.66        17.52 o                         
   9  14   9         34.61         67.09        19.84 o                         
  11  14   9         66.18         50.23        23.20 o                         
  13  14   9         45.38         58.74        37.01 o                         
 -14  15   9         24.70         -6.09        27.99 o                         
 -12  15   9          4.22         37.14        36.84 o                         
 -10  15   9        120.38        125.65        20.19 o                         
  -8  15   9         85.14        102.32        24.57 o                         
  -6  15   9          6.88        -14.16        29.16 o                         
  -4  15   9        163.62        194.19        21.08 o                         
  -2  15   9         11.23         -0.34        17.96 o                         
   0  15   9        373.59        341.46        31.24 o                         
   2  15   9        473.85        487.11        21.69 o                         
   4  15   9         80.92         85.92        22.98 o                         
   6  15   9          2.00         -7.77        17.68 o                         
   8  15   9          0.38          7.09        17.74 o                         
  10  15   9         27.74        -17.17        16.74 o                         
  12  15   9          7.01         24.05        22.99 o                         
  14  15   9         30.76         41.77        26.35 o                         
 -15  16   9        243.40        244.33        58.31 o                         
 -13  16   9         78.92         52.90        32.68 o                         
 -11  16   9         82.43         39.95        21.58 o                         
  -9  16   9          1.41         55.69        17.61 o                         
  -7  16   9          9.34        -23.59        24.06 o                         
  -5  16   9        210.42        182.14        29.16 o                         
  -3  16   9        673.50        707.91        22.81 o                         
  -1  16   9        338.40        356.09        25.03 o                         
   1  16   9        104.02        153.52        23.39 o                         
   3  16   9        120.18        154.74        20.88 o                         
   5  16   9         28.30         33.74        17.79 o                         
   7  16   9          1.85          1.92        17.52 o                         
   9  16   9         66.92         93.14        20.41 o                         
  11  16   9        110.86         39.90        17.72 o                         
  13  16   9        116.86         80.01        23.19 o                         
  15  16   9         24.75        -21.51        26.44 o                         
 -14  17   9         27.42          5.49        28.05 o                         
 -12  17   9        395.01        429.80        22.56 o                         
 -10  17   9        177.73        172.08        19.51 o                         
  -8  17   9          0.32        -26.63        18.60 o                         
  -6  17   9          9.89        -12.01        18.02 o                         
  -4  17   9        141.47        142.75        44.83 o                         
  -2  17   9        702.84        727.24        20.92 o                         
   0  17   9         29.63         85.23        31.85 o                         
   2  17   9         79.61          0.07        23.35 o                         
   4  17   9        185.51        242.53        19.68 o                         
   6  17   9         53.26         88.92        18.13 o                         
   8  17   9          0.05         26.02        19.52 o                         
  10  17   9          8.22         21.61        17.32 o                         
  12  17   9         11.45        -15.84        18.68 o                         
  14  17   9          3.93         13.51        26.22 o                         
 -13  18   9         53.59         37.87        21.79 o                         
 -11  18   9        107.27        126.19        18.88 o                         
  -9  18   9         19.10          8.88        18.96 o                         
  -7  18   9         10.37         52.80        21.49 o                         
  -5  18   9        333.86        364.59        20.86 o                         
  -3  18   9         83.87         37.60        17.99 o                         
  -1  18   9         37.02         67.75        26.58 o                         
   1  18   9        202.36        191.96        19.30 o                         
   3  18   9        444.35        455.70        32.73 o                         
   5  18   9        159.32        205.15        25.51 o                         
   7  18   9         30.42         53.95        18.78 o                         
   9  18   9          6.86         20.95        18.41 o                         
  11  18   9        116.76        136.87        28.53 o                         
  13  18   9          1.79         -0.85        20.26 o                         
 -12  19   9          5.56        -14.20        22.14 o                         
 -10  19   9         10.32         15.99        18.99 o                         
  -8  19   9          4.11         16.61        19.01 o                         
  -6  19   9        107.62         96.81        22.98 o                         
  -4  19   9         88.55        122.46        18.32 o                         
  -2  19   9          4.21         11.23        18.61 o                         
   0  19   9        256.00        320.38        30.41 o                         
   2  19   9        190.03        213.89        20.19 o                         
   4  19   9        158.44        111.22        20.13 o                         
   6  19   9        199.91        201.41        27.78 o                         
   8  19   9         44.27         21.23        18.72 o                         
  10  19   9          6.30        -27.90        18.60 o                         
  12  19   9         95.34         64.93        18.85 o                         
 -11  20   9         41.74         17.88        22.17 o                         
  -9  20   9         74.49         69.99        23.37 o                         
  -7  20   9         40.83         55.97        20.23 o                         
  -5  20   9         13.24         11.54        20.44 o                         
  -3  20   9         29.40         37.31        18.61 o                         
  -1  20   9         86.97         56.03        27.46 o                         
   1  20   9        496.12        430.11        20.89 o                         
   3  20   9         58.91         52.30        32.99 o                         
   5  20   9         30.81         52.14        18.71 o                         
   7  20   9        285.83        207.80        22.46 o                         
   9  20   9          0.42          3.54        19.30 o                         
  11  20   9         97.26         56.65        18.36 o                         
 -10  21   9        127.40         77.61        47.00 o                         
  -8  21   9         80.64         28.90        23.79 o                         
  -6  21   9        115.76        116.84        20.72 o                         
  -4  21   9         35.63         62.94        18.48 o                         
  -2  21   9         61.85         35.95        23.46 o                         
   0  21   9         49.03         50.91        22.33 o                         
   2  21   9          0.03          9.09        19.78 o                         
   4  21   9        139.67        161.08        18.62 o                         
   6  21   9         51.99         25.96        19.24 o                         
   8  21   9         40.03         32.52        20.14 o                         
  -7  22   9         32.38         14.96        22.71 o                         
  -5  22   9         97.10         69.15        33.05 o                         
  -3  22   9          6.59          9.14        18.87 o                         
  -1  22   9         13.58        -42.42        28.28 o                         
   1  22   9        114.97        119.49        20.48 o                         
   3  22   9         31.31         12.39        19.36 o                         
   5  22   9         31.59         58.01        19.71 o                         
   7  22   9        124.80        103.05        50.90 o                         
  -2  23   9        112.07        132.46        92.92 o                         
   0  23   9          0.38          8.35        20.37 o                         
   2  23   9          1.77        -13.58        26.32 o                         
   4  23   9          7.26        -21.06        43.88 o                         
   1   1  10          5.81         -9.22        20.44 o                         
   0   2  10        166.36         86.93        16.38 o                         
   2   2  10          0.59          4.89        20.40 o                         
  -1   3  10          1.29         -9.23        14.77 o                         
   1   3  10         17.66         67.97        15.87 o                         
   3   3  10         21.08         80.17        21.80 o                         
  -2   4  10          0.37         14.97        24.13 o                         
   0   4  10        332.89        335.50        17.72 o                         
   2   4  10         63.69         65.87        15.52 o                         
   4   4  10        350.40        362.11        16.90 o                         
  -3   5  10         33.90         23.63        23.09 o                         
  -1   5  10          9.87         -7.12        15.46 o                         
   1   5  10          9.94        -10.24        15.38 o                         
   3   5  10        204.09        236.37        15.20 o                         
   5   5  10          0.17        -20.10        17.36 o                         
  -4   6  10        689.16        749.81        20.00 o                         
  -2   6  10        517.19        541.09        31.77 o                         
   0   6  10         39.24         52.89        15.39 o                         
   2   6  10        116.27        147.69        16.65 o                         
   4   6  10         28.03          4.50        19.88 o                         
   6   6  10         94.41         92.78        16.33 o                         
  -5   7  10         39.23        -21.14        27.58 o                         
  -3   7  10         63.12         83.59        16.39 o                         
  -1   7  10          9.33         15.77        20.55 o                         
   1   7  10        266.42        273.58        20.25 o                         
   3   7  10         21.43         63.50        34.61 o                         
   5   7  10          2.25         -3.53        14.53 o                         
   7   7  10         14.95         66.33        18.43 o                         
  -6   8  10         12.30        -29.77        19.84 o                         
  -4   8  10         16.14        -27.91        18.61 o                         
  -2   8  10        156.42        227.18        21.03 o                         
   0   8  10        177.81        235.18        17.15 o                         
   2   8  10        312.15        288.31        16.94 o                         
   4   8  10         40.10         30.73        16.09 o                         
   6   8  10         79.58         59.04        17.02 o                         
   8   8  10        170.73        228.95        18.77 o                         
  -7   9  10         20.08        -19.28        20.14 o                         
  -5   9  10         27.08         16.22        24.18 o                         
  -3   9  10        169.42        170.03        19.23 o                         
  -1   9  10          2.52         22.71        15.78 o                         
   1   9  10          9.88        -11.00        16.45 o                         
   3   9  10        113.59         53.66        16.75 o                         
   5   9  10        162.15        195.77        21.00 o                         
   7   9  10         74.65         46.94        17.93 o                         
   9   9  10         39.75         31.09        18.22 o                         
  -8  10  10          6.43        -21.32        23.63 o                         
  -6  10  10        225.51        222.76        20.51 o                         
  -4  10  10        154.97        211.10        22.97 o                         
  -2  10  10          8.65          0.63        16.11 o                         
   0  10  10         32.15         60.66        18.61 o                         
   2  10  10        148.96        190.64        18.41 o                         
   4  10  10        151.12        116.92        16.95 o                         
   6  10  10         10.85         16.04        18.23 o                         
   8  10  10         79.34         53.11        19.12 o                         
  10  10  10          1.26          8.50        18.48 o                         
  -9  11  10         70.36         46.76        25.30 o                         
  -7  11  10          0.00         11.65        38.48 o                         
  -5  11  10          2.22          1.88        15.39 o                         
  -3  11  10        633.32        631.03        25.13 o                         
  -1  11  10         79.91         79.67        20.97 o                         
   1  11  10        300.95        382.80        27.36 o                         
   3  11  10        364.29        404.59        17.69 o                         
   5  11  10          5.24          8.92        16.37 o                         
   7  11  10         56.05         40.87        18.40 o                         
   9  11  10         20.70         15.33        20.52 o                         
  11  11  10         72.51         30.38        22.44 o                         
 -10  12  10         14.80         16.42        18.95 o                         
  -8  12  10        150.81        148.83        45.25 o                         
  -6  12  10          4.67        -25.15        17.09 o                         
  -4  12  10        151.16        148.58        17.36 o                         
  -2  12  10         48.83         89.27        23.40 o                         
   0  12  10        101.08         92.24        20.47 o                         
   2  12  10          8.35         31.75        19.39 o                         
   4  12  10        341.99        321.16        18.95 o                         
   6  12  10         63.93         43.34        19.90 o                         
   8  12  10          6.62         -7.82        19.71 o                         
  10  12  10         25.34         50.36        20.60 o                         
  12  12  10         16.12         22.72        19.36 o                         
 -11  13  10         20.76         19.89        19.41 o                         
  -9  13  10         91.92         59.77        23.32 o                         
  -7  13  10          4.44         22.41        27.48 o                         
  -5  13  10          6.14         12.49        17.86 o                         
  -3  13  10        207.01        241.52        17.36 o                         
  -1  13  10          8.45        -27.50        18.33 o                         
   1  13  10         32.68         56.43        18.45 o                         
   3  13  10          2.63         25.48        21.04 o                         
   5  13  10         58.75         20.30        19.05 o                         
   7  13  10         21.16        -21.66        20.41 o                         
   9  13  10         45.85         37.35        20.09 o                         
  11  13  10          0.77          8.01        19.58 o                         
  13  13  10          1.15        -16.25        19.32 o                         
 -12  14  10         30.53         21.95        19.62 o                         
 -10  14  10         40.19         49.28        53.21 o                         
  -8  14  10        158.05        183.64        18.67 o                         
  -6  14  10        302.57        288.73        30.02 o                         
  -4  14  10         75.62         13.09        17.74 o                         
  -2  14  10        173.42        147.96        17.47 o                         
   0  14  10          5.88        -15.04        19.56 o                         
   2  14  10        264.98        303.04        31.54 o                         
   4  14  10        146.42        151.71        18.89 o                         
   6  14  10          5.75         15.54        19.74 o                         
   8  14  10        143.95        143.98        20.61 o                         
  10  14  10        129.45        109.96        20.91 o                         
  12  14  10         29.75        -22.29        21.37 o                         
 -11  15  10        273.34        217.24        25.72 o                         
  -9  15  10         63.92         34.05        19.45 o                         
  -7  15  10        151.32        140.07        23.51 o                         
  -5  15  10          0.01         28.27        18.33 o                         
  -3  15  10         51.32         51.05        19.11 o                         
  -1  15  10         44.67         79.07        20.77 o                         
   1  15  10        375.78        472.97        28.85 o                         
   3  15  10          9.78        -17.09        18.73 o                         
   5  15  10         52.45         42.33        18.90 o                         
   7  15  10          0.62        -15.13        20.43 o                         
   9  15  10         22.58         -3.14        21.02 o                         
  11  15  10         11.16         -7.58        20.86 o                         
 -10  16  10        175.44        185.12        32.87 o                         
  -8  16  10        125.69        129.58        30.20 o                         
  -6  16  10        236.44        179.39        21.99 o                         
  -4  16  10        153.88        151.62        34.64 o                         
  -2  16  10          0.01         21.67        19.98 o                         
   0  16  10         19.87         43.97        15.89 o                         
   2  16  10          5.97         11.30        18.51 o                         
   4  16  10         49.65         42.64        18.61 o                         
   6  16  10          9.82        -11.25        20.28 o                         
   8  16  10         22.69          2.13        21.15 o                         
  10  16  10         26.87         36.68        21.51 o                         
  -9  17  10          0.65         26.20        34.65 o                         
  -7  17  10         51.74         21.41        17.65 o                         
  -5  17  10         27.55         13.48        17.87 o                         
  -3  17  10         57.64         40.25        17.32 o                         
  -1  17  10        465.53        494.25        18.75 o                         
   1  17  10         48.82         39.96        16.32 o                         
   3  17  10         20.11         40.00        16.99 o                         
   5  17  10         43.80         16.60        26.65 o                         
   7  17  10          9.93          7.70        18.10 o                         
   9  17  10         67.62         67.48        28.95 o                         
  -6  18  10         29.51         37.86        19.30 o                         
  -4  18  10         43.47        -18.09        18.73 o                         
  -2  18  10         15.37          9.35        16.73 o                         
   0  18  10          2.67          7.61        15.92 o                         
   2  18  10        110.09         91.40        17.47 o                         
   4  18  10         13.19          2.68        17.61 o                         
   6  18  10          6.14         20.10        18.94 o                         
  -3  19  10          0.00        -68.69        55.48 o                         
  -1  19  10          0.97         28.16        23.69 o                         
   1  19  10        150.69        169.08        18.66 o                         
   3  19  10          4.44         29.45        22.25 o                         
   0   1  11         76.60         90.40        30.11 o                         
  -1   2  11         40.11          8.27        17.73 o                         
   1   2  11         16.18        -13.22        17.59 o                         
  -2   3  11         26.23         19.76        17.23 o                         
   0   3  11         45.76         58.24        20.38 o                         
   2   3  11          3.05         38.45        19.29 o                         
  -3   4  11         39.86         35.55        18.07 o                         
  -1   4  11        215.68        192.47        23.75 o                         
   1   4  11        122.18        127.94        15.37 o                         
   3   4  11        159.28        156.03        18.15 o                         
  -4   5  11          0.59         -0.26        17.84 o                         
  -2   5  11         60.60         52.12        21.07 o                         
   0   5  11         96.25         89.41        18.44 o                         
   2   5  11          6.57        -10.77        15.36 o                         
   4   5  11         15.56         -9.88        16.62 o                         
  -5   6  11        186.49        175.41        19.42 o                         
  -3   6  11        281.27        350.84        21.75 o                         
  -1   6  11          5.37         -1.60        16.55 o                         
   1   6  11          0.01          6.67        16.20 o                         
   3   6  11         27.18         18.03        15.50 o                         
   5   6  11          6.95        -10.38        17.53 o                         
  -6   7  11         61.72         72.82        17.35 o                         
  -4   7  11          9.19        -20.14        24.41 o                         
  -2   7  11        201.21        221.79        17.94 o                         
   0   7  11        104.34         63.70        20.27 o                         
   2   7  11         67.40         70.20        16.19 o                         
   4   7  11          3.47         19.41        16.09 o                         
   6   7  11         21.03         20.08        17.98 o                         
  -7   8  11         13.08         -2.12        17.42 o                         
  -5   8  11         16.36          4.75        20.63 o                         
  -3   8  11        192.29        220.53        16.88 o                         
  -1   8  11        158.33        147.29        19.76 o                         
   1   8  11        134.71        133.82        19.80 o                         
   3   8  11        110.53         70.25        16.18 o                         
   5   8  11        731.53        871.39        40.33 o                         
   7   8  11         22.11         41.24        17.60 o                         
  -8   9  11          5.82         -2.43        17.52 o                         
  -6   9  11          0.30         -6.55        18.85 o                         
  -4   9  11        174.04        209.51        17.59 o                         
  -2   9  11          0.48        -14.12        16.47 o                         
   0   9  11         92.62        100.88        16.70 o                         
   2   9  11          2.52         24.90        16.65 o                         
   4   9  11          6.43         31.25        16.47 o                         
   6   9  11          3.88        -18.64        16.93 o                         
   8   9  11         21.37          9.23        17.43 o                         
  -9  10  11         30.98         21.77        25.28 o                         
  -7  10  11          6.45         44.94        19.39 o                         
  -5  10  11          9.23          6.91        16.98 o                         
  -3  10  11         68.03         50.86        16.93 o                         
  -1  10  11        228.16        233.38        20.95 o                         
   1  10  11          1.17         67.63        17.27 o                         
   3  10  11         82.62         79.52        16.01 o                         
   5  10  11          0.71        -21.08        17.03 o                         
   7  10  11         27.88         22.77        17.85 o                         
   9  10  11         27.36        -15.16        17.88 o                         
  -8  11  11          1.61        -13.50        23.88 o                         
  -6  11  11         34.29         31.85        17.33 o                         
  -4  11  11        164.81        184.51        17.07 o                         
  -2  11  11         26.13        -12.00        16.07 o                         
   0  11  11        100.72         86.82        28.07 o                         
   2  11  11         13.86         -3.67        26.91 o                         
   4  11  11          2.04          8.33        15.79 o                         
   6  11  11         66.79         74.77        23.19 o                         
   8  11  11         96.48         57.20        25.85 o                         
  -7  12  11         26.50         77.13        23.01 o                         
  -5  12  11          1.42         16.36        17.90 o                         
  -3  12  11         13.49         -8.42        16.52 o                         
  -1  12  11         47.56         16.88        18.83 o                         
   1  12  11         16.54         -1.80        17.04 o                         
   3  12  11         19.24          8.72        16.80 o                         
   5  12  11         45.75         59.72        19.12 o                         
   7  12  11         17.46        -34.95        29.40 o                         
  -4  13  11         57.61         20.20        18.73 o                         
  -2  13  11         29.02          7.42        18.27 o                         
   0  13  11          0.38          5.57        16.98 o                         
   2  13  11         40.29         30.71        16.58 o                         
   4  13  11         13.66        -25.72        22.74 o                         
  -3  14  11         13.21          1.56        41.34 o                         
  -1  14  11         30.80         42.56        55.19 o                         
   1  14  11          0.00         24.38        44.46 o                         
   1   1  12         39.27         70.01        54.21 o                         
                                                                                
